# Supplementary material for: Transcriptomic Profiling Reveals Regulatory Pathways of Tomato in Resistance to Verticillium Wilt Triggered by VdR3e
Source: Plants (Basel). 2025 Apr 19;14(8):1243. doi: 10.3390/plants14081243 (PMC12030594; doi:10.3390/plants14081243)
Supplement: Supplementary file 1 [file plants-14-01243-s001.zip]

Archive with 7 entries (7 files):
- TableS1 Statistics of the sequencing data.xlsx
- TableS2 Statistics of DEGs by transcriptome sequencing.xlsx
- TableS3 GO enrichment of DEGs.xlsx
- TableS4 KEGG pathways of DEGs.xlsx
- TableS5 DEGs involved in plant-pathogen interaction.xlsx
- TableS6 DEGs involved in plant hormone signal transduction.xlsx
- TableS7 List of primers used in this study.xlsx
