# Supplementary material for: Transcriptomic Profiling Reveals Regulatory Pathways of Tomato in Resistance to Verticillium Wilt Triggered by VdR3e
Source: Plants (Basel). 2025 Apr 19;14(8):1243. doi: 10.3390/plants14081243 (PMC12030594; doi:10.3390/plants14081243)
Supplement: Supplementary file 1 [file plants-14-01243-s001.zip › TableS1 Statistics of the sequencing data.xlsx]

## Sheet: Sheet1
TableS1 Statistics of the sequencing data
Sample	Total Raw Reads(M)	Total Clean Reads(M)	Total Clean Bases(Gb)	Clean Reads Q20(%)	Clean Reads Q30(%)	Clean Reads Ratio(%)	Total Mapping Ratio (%)
male parent_CK_1	47.97	47.9	7.18	98.25	93.72	99.85	96.31
male parent_CK_2	48.15	48.08	7.21	98.18	93.46	99.85	95.79
male parent_CK_3	47.91	47.84	7.18	98.24	93.69	99.86	96.44
male parent_PBS_1	48.03	47.97	7.19	98.27	93.79	99.86	96.56
male parent_PBS_2	47.88	47.82	7.17	98.34	94.07	99.87	96.68
male parent_PBS_3	47.82	47.76	7.16	98.34	94.05	99.87	96.57
male parent_VdR3e_1	47.92	47.87	7.18	98.44	94.41	99.88	96.48
male parent_VdR3e_2	48.01	47.95	7.19	98.31	93.96	99.87	96.57
male parent_VdR3e_3	47.82	47.75	7.16	98.28	93.84	99.86	96.52
female parent_CK_1	48.03	47.92	7.19	98.23	93.8	99.77	96.52
female parent_CK_2	47.81	47.69	7.15	98.05	93.16	99.74	96.58
female parent_CK_3	47.79	47.68	7.15	98.12	93.41	99.76	96.23
female parent_PBS_1	47.53	47.48	7.12	98.58	94.89	99.89	96.74
female parent_PBS_2	47.86	47.75	7.16	98.19	93.7	99.76	96.37
female parent_PBS_3	48.05	47.95	7.19	98.27	93.88	99.8	96.65
female parent_R3e_1	47.37	47.32	7.1	98.5	94.61	99.89	96.72
female parent_R3e_2	47.99	47.89	7.18	98.11	93.33	99.78	96.27
female parent_R3e_3	48.05	47.99	7.2	98.33	94.01	99.87	96.23
