# Supplementary material for: Transcriptomic Profiling Reveals Regulatory Pathways of Tomato in Resistance to Verticillium Wilt Triggered by VdR3e
Source: Plants (Basel). 2025 Apr 19;14(8):1243. doi: 10.3390/plants14081243 (PMC12030594; doi:10.3390/plants14081243)
Supplement: Supplementary file 1 [file plants-14-01243-s001.zip › TableS2 Statistics of DEGs by transcriptome sequencing.xlsx]

## Sheet: Sheet1
TableS2 Statistics of DEGs by transcriptome sequencing
Tr_id	male parent_CK-Expression	male parent_PBS-Expression	log2FoldChange(male parent_PBS/male parent_CK)	Padj	Up/Down-Regulation	Pvalue	male parent_CK-Expression	male parent_R3e-Expression	log2FoldChange(male parent_R3e/male parent_CK)	Padj	Up/Down-Regulation	Pvalue	female parent_CK-Expression	female parent_PBS-Expression	log2FoldChange(female parent_PBS/female parent_CK)	Padj	Up/Down-Regulation	Pvalue	female parent_CK-Expression	female parent_R3e-Expression	log2FoldChange(female parent_R3e/female parent_CK)	Padj	Up/Down-Regulation	Pvalue	KEGG:[PATH:Ko_class]Level1--Note | Level2--Note | Level3--Nate;[PATH:Ko_class] Level1--Note | Level2--Note | Level3--Nate;..	KEGG:Ko_id	GO:GO_id; GO_description; GO_class	IPR:InterPro_entry; InterPro_description	Chr	Start	End	Flanking
Solyc00g005280.1.1	NA	NA	NA	NA	NA	NA	NA	NA	NA	NA	NA	NA	NA	NA	NA	NA	NA	NA	NA	NA	NA	NA	NA	NA	NA	NA	NA	NA	SL4.0ch00	1075280	1075782	-
Solyc00g006650.1.1	NA	NA	NA	NA	NA	NA	NA	NA	NA	NA	NA	NA	NA	NA	NA	NA	NA	NA	NA	NA	NA	NA	NA	NA	NA	NA	NA	NA	SL4.0ch00	8739397	8751155	+
Solyc00g007330.1.1	NA	NA	NA	NA	NA	NA	NA	NA	NA	NA	NA	NA	NA	NA	NA	NA	NA	NA	NA	NA	NA	NA	NA	NA	NA	NA	{GO:0046872; metal ion binding; molecular_function}	{IPR000571; Zinc finger, CCCH-type}	SL4.0ch00	2379604	2380807	-
Solyc00g007340.1.1	NA	NA	NA	NA	NA	NA	NA	NA	NA	NA	NA	NA	NA	NA	NA	NA	NA	NA	NA	NA	NA	NA	NA	NA	NA	NA	NA	NA	SL4.0ch00	2388674	2389042	-
Solyc00g007350.1.1	NA	NA	NA	NA	NA	NA	NA	NA	NA	NA	NA	NA	NA	NA	NA	NA	NA	NA	NA	NA	NA	NA	NA	NA	NA	NA	NA	NA	SL4.0ch00	2416399	2417840	-
Solyc00g007450.1.1	NA	NA	NA	NA	NA	NA	NA	NA	NA	NA	NA	NA	NA	NA	NA	NA	NA	NA	NA	NA	NA	NA	NA	NA	NA	NA	{GO:0046872; metal ion binding; molecular_function}	{IPR000571; Zinc finger, CCCH-type}	SL4.0ch00	5306617	5307486	-
Solyc00g007920.1.1	NA	NA	NA	NA	NA	NA	NA	NA	NA	NA	NA	NA	NA	NA	NA	NA	NA	NA	NA	NA	NA	NA	NA	NA	NA	NA	NA	NA	SL4.0ch00	9265121	9265617	+
Solyc00g007930.1.1	NA	NA	NA	NA	NA	NA	NA	NA	NA	NA	NA	NA	NA	NA	NA	NA	NA	NA	NA	NA	NA	NA	NA	NA	NA	NA	NA	NA	SL4.0ch00	9276887	9277476	+
Solyc00g007940.1.1	NA	NA	NA	NA	NA	NA	NA	NA	NA	NA	NA	NA	NA	NA	NA	NA	NA	NA	NA	NA	NA	NA	NA	NA	NA	NA	NA	NA	SL4.0ch00	9271932	9273315	+
Solyc00g011560.1.1	NA	NA	NA	NA	NA	NA	NA	NA	NA	NA	NA	NA	NA	NA	NA	NA	NA	NA	NA	NA	NA	NA	NA	NA	[PATH:ko04115] Level1--Cellular Processes | Level2--Cell growth and death | Level3--p53 signaling pathway;[PATH:ko04310] Level1--Environmental Information Processing | Level2--Signal transduction | Level3--Wnt signaling pathway;[PATH:ko04120] Level1--Genetic Information Processing | Level2--Folding, sorting and degradation | Level3--Ubiquitin mediated proteolysis;[PATH:ko04013] Level1--Environmen…	K04506	NA	{IPR001841; Zinc finger, RING-type} {IPR013083; Zinc finger, RING/FYVE/PHD-type} {IPR044286; E3 ubiquitin-protein ligase SINA-like, plant}	SL4.0ch00	1943916	1946994	-
Solyc00g011660.1.1	NA	NA	NA	NA	NA	NA	NA	NA	NA	NA	NA	NA	NA	NA	NA	NA	NA	NA	NA	NA	NA	NA	NA	NA	NA	NA	{GO:0003677; DNA binding; molecular_function}	{IPR003340; B3 DNA binding domain} {IPR015300; DNA-binding pseudobarrel domain superfamily}	SL4.0ch00	1823254	1824543	-
Solyc00g011670.1.1	NA	NA	NA	NA	NA	NA	NA	NA	NA	NA	NA	NA	NA	NA	NA	NA	NA	NA	NA	NA	NA	NA	NA	NA	NA	NA	NA	NA	SL4.0ch00	1818916	1819098	+
Solyc00g012540.1.1	NA	NA	NA	NA	NA	NA	NA	NA	NA	NA	NA	NA	NA	NA	NA	NA	NA	NA	NA	NA	NA	NA	NA	NA	NA	NA	{GO:0046872; metal ion binding; molecular_function}	{IPR000571; Zinc finger, CCCH-type}	SL4.0ch00	7262590	7264321	-
Solyc00g013100.1.1	NA	NA	NA	NA	NA	NA	NA	NA	NA	NA	NA	NA	NA	NA	NA	NA	NA	NA	NA	NA	NA	NA	NA	NA	NA	NA	NA	NA	SL4.0ch00	3045077	3045313	+
Solyc00g013110.1.1	NA	NA	NA	NA	NA	NA	NA	NA	NA	NA	NA	NA	NA	NA	NA	NA	NA	NA	NA	NA	NA	NA	NA	NA	NA	NA	NA	NA	SL4.0ch00	3045980	3046246	-
Solyc00g013170.1.1	NA	NA	NA	NA	NA	NA	NA	NA	NA	NA	NA	NA	NA	NA	NA	NA	NA	NA	NA	NA	NA	NA	NA	NA	NA	NA	NA	NA	SL4.0ch00	3069443	3069652	+
Solyc00g013180.1.1	NA	NA	NA	NA	NA	NA	NA	NA	NA	NA	NA	NA	NA	NA	NA	NA	NA	NA	NA	NA	NA	NA	NA	NA	NA	NA	{GO:0008137; NADH dehydrogenase (ubiquinone) activity; molecular_function} {GO:0042773; ATP synthesis coupled electron transport; biological_process}	{IPR001750; NADH:quinone oxidoreductase/Mrp antiporter, membrane subunit} {IPR003918; NADH:ubiquinone oxidoreductase}	SL4.0ch00	3070183	3071529	-
Solyc00g014290.1.1	NA	NA	NA	NA	NA	NA	NA	NA	NA	NA	NA	NA	NA	NA	NA	NA	NA	NA	NA	NA	NA	NA	NA	NA	NA	NA	NA	NA	SL4.0ch00	1037013	1037559	-
Solyc00g014790.2.1	NA	NA	NA	NA	NA	NA	NA	NA	NA	NA	NA	NA	NA	NA	NA	NA	NA	NA	NA	NA	NA	NA	NA	NA	NA	NA	NA	NA	SL4.0ch00	3716363	3718878	-
Solyc00g014800.1.1	NA	NA	NA	NA	NA	NA	NA	NA	NA	NA	NA	NA	NA	NA	NA	NA	NA	NA	NA	NA	NA	NA	NA	NA	NA	NA	NA	{IPR013087; Zinc finger C2H2-type} {IPR036236; Zinc finger C2H2 superfamily}	SL4.0ch00	3715868	3716359	+
Solyc00g014810.1.1	NA	NA	NA	NA	NA	NA	NA	NA	NA	NA	NA	NA	NA	NA	NA	NA	NA	NA	NA	NA	NA	NA	NA	NA	NA	NA	NA	NA	SL4.0ch00	3713896	3714060	+
Solyc00g014850.1.1	NA	NA	NA	NA	NA	NA	NA	NA	NA	NA	NA	NA	NA	NA	NA	NA	NA	NA	NA	NA	NA	NA	NA	NA	NA	NA	NA	NA	SL4.0ch00	3702464	3702775	+
Solyc00g014860.1.1	NA	NA	NA	NA	NA	NA	NA	NA	NA	NA	NA	NA	NA	NA	NA	NA	NA	NA	NA	NA	NA	NA	NA	NA	NA	NA	NA	NA	SL4.0ch00	3701542	3701851	+
Solyc00g015600.1.1	NA	NA	NA	NA	NA	NA	NA	NA	NA	NA	NA	NA	NA	NA	NA	NA	NA	NA	NA	NA	NA	NA	NA	NA	NA	NA	NA	NA	SL4.0ch00	2173684	2173839	+
Solyc00g016590.1.1	NA	NA	NA	NA	NA	NA	NA	NA	NA	NA	NA	NA	NA	NA	NA	NA	NA	NA	NA	NA	NA	NA	NA	NA	NA	NA	NA	NA	SL4.0ch00	5395725	5396993	+
Solyc00g019730.1.1	NA	NA	NA	NA	NA	NA	NA	NA	NA	NA	NA	NA	NA	NA	NA	NA	NA	NA	NA	NA	NA	NA	NA	NA	[PATH:ko01100] Level1--Metabolism | Level2--Global and overview maps | Level3--Metabolic pathways;[PATH:ko04260] Level1--Organismal Systems | Level2--Circulatory system | Level3--Cardiac muscle contraction;[PATH:ko04714] Level1--Organismal Systems | Level2--Environmental adaptation | Level3--Thermogenesis;[PATH:ko00190] Level1--Metabolism | Level2--Energy metabolism | Level3--Oxidative phosphoryl…	K02262	{GO:0004129; cytochrome-c oxidase activity; molecular_function} {GO:0009055; electron transfer activity; molecular_function} {GO:0016020; membrane; cellular_component} {GO:0019646; aerobic electron transport chain; biological_process} {GO:0022904; respiratory electron transport chain; biological_process}	{IPR000298; Cytochrome c oxidase subunit III-like} {IPR013833; Cytochrome c oxidase, subunit III, 4-helical bundle} {IPR024791; Cytochrome c oxidase subunit III} {IPR033945; Cytochrome c oxidase subunit III domain} {IPR035973; Cytochrome c oxidase subunit III-like superfamily}	SL4.0ch00	3094526	3094960	+
Solyc00g019750.1.1	NA	NA	NA	NA	NA	NA	NA	NA	NA	NA	NA	NA	NA	NA	NA	NA	NA	NA	NA	NA	NA	NA	NA	NA	NA	NA	NA	NA	SL4.0ch00	3092088	3092288	+
Solyc00g019950.1.1	NA	NA	NA	NA	NA	NA	NA	NA	NA	NA	NA	NA	NA	NA	NA	NA	NA	NA	NA	NA	NA	NA	NA	NA	[PATH:ko04723] Level1--Organismal Systems | Level2--Nervous system | Level3--Retrograde endocannabinoid signaling;[PATH:ko01100] Level1--Metabolism | Level2--Global and overview maps | Level3--Metabolic pathways;[PATH:ko04714] Level1--Organismal Systems | Level2--Environmental adaptation | Level3--Thermogenesis;[PATH:ko00190] Level1--Metabolism | Level2--Energy metabolism | Level3--Oxidative phos…	K03936	{GO:0008137; NADH dehydrogenase (ubiquinone) activity; molecular_function} {GO:0016651; oxidoreductase activity, acting on NAD(P)H; molecular_function}	{IPR001268; NADH:ubiquinone oxidoreductase, 30kDa subunit} {IPR010218; NADH dehydrogenase, subunit C} {IPR020396; NADH:ubiquinone oxidoreductase, 30kDa subunit, conserved site} {IPR037232; NADH:ubiquinone oxidoreductase, 30kDa subunit superfamily}	SL4.0ch00	5073987	5074538	+
Solyc00g019970.2.1	NA	NA	NA	NA	NA	NA	NA	NA	NA	NA	NA	NA	NA	NA	NA	NA	NA	NA	NA	NA	NA	NA	NA	NA	NA	NA	NA	NA	SL4.0ch00	5072673	5073664	-
Solyc00g019980.2.1	NA	NA	NA	NA	NA	NA	NA	NA	NA	NA	NA	NA	NA	NA	NA	NA	NA	NA	NA	NA	NA	NA	NA	NA	NA	NA	NA	NA	SL4.0ch00	5069419	5070648	-
Solyc00g019990.1.1	NA	NA	NA	NA	NA	NA	NA	NA	NA	NA	NA	NA	NA	NA	NA	NA	NA	NA	NA	NA	NA	NA	NA	NA	NA	NA	NA	NA	SL4.0ch00	5068988	5069203	-
Solyc00g020000.1.1	NA	NA	NA	NA	NA	NA	NA	NA	NA	NA	NA	NA	NA	NA	NA	NA	NA	NA	NA	NA	NA	NA	NA	NA	NA	NA	NA	NA	SL4.0ch00	5067436	5067609	-
Solyc00g020010.1.1	NA	NA	NA	NA	NA	NA	NA	NA	NA	NA	NA	NA	NA	NA	NA	NA	NA	NA	NA	NA	NA	NA	NA	NA	NA	NA	NA	NA	SL4.0ch00	5066942	5067169	+
Solyc00g020020.2.1	NA	NA	NA	NA	NA	NA	NA	NA	NA	NA	NA	NA	NA	NA	NA	NA	NA	NA	NA	NA	NA	NA	NA	NA	NA	NA	NA	NA	SL4.0ch00	5065489	5066572	-
Solyc00g020030.1.1	NA	NA	NA	NA	NA	NA	NA	NA	NA	NA	NA	NA	NA	NA	NA	NA	NA	NA	NA	NA	NA	NA	NA	NA	NA	NA	NA	NA	SL4.0ch00	5065433	5065633	+
Solyc00g020040.1.1	NA	NA	NA	NA	NA	NA	NA	NA	NA	NA	NA	NA	NA	NA	NA	NA	NA	NA	NA	NA	NA	NA	NA	NA	NA	NA	{GO:0015232; heme transporter activity; molecular_function} {GO:0015886; heme transport; biological_process} {GO:0016020; membrane; cellular_component} {GO:0017004; cytochrome complex assembly; biological_process}	{IPR003544; Cytochrome c-type biogenesis protein CcmB}	SL4.0ch00	5063652	5064272	-
Solyc00g021630.1.1	2.45467	23.2539	3.24387	0.00399693	Up	0.000732495	2.46637	21.5089	3.12447	0.00308291	Up	0.000780064	NA	NA	NA	NA	NA	NA	NA	NA	NA	NA	NA	NA	[PATH:ko04723] Level1--Organismal Systems | Level2--Nervous system | Level3--Retrograde endocannabinoid signaling;[PATH:ko01100] Level1--Metabolism | Level2--Global and overview maps | Level3--Metabolic pathways;[PATH:ko04714] Level1--Organismal Systems | Level2--Environmental adaptation | Level3--Thermogenesis;[PATH:ko00190] Level1--Metabolism | Level2--Energy metabolism | Level3--Oxidative phos…	K03884	{GO:0008137; NADH dehydrogenase (ubiquinone) activity; molecular_function}	{IPR001457; NADH:ubiquinone/plastoquinone oxidoreductase, chain 6} {IPR042106; NADH-ubiquinone/plastoquinone oxidoreductase chain 6, subunit NuoJ}	SL4.0ch00	5525147	5525800	+
Solyc00g021640.2.1	NA	NA	NA	NA	NA	NA	NA	NA	NA	NA	NA	NA	NA	NA	NA	NA	NA	NA	NA	NA	NA	NA	NA	NA	[PATH:ko03010] Level1--Genetic Information Processing | Level2--Translation | Level3--Ribosome	K02986	{GO:0003723; RNA binding; molecular_function}	{IPR002942; RNA-binding S4 domain} {IPR022801; Ribosomal protein S4/S9} {IPR036986; RNA-binding S4 domain superfamily}	SL4.0ch00	5522265	5524452	+
Solyc00g021650.1.1	NA	NA	NA	NA	NA	NA	NA	NA	NA	NA	NA	NA	NA	NA	NA	NA	NA	NA	NA	NA	NA	NA	NA	NA	NA	NA	NA	NA	SL4.0ch00	5520935	5521165	-
Solyc00g021660.1.1	NA	NA	NA	NA	NA	NA	NA	NA	NA	NA	NA	NA	NA	NA	NA	NA	NA	NA	NA	NA	NA	NA	NA	NA	NA	NA	{GO:0033926; glycopeptide alpha-N-acetylgalactosaminidase activity; molecular_function}	{IPR024746; Glycosyl hydrolase family 100}	SL4.0ch00	3764643	3765962	+
Solyc00g022070.1.1	NA	NA	NA	NA	NA	NA	NA	NA	NA	NA	NA	NA	NA	NA	NA	NA	NA	NA	NA	NA	NA	NA	NA	NA	NA	NA	NA	NA	SL4.0ch00	2038938	2039175	+
Solyc00g022080.1.1	NA	NA	NA	NA	NA	NA	NA	NA	NA	NA	NA	NA	NA	NA	NA	NA	NA	NA	NA	NA	NA	NA	NA	NA	NA	NA	NA	NA	SL4.0ch00	2040675	2040887	-
Solyc00g022090.1.1	NA	NA	NA	NA	NA	NA	NA	NA	NA	NA	NA	NA	NA	NA	NA	NA	NA	NA	NA	NA	NA	NA	NA	NA	NA	NA	NA	NA	SL4.0ch00	2043550	2043903	-
Solyc00g022100.1.1	NA	NA	NA	NA	NA	NA	NA	NA	NA	NA	NA	NA	NA	NA	NA	NA	NA	NA	NA	NA	NA	NA	NA	NA	NA	NA	NA	NA	SL4.0ch00	2044109	2044588	-
Solyc00g023570.1.1	NA	NA	NA	NA	NA	NA	NA	NA	NA	NA	NA	NA	NA	NA	NA	NA	NA	NA	NA	NA	NA	NA	NA	NA	NA	NA	NA	NA	SL4.0ch00	3697503	3697832	+
Solyc00g023580.1.1	NA	NA	NA	NA	NA	NA	NA	NA	NA	NA	NA	NA	NA	NA	NA	NA	NA	NA	NA	NA	NA	NA	NA	NA	NA	NA	NA	NA	SL4.0ch00	3697005	3697262	-
Solyc00g023590.2.1	NA	NA	NA	NA	NA	NA	NA	NA	NA	NA	NA	NA	NA	NA	NA	NA	NA	NA	NA	NA	NA	NA	NA	NA	NA	NA	NA	NA	SL4.0ch00	3692134	3694833	-
Solyc00g023600.1.1	NA	NA	NA	NA	NA	NA	NA	NA	NA	NA	NA	NA	NA	NA	NA	NA	NA	NA	NA	NA	NA	NA	NA	NA	NA	NA	NA	NA	SL4.0ch00	3690578	3690838	-
Solyc00g023700.2.1	NA	NA	NA	NA	NA	NA	NA	NA	NA	NA	NA	NA	NA	NA	NA	NA	NA	NA	NA	NA	NA	NA	NA	NA	NA	NA	NA	NA	SL4.0ch00	3735479	3736452	+
Solyc00g023710.1.1	NA	NA	NA	NA	NA	NA	NA	NA	NA	NA	NA	NA	NA	NA	NA	NA	NA	NA	NA	NA	NA	NA	NA	NA	NA	NA	NA	NA	SL4.0ch00	3737340	3738041	-
Solyc00g025290.1.1	2.80482	23.178	3.04677	0.0113796	Up	0.00248051	2.82113	22.8637	3.01871	0.0252605	Up	0.00834449	NA	NA	NA	NA	NA	NA	NA	NA	NA	NA	NA	NA	NA	NA	NA	NA	SL4.0ch00	5060057	5060542	-
Solyc00g025300.1.1	NA	NA	NA	NA	NA	NA	NA	NA	NA	NA	NA	NA	NA	NA	NA	NA	NA	NA	NA	NA	NA	NA	NA	NA	NA	NA	NA	NA	SL4.0ch00	5059172	5059333	+
Solyc00g025400.2.1	NA	NA	NA	NA	NA	NA	NA	NA	NA	NA	NA	NA	NA	NA	NA	NA	NA	NA	NA	NA	NA	NA	NA	NA	NA	NA	NA	NA	SL4.0ch00	2030916	2032369	+
Solyc00g028960.1.1	NA	NA	NA	NA	NA	NA	NA	NA	NA	NA	NA	NA	NA	NA	NA	NA	NA	NA	NA	NA	NA	NA	NA	NA	--	K03676	{GO:0097573; glutathione oxidoreductase activity; molecular_function}	{IPR002109; Glutaredoxin} {IPR011905; Glutaredoxin-like, plant II} {IPR014025; Glutaredoxin subgroup} {IPR036249; Thioredoxin-like superfamily}	SL4.0ch00	5438954	5439265	-
Solyc00g032030.1.1	NA	NA	NA	NA	NA	NA	NA	NA	NA	NA	NA	NA	NA	NA	NA	NA	NA	NA	NA	NA	NA	NA	NA	NA	[PATH:ko04115] Level1--Cellular Processes | Level2--Cell growth and death | Level3--p53 signaling pathway;[PATH:ko04310] Level1--Environmental Information Processing | Level2--Signal transduction | Level3--Wnt signaling pathway;[PATH:ko04120] Level1--Genetic Information Processing | Level2--Folding, sorting and degradation | Level3--Ubiquitin mediated proteolysis;[PATH:ko04013] Level1--Environmen…	K04506	{GO:0005737; cytoplasm; cellular_component} {GO:0006511; ubiquitin-dependent protein catabolic process; biological_process} {GO:0007275; multicellular organism development; biological_process} {GO:0008270; zinc ion binding; molecular_function}	{IPR013010; Zinc finger, SIAH-type} {IPR013083; Zinc finger, RING/FYVE/PHD-type} {IPR018121; Seven-in-absentia protein, TRAF-like domain} {IPR044286; E3 ubiquitin-protein ligase SINA-like, plant}	SL4.0ch00	7788611	7789039	+
Solyc00g036520.1.1	NA	NA	NA	NA	NA	NA	NA	NA	NA	NA	NA	NA	NA	NA	NA	NA	NA	NA	NA	NA	NA	NA	NA	NA	NA	NA	NA	NA	SL4.0ch00	4414466	4415023	-
Solyc00g036530.1.1	NA	NA	NA	NA	NA	NA	NA	NA	NA	NA	NA	NA	NA	NA	NA	NA	NA	NA	NA	NA	NA	NA	NA	NA	NA	NA	NA	NA	SL4.0ch00	5147285	5147440	-
Solyc00g047180.1.1	NA	NA	NA	NA	NA	NA	NA	NA	NA	NA	NA	NA	NA	NA	NA	NA	NA	NA	NA	NA	NA	NA	NA	NA	NA	NA	NA	NA	SL4.0ch00	4441826	4442083	-
Solyc00g047190.1.1	NA	NA	NA	NA	NA	NA	NA	NA	NA	NA	NA	NA	NA	NA	NA	NA	NA	NA	NA	NA	NA	NA	NA	NA	NA	NA	NA	NA	SL4.0ch00	4443200	4443517	+
Solyc00g047200.1.1	NA	NA	NA	NA	NA	NA	NA	NA	NA	NA	NA	NA	NA	NA	NA	NA	NA	NA	NA	NA	NA	NA	NA	NA	NA	NA	{GO:0009055; electron transfer activity; molecular_function} {GO:0016020; membrane; cellular_component} {GO:0016491; oxidoreductase activity; molecular_function}	{IPR005798; Cytochrome b/b6, C-terminal} {IPR027387; Cytochrome b/b6-like domain superfamily} {IPR036150; Cytochrome b/b6, C-terminal domain superfamily}	SL4.0ch00	4445278	4445511	-
Solyc00g049210.1.1	0.374902	7.08694	4.24058	0.0421702	Up	0.0119183	0.378114	17.4281	5.52645	0.000642101	Up	0.000137148	NA	NA	NA	NA	NA	NA	NA	NA	NA	NA	NA	NA	NA	NA	{GO:0015232; heme transporter activity; molecular_function} {GO:0015886; heme transport; biological_process} {GO:0016020; membrane; cellular_component} {GO:0017004; cytochrome complex assembly; biological_process} {GO:0020037; heme binding; molecular_function}	{IPR002541; Cytochrome c assembly protein} {IPR003567; Cytochrome c-type biogenesis protein} {IPR003569; Probable cytochrome c biosynthesis protein, plants}	SL4.0ch00	3741110	3742879	-
Solyc00g049220.1.1	NA	NA	NA	NA	NA	NA	NA	NA	NA	NA	NA	NA	NA	NA	NA	NA	NA	NA	NA	NA	NA	NA	NA	NA	NA	NA	NA	NA	SL4.0ch00	3742936	3743142	+
Solyc00g052430.2.1	NA	NA	NA	NA	NA	NA	NA	NA	NA	NA	NA	NA	NA	NA	NA	NA	NA	NA	NA	NA	NA	NA	NA	NA	NA	NA	{GO:0017004; cytochrome complex assembly; biological_process}	{IPR032523; Cytochrome c-type biogenesis protein CcmF, C-terminal} {IPR044955; Cytochrome c biogenesis CcmF C-terminal-like mitochondrial protein}	SL4.0ch00	6436629	6438756	-
Solyc00g052530.2.1	NA	NA	NA	NA	NA	NA	NA	NA	NA	NA	NA	NA	NA	NA	NA	NA	NA	NA	NA	NA	NA	NA	NA	NA	NA	NA	NA	NA	SL4.0ch00	4417438	4418639	-
Solyc00g052540.1.1	NA	NA	NA	NA	NA	NA	NA	NA	NA	NA	NA	NA	NA	NA	NA	NA	NA	NA	NA	NA	NA	NA	NA	NA	NA	NA	NA	NA	SL4.0ch00	4416054	4416725	+
Solyc00g069880.2.1	NA	NA	NA	NA	NA	NA	NA	NA	NA	NA	NA	NA	NA	NA	NA	NA	NA	NA	NA	NA	NA	NA	NA	NA	NA	NA	NA	NA	SL4.0ch00	3024713	3028149	-
Solyc00g072800.2.1	NA	NA	NA	NA	NA	NA	NA	NA	NA	NA	NA	NA	NA	NA	NA	NA	NA	NA	NA	NA	NA	NA	NA	NA	NA	NA	NA	NA	SL4.0ch00	2058969	2059594	-
Solyc00g076250.1.1	NA	NA	NA	NA	NA	NA	NA	NA	NA	NA	NA	NA	NA	NA	NA	NA	NA	NA	NA	NA	NA	NA	NA	NA	NA	NA	NA	{IPR036910; High mobility group box domain superfamily} {IPR044286; E3 ubiquitin-protein ligase SINA-like, plant}	SL4.0ch00	7796257	7797059	+
Solyc00g094520.1.1	NA	NA	NA	NA	NA	NA	NA	NA	NA	NA	NA	NA	NA	NA	NA	NA	NA	NA	NA	NA	NA	NA	NA	NA	NA	NA	NA	NA	SL4.0ch00	3729198	3729383	+
Solyc00g094530.1.1	NA	NA	NA	NA	NA	NA	NA	NA	NA	NA	NA	NA	NA	NA	NA	NA	NA	NA	NA	NA	NA	NA	NA	NA	[PATH:ko04723] Level1--Organismal Systems | Level2--Nervous system | Level3--Retrograde endocannabinoid signaling;[PATH:ko01100] Level1--Metabolism | Level2--Global and overview maps | Level3--Metabolic pathways;[PATH:ko04714] Level1--Organismal Systems | Level2--Environmental adaptation | Level3--Thermogenesis;[PATH:ko00190] Level1--Metabolism | Level2--Energy metabolism | Level3--Oxidative phos…	K03878	{GO:0016020; membrane; cellular_component}	{IPR001694; NADH:ubiquinone oxidoreductase, subunit 1/F420H2 oxidoreductase subunit H} {IPR018086; NADH:ubiquinone oxidoreductase, subunit 1, conserved site}	SL4.0ch00	3728169	3728558	+
Solyc00g094540.1.1	NA	NA	NA	NA	NA	NA	NA	NA	NA	NA	NA	NA	NA	NA	NA	NA	NA	NA	NA	NA	NA	NA	NA	NA	NA	NA	NA	NA	SL4.0ch00	3727644	3727973	-
Solyc00g094550.1.1	NA	NA	NA	NA	NA	NA	NA	NA	NA	NA	NA	NA	NA	NA	NA	NA	NA	NA	NA	NA	NA	NA	NA	NA	NA	NA	NA	NA	SL4.0ch00	3726482	3726715	+
Solyc00g112190.2.1	NA	NA	NA	NA	NA	NA	NA	NA	NA	NA	NA	NA	NA	NA	NA	NA	NA	NA	NA	NA	NA	NA	NA	NA	NA	NA	NA	NA	SL4.0ch00	2989427	2990736	-
Solyc00g118680.2.1	NA	NA	NA	NA	NA	NA	NA	NA	NA	NA	NA	NA	NA	NA	NA	NA	NA	NA	NA	NA	NA	NA	NA	NA	NA	NA	NA	NA	SL4.0ch00	3687292	3689223	-
Solyc00g118690.1.1	NA	NA	NA	NA	NA	NA	NA	NA	NA	NA	NA	NA	NA	NA	NA	NA	NA	NA	NA	NA	NA	NA	NA	NA	[PATH:ko04723] Level1--Organismal Systems | Level2--Nervous system | Level3--Retrograde endocannabinoid signaling;[PATH:ko01100] Level1--Metabolism | Level2--Global and overview maps | Level3--Metabolic pathways;[PATH:ko04714] Level1--Organismal Systems | Level2--Environmental adaptation | Level3--Thermogenesis;[PATH:ko00190] Level1--Metabolism | Level2--Energy metabolism | Level3--Oxidative phos…	K03878	{GO:0016020; membrane; cellular_component}	{IPR001694; NADH:ubiquinone oxidoreductase, subunit 1/F420H2 oxidoreductase subunit H} {IPR018086; NADH:ubiquinone oxidoreductase, subunit 1, conserved site}	SL4.0ch00	3689126	3689386	+
Solyc00g125980.1.1	NA	NA	NA	NA	NA	NA	NA	NA	NA	NA	NA	NA	NA	NA	NA	NA	NA	NA	NA	NA	NA	NA	NA	NA	NA	NA	NA	NA	SL4.0ch00	3055480	3055683	-
Solyc00g125990.1.1	NA	NA	NA	NA	NA	NA	0.377532	8.09399	4.42218	0.0238787	Up	0.00782192	NA	NA	NA	NA	NA	NA	NA	NA	NA	NA	NA	NA	[PATH:ko04723] Level1--Organismal Systems | Level2--Nervous system | Level3--Retrograde endocannabinoid signaling;[PATH:ko01100] Level1--Metabolism | Level2--Global and overview maps | Level3--Metabolic pathways;[PATH:ko04714] Level1--Organismal Systems | Level2--Environmental adaptation | Level3--Thermogenesis;[PATH:ko00190] Level1--Metabolism | Level2--Energy metabolism | Level3--Oxidative phos…	K03879	NA	{IPR001750; NADH:quinone oxidoreductase/Mrp antiporter, membrane subunit}	SL4.0ch00	3054457	3055101	-
Solyc00g126000.1.1	NA	NA	NA	NA	NA	NA	NA	NA	NA	NA	NA	NA	NA	NA	NA	NA	NA	NA	NA	NA	NA	NA	NA	NA	NA	NA	NA	NA	SL4.0ch00	3054202	3054354	-
Solyc00g126010.1.1	NA	NA	NA	NA	NA	NA	NA	NA	NA	NA	NA	NA	NA	NA	NA	NA	NA	NA	NA	NA	NA	NA	NA	NA	NA	NA	NA	NA	SL4.0ch00	3053864	3054037	-
Solyc00g142160.1.1	NA	NA	NA	NA	NA	NA	NA	NA	NA	NA	NA	NA	NA	NA	NA	NA	NA	NA	NA	NA	NA	NA	NA	NA	NA	NA	NA	{IPR008686; RNA-dependent RNA polymerase, mitoviral}	SL4.0ch00	2081475	2081793	-
Solyc00g142170.2.1	NA	NA	NA	NA	NA	NA	NA	NA	NA	NA	NA	NA	NA	NA	NA	NA	NA	NA	NA	NA	NA	NA	NA	NA	NA	NA	NA	{IPR008686; RNA-dependent RNA polymerase, mitoviral}	SL4.0ch00	2081817	2083225	-
Solyc00g153980.1.1	NA	NA	NA	NA	NA	NA	NA	NA	NA	NA	NA	NA	NA	NA	NA	NA	NA	NA	NA	NA	NA	NA	NA	NA	NA	NA	NA	NA	SL4.0ch00	2004907	2005074	+
Solyc00g164580.1.1	NA	NA	NA	NA	NA	NA	NA	NA	NA	NA	NA	NA	NA	NA	NA	NA	NA	NA	NA	NA	NA	NA	NA	NA	NA	NA	NA	NA	SL4.0ch00	2015956	2017111	+
Solyc00g180440.1.1	NA	NA	NA	NA	NA	NA	NA	NA	NA	NA	NA	NA	NA	NA	NA	NA	NA	NA	NA	NA	NA	NA	NA	NA	[PATH:ko03010] Level1--Genetic Information Processing | Level2--Translation | Level3--Ribosome	K02887	{GO:0003735; structural constituent of ribosome; molecular_function} {GO:0005840; ribosome; cellular_component} {GO:0006412; translation; biological_process} {GO:0019843; rRNA binding; molecular_function}	{IPR005813; Ribosomal protein L20} {IPR035566; Ribosomal protein L20, C-terminal}	SL4.0ch00	1373658	1373909	-
Solyc00g181240.1.1	NA	NA	NA	NA	NA	NA	NA	NA	NA	NA	NA	NA	NA	NA	NA	NA	NA	NA	NA	NA	NA	NA	NA	NA	NA	NA	NA	NA	SL4.0ch00	5529272	5529451	-
Solyc00g181250.2.1	NA	NA	NA	NA	NA	NA	NA	NA	NA	NA	NA	NA	NA	NA	NA	NA	NA	NA	NA	NA	NA	NA	NA	NA	[PATH:ko03010] Level1--Genetic Information Processing | Level2--Translation | Level3--Ribosome	K02952	NA	NA	SL4.0ch00	5529549	5530393	+
Solyc00g198360.1.1	NA	NA	NA	NA	NA	NA	NA	NA	NA	NA	NA	NA	NA	NA	NA	NA	NA	NA	NA	NA	NA	NA	NA	NA	NA	NA	{GO:0046872; metal ion binding; molecular_function}	{IPR000571; Zinc finger, CCCH-type} {IPR036855; Zinc finger, CCCH-type superfamily}	SL4.0ch00	4294034	4294903	+
Solyc00g210860.1.1	NA	NA	NA	NA	NA	NA	NA	NA	NA	NA	NA	NA	NA	NA	NA	NA	NA	NA	NA	NA	NA	NA	NA	NA	NA	NA	NA	NA	SL4.0ch00	2026594	2026854	+
Solyc00g230060.1.1	NA	NA	NA	NA	NA	NA	NA	NA	NA	NA	NA	NA	NA	NA	NA	NA	NA	NA	NA	NA	NA	NA	NA	NA	NA	NA	{GO:0003676; nucleic acid binding; molecular_function} {GO:0004523; RNA-DNA hybrid ribonuclease activity; molecular_function}	{IPR002156; Ribonuclease H domain} {IPR012337; Ribonuclease H-like superfamily} {IPR036397; Ribonuclease H superfamily} {IPR044730; Ribonuclease H-like domain, plant type}	SL4.0ch00	5051694	5052660	-
Solyc00g230070.1.1	NA	NA	NA	NA	NA	NA	NA	NA	NA	NA	NA	NA	NA	NA	NA	NA	NA	NA	NA	NA	NA	NA	NA	NA	NA	NA	{GO:0009521; photosystem; cellular_component} {GO:0009767; photosynthetic electron transport chain; biological_process} {GO:0016020; membrane; cellular_component} {GO:0016168; chlorophyll binding; molecular_function} {GO:0019684; photosynthesis, light reaction; biological_process}	{IPR000932; Photosystem antenna protein-like} {IPR036001; Photosystem antenna protein-like superfamily}	SL4.0ch00	5051295	5051558	+
Solyc00g230080.1.1	NA	NA	NA	NA	NA	NA	NA	NA	NA	NA	NA	NA	NA	NA	NA	NA	NA	NA	NA	NA	NA	NA	NA	NA	NA	NA	{GO:0009772; photosynthetic electron transport in photosystem II; biological_process} {GO:0019684; photosynthesis, light reaction; biological_process} {GO:0045156; electron transporter, transferring electrons within the cyclic electron transport pathway of photosynthesis activity; molecular_function}	{IPR000484; Photosynthetic reaction centre, L/M} {IPR036854; Photosystem II protein D1/D2 superfamily}	SL4.0ch00	3013752	3014108	-
Solyc00g244280.1.1	NA	NA	NA	NA	NA	NA	NA	NA	NA	NA	NA	NA	NA	NA	NA	NA	NA	NA	NA	NA	NA	NA	NA	NA	NA	NA	NA	NA	SL4.0ch00	3058214	3058396	+
Solyc00g244290.1.1	NA	NA	NA	NA	NA	NA	NA	NA	NA	NA	NA	NA	NA	NA	NA	NA	NA	NA	NA	NA	NA	NA	NA	NA	NA	NA	NA	{IPR001750; NADH:quinone oxidoreductase/Mrp antiporter, membrane subunit}	SL4.0ch00	3057501	3057992	-
Solyc00g244300.1.1	NA	NA	NA	NA	NA	NA	NA	NA	NA	NA	NA	NA	NA	NA	NA	NA	NA	NA	NA	NA	NA	NA	NA	NA	NA	NA	NA	NA	SL4.0ch00	3057175	3057432	-
Solyc00g254910.1.1	NA	NA	NA	NA	NA	NA	NA	NA	NA	NA	NA	NA	NA	NA	NA	NA	NA	NA	NA	NA	NA	NA	NA	NA	[PATH:ko04075] Level1--Environmental Information Processing | Level2--Signal transduction | Level3--Plant hormone signal transduction	K14506	NA	{IPR004993; GH3 family}	SL4.0ch00	3943525	3944310	+
Solyc00g266110.1.1	NA	NA	NA	NA	NA	NA	NA	NA	NA	NA	NA	NA	NA	NA	NA	NA	NA	NA	NA	NA	NA	NA	NA	NA	NA	NA	NA	{IPR004993; GH3 family}	SL4.0ch00	3940658	3940954	+
Solyc00g277510.1.1	NA	NA	NA	NA	NA	NA	NA	NA	NA	NA	NA	NA	NA	NA	NA	NA	NA	NA	NA	NA	NA	NA	NA	NA	NA	NA	{GO:0009772; photosynthetic electron transport in photosystem II; biological_process} {GO:0019684; photosynthesis, light reaction; biological_process} {GO:0045156; electron transporter, transferring electrons within the cyclic electron transport pathway of photosynthesis activity; molecular_function}	{IPR000484; Photosynthetic reaction centre, L/M} {IPR036854; Photosystem II protein D1/D2 superfamily}	SL4.0ch00	1459942	1460142	-
Solyc00g281110.1.1	NA	NA	NA	NA	NA	NA	NA	NA	NA	NA	NA	NA	NA	NA	NA	NA	NA	NA	NA	NA	NA	NA	NA	NA	NA	NA	NA	NA	SL4.0ch00	2075335	2075703	-
Solyc00g284510.1.1	NA	NA	NA	NA	NA	NA	NA	NA	NA	NA	NA	NA	NA	NA	NA	NA	NA	NA	NA	NA	NA	NA	NA	NA	NA	NA	NA	NA	SL4.0ch00	8312630	8314215	-
Solyc00g308530.1.1	NA	NA	NA	NA	NA	NA	NA	NA	NA	NA	NA	NA	NA	NA	NA	NA	NA	NA	NA	NA	NA	NA	NA	NA	NA	NA	NA	NA	SL4.0ch00	8309391	8310778	-
Solyc00g309530.1.1	NA	NA	NA	NA	NA	NA	NA	NA	NA	NA	NA	NA	NA	NA	NA	NA	NA	NA	NA	NA	NA	NA	NA	NA	NA	NA	NA	NA	SL4.0ch00	2008312	2008598	+
Solyc00g316530.1.1	NA	NA	NA	NA	NA	NA	NA	NA	NA	NA	NA	NA	NA	NA	NA	NA	NA	NA	NA	NA	NA	NA	NA	NA	NA	NA	NA	NA	SL4.0ch00	3020571	3020807	+
Solyc00g320430.1.1	NA	NA	NA	NA	NA	NA	NA	NA	NA	NA	NA	NA	NA	NA	NA	NA	NA	NA	NA	NA	NA	NA	NA	NA	NA	NA	NA	NA	SL4.0ch00	3077625	3077804	+
Solyc00g322630.1.1	NA	NA	NA	NA	NA	NA	NA	NA	NA	NA	NA	NA	NA	NA	NA	NA	NA	NA	NA	NA	NA	NA	NA	NA	NA	NA	NA	{IPR004993; GH3 family}	SL4.0ch00	3881527	3881823	+
Solyc00g500001.1.1	NA	NA	NA	NA	NA	NA	NA	NA	NA	NA	NA	NA	NA	NA	NA	NA	NA	NA	NA	NA	NA	NA	NA	NA	NA	NA	NA	{IPR013103; Reverse transcriptase, RNA-dependent DNA polymerase} {IPR043502; DNA/RNA polymerase superfamily}	SL4.0ch00	93750	94430	+
Solyc00g500002.1.1	NA	NA	NA	NA	NA	NA	NA	NA	NA	NA	NA	NA	NA	NA	NA	NA	NA	NA	NA	NA	NA	NA	NA	NA	NA	NA	NA	NA	SL4.0ch00	305442	306257	-
Solyc00g500003.1.1	NA	NA	NA	NA	NA	NA	NA	NA	NA	NA	NA	NA	NA	NA	NA	NA	NA	NA	NA	NA	NA	NA	NA	NA	NA	NA	NA	{IPR028919; Viral movement protein}	SL4.0ch00	311496	382066	-
Solyc00g500004.1.1	NA	NA	NA	NA	NA	NA	NA	NA	NA	NA	NA	NA	NA	NA	NA	NA	NA	NA	NA	NA	NA	NA	NA	NA	NA	NA	NA	NA	SL4.0ch00	417592	418482	+
Solyc00g500005.1.1	NA	NA	NA	NA	NA	NA	NA	NA	NA	NA	NA	NA	NA	NA	NA	NA	NA	NA	NA	NA	NA	NA	NA	NA	NA	NA	NA	NA	SL4.0ch00	478389	478640	+
Solyc00g500006.1.1	NA	NA	NA	NA	NA	NA	NA	NA	NA	NA	NA	NA	NA	NA	NA	NA	NA	NA	NA	NA	NA	NA	NA	NA	NA	NA	NA	NA	SL4.0ch00	481288	483182	-
Solyc00g500007.1.1	NA	NA	NA	NA	NA	NA	NA	NA	NA	NA	NA	NA	NA	NA	NA	NA	NA	NA	NA	NA	NA	NA	NA	NA	NA	NA	NA	NA	SL4.0ch00	497941	498614	+
Solyc00g500008.1.1	NA	NA	NA	NA	NA	NA	NA	NA	NA	NA	NA	NA	NA	NA	NA	NA	NA	NA	NA	NA	NA	NA	NA	NA	NA	NA	NA	NA	SL4.0ch00	531008	531682	+
Solyc00g500009.1.1	NA	NA	NA	NA	NA	NA	NA	NA	NA	NA	NA	NA	NA	NA	NA	NA	NA	NA	NA	NA	NA	NA	NA	NA	NA	NA	NA	NA	SL4.0ch00	531761	537711	+
Solyc00g500010.1.1	NA	NA	NA	NA	NA	NA	NA	NA	NA	NA	NA	NA	NA	NA	NA	NA	NA	NA	NA	NA	NA	NA	NA	NA	NA	NA	NA	NA	SL4.0ch00	544694	545489	+
Solyc00g500011.1.1	NA	NA	NA	NA	NA	NA	NA	NA	NA	NA	NA	NA	NA	NA	NA	NA	NA	NA	NA	NA	NA	NA	NA	NA	NA	NA	NA	NA	SL4.0ch00	549361	586470	+
Solyc00g500012.1.1	NA	NA	NA	NA	NA	NA	NA	NA	NA	NA	NA	NA	NA	NA	NA	NA	NA	NA	NA	NA	NA	NA	NA	NA	NA	NA	NA	NA	SL4.0ch00	584354	596916	-
Solyc00g500013.1.1	NA	NA	NA	NA	NA	NA	NA	NA	NA	NA	NA	NA	NA	NA	NA	NA	NA	NA	NA	NA	NA	NA	NA	NA	NA	NA	NA	NA	SL4.0ch00	589339	596916	+
Solyc00g500014.1.1	NA	NA	NA	NA	NA	NA	NA	NA	NA	NA	NA	NA	NA	NA	NA	NA	NA	NA	NA	NA	NA	NA	NA	NA	NA	NA	NA	NA	SL4.0ch00	628120	644283	+
Solyc00g500015.1.1	NA	NA	NA	NA	NA	NA	NA	NA	NA	NA	NA	NA	NA	NA	NA	NA	NA	NA	NA	NA	NA	NA	NA	NA	NA	NA	NA	NA	SL4.0ch00	701546	719208	+
Solyc00g500016.1.1	NA	NA	NA	NA	NA	NA	NA	NA	NA	NA	NA	NA	NA	NA	NA	NA	NA	NA	NA	NA	NA	NA	NA	NA	NA	NA	NA	NA	SL4.0ch00	914971	916182	-
Solyc00g500017.1.1	NA	NA	NA	NA	NA	NA	NA	NA	NA	NA	NA	NA	NA	NA	NA	NA	NA	NA	NA	NA	NA	NA	NA	NA	NA	NA	NA	NA	SL4.0ch00	994894	998273	+
Solyc00g500018.1.1	NA	NA	NA	NA	NA	NA	NA	NA	NA	NA	NA	NA	NA	NA	NA	NA	NA	NA	NA	NA	NA	NA	NA	NA	NA	NA	NA	NA	SL4.0ch00	1000060	1003182	-
Solyc00g500019.1.1	NA	NA	NA	NA	NA	NA	NA	NA	NA	NA	NA	NA	NA	NA	NA	NA	NA	NA	NA	NA	NA	NA	NA	NA	[PATH:ko01110] Level1--Metabolism | Level2--Global and overview maps | Level3--Biosynthesis of secondary metabolites;[PATH:ko01200] Level1--Metabolism | Level2--Global and overview maps | Level3--Carbon metabolism;[PATH:ko01120] Level1--Metabolism | Level2--Global and overview maps | Level3--Microbial metabolism in diverse environments;[PATH:ko01100] Level1--Metabolism | Level2--Global and overvi…	K01963	{GO:0009522; photosystem I; cellular_component} {GO:0009579; thylakoid; cellular_component} {GO:0015979; photosynthesis; biological_process} {GO:0016021; integral component of membrane; cellular_component}	{IPR003359; Photosystem I Ycf4, assembly}	SL4.0ch00	1361849	1365340	+
Solyc00g500020.1.1	NA	NA	NA	NA	NA	NA	NA	NA	NA	NA	NA	NA	NA	NA	NA	NA	NA	NA	NA	NA	NA	NA	NA	NA	[PATH:ko01100] Level1--Metabolism | Level2--Global and overview maps | Level3--Metabolic pathways;[PATH:ko00195] Level1--Metabolism | Level2--Energy metabolism | Level3--Photosynthesis	K02634	{GO:0005506; iron ion binding; molecular_function} {GO:0009055; electron transfer activity; molecular_function} {GO:0015979; photosynthesis; biological_process} {GO:0016021; integral component of membrane; cellular_component} {GO:0020037; heme binding; molecular_function} {GO:0031361; integral component of thylakoid membrane; cellular_component}	{IPR002325; Cytochrome f} {IPR004282; Chloroplast envelope membrane protein, CemA} {IPR011054; Rudiment single hybrid motif} {IPR024058; Cytochrome f transmembrane anchor} {IPR024094; Cytochrome f large domain} {IPR036826; Cytochrome f large domain superfamily}	SL4.0ch00	1366069	1367940	+
Solyc00g500021.1.1	NA	NA	NA	NA	NA	NA	NA	NA	NA	NA	NA	NA	NA	NA	NA	NA	NA	NA	NA	NA	NA	NA	NA	NA	[PATH:ko01100] Level1--Metabolism | Level2--Global and overview maps | Level3--Metabolic pathways;[PATH:ko00195] Level1--Metabolism | Level2--Energy metabolism | Level3--Photosynthesis	K02707	{GO:0009523; photosystem II; cellular_component} {GO:0009539; photosystem II reaction center; cellular_component} {GO:0009767; photosynthetic electron transport chain; biological_process} {GO:0015979; photosynthesis; biological_process} {GO:0016021; integral component of membrane; cellular_component} {GO:0019684; photosynthesis, light reaction; biological_process} {GO:0020037; heme binding; molec…	{IPR006216; Photosystem II cytochrome b559, conserved site} {IPR006217; Photosystem II cytochrome b559, alpha subunit} {IPR006241; Photosystem II cytochrome b559, beta subunit} {IPR013081; Photosystem II cytochrome b559, N-terminal} {IPR013082; Photosystem II cytochrome b559, alpha subunit, lumenal region} {IPR037025; Photosystem II cytochrome b559, alpha subunit superfamily}	SL4.0ch00	1369394	1369774	-
Solyc00g500022.1.1	NA	NA	NA	NA	NA	NA	NA	NA	NA	NA	NA	NA	NA	NA	NA	NA	NA	NA	NA	NA	NA	NA	NA	NA	[PATH:ko03010] Level1--Genetic Information Processing | Level2--Translation | Level3--Ribosome	K02963	{GO:0003735; structural constituent of ribosome; molecular_function} {GO:0005840; ribosome; cellular_component} {GO:0006412; translation; biological_process}	{IPR001648; Ribosomal protein S18} {IPR018275; Ribosomal protein S18, conserved site} {IPR036870; Ribosomal protein S18 superfamily}	SL4.0ch00	1372575	1373384	+
Solyc00g500023.1.1	NA	NA	NA	NA	NA	NA	NA	NA	NA	NA	NA	NA	NA	NA	NA	NA	NA	NA	NA	NA	NA	NA	NA	NA	[PATH:ko04212] Level1--Organismal Systems | Level2--Aging | Level3--Longevity regulating pathway - worm;[PATH:ko04112] Level1--Cellular Processes | Level2--Cell growth and death | Level3--Cell cycle - Caulobacter	K01358	{GO:0004176; ATP-dependent peptidase activity; molecular_function} {GO:0004252; serine-type endopeptidase activity; molecular_function} {GO:0006508; proteolysis; biological_process}	{IPR001907; ATP-dependent Clp protease proteolytic subunit} {IPR018215; ClpP, Ser active site} {IPR023562; Clp protease proteolytic subunit /Translocation-enhancing protein TepA} {IPR029045; ClpP/crotonase-like domain superfamily}	SL4.0ch00	1374595	1377031	-
Solyc00g500024.1.1	NA	NA	NA	NA	NA	NA	NA	NA	NA	NA	NA	NA	NA	NA	NA	NA	NA	NA	NA	NA	NA	NA	NA	NA	[PATH:ko01100] Level1--Metabolism | Level2--Global and overview maps | Level3--Metabolic pathways;[PATH:ko00195] Level1--Metabolism | Level2--Energy metabolism | Level3--Photosynthesis	K02704	{GO:0009521; photosystem; cellular_component} {GO:0009523; photosystem II; cellular_component} {GO:0009767; photosynthetic electron transport chain; biological_process} {GO:0009772; photosynthetic electron transport in photosystem II; biological_process} {GO:0015979; photosynthesis; biological_process} {GO:0016020; membrane; cellular_component} {GO:0016168; chlorophyll binding; molecular_function…	{IPR000932; Photosystem antenna protein-like} {IPR017486; Photosystem II CP47 reaction centre protein} {IPR036001; Photosystem antenna protein-like superfamily}	SL4.0ch00	1377421	1378947	+
Solyc00g500025.1.1	NA	NA	NA	NA	NA	NA	NA	NA	NA	NA	NA	NA	NA	NA	NA	NA	NA	NA	NA	NA	NA	NA	NA	NA	NA	NA	NA	NA	SL4.0ch00	1379543	1381059	-
Solyc00g500026.1.1	NA	NA	NA	NA	NA	NA	NA	NA	NA	NA	NA	NA	NA	NA	NA	NA	NA	NA	NA	NA	NA	NA	NA	NA	[PATH:ko01100] Level1--Metabolism | Level2--Global and overview maps | Level3--Metabolic pathways;[PATH:ko00195] Level1--Metabolism | Level2--Energy metabolism | Level3--Photosynthesis	K02709	{GO:0009523; photosystem II; cellular_component} {GO:0015979; photosynthesis; biological_process} {GO:0016020; membrane; cellular_component} {GO:0042301; phosphate ion binding; molecular_function} {GO:0050821; protein stabilization; biological_process}	{IPR001056; Photosystem II reaction centre protein H} {IPR036863; Photosystem II reaction centre protein H superfamily}	SL4.0ch00	1379574	1380279	+
Solyc00g500027.1.1	NA	NA	NA	NA	NA	NA	NA	NA	NA	NA	NA	NA	NA	NA	NA	NA	NA	NA	NA	NA	NA	NA	NA	NA	[PATH:ko01100] Level1--Metabolism | Level2--Global and overview maps | Level3--Metabolic pathways;[PATH:ko00195] Level1--Metabolism | Level2--Energy metabolism | Level3--Photosynthesis	K02635	{GO:0009055; electron transfer activity; molecular_function} {GO:0016020; membrane; cellular_component} {GO:0016491; oxidoreductase activity; molecular_function} {GO:0022904; respiratory electron transport chain; biological_process}	{IPR005797; Cytochrome b/b6, N-terminal} {IPR016174; Di-haem cytochrome, transmembrane} {IPR023530; Cytochrome b6, PetB} {IPR027387; Cytochrome b/b6-like domain superfamily}	SL4.0ch00	1380618	1381319	+
Solyc00g500028.1.1	NA	NA	NA	NA	NA	NA	NA	NA	NA	NA	NA	NA	NA	NA	NA	NA	NA	NA	NA	NA	NA	NA	NA	NA	[PATH:ko01100] Level1--Metabolism | Level2--Global and overview maps | Level3--Metabolic pathways;[PATH:ko00195] Level1--Metabolism | Level2--Energy metabolism | Level3--Photosynthesis	K02637	{GO:0009055; electron transfer activity; molecular_function} {GO:0009767; photosynthetic electron transport chain; biological_process} {GO:0016020; membrane; cellular_component} {GO:0016491; oxidoreductase activity; molecular_function} {GO:0042651; thylakoid membrane; cellular_component} {GO:0045156; electron transporter, transferring electrons within the cyclic electron transport pathway of phot…	{IPR005798; Cytochrome b/b6, C-terminal} {IPR005870; Cytochrome b6/f complex, subunit IV} {IPR036150; Cytochrome b/b6, C-terminal domain superfamily}	SL4.0ch00	1382210	1382734	+
Solyc00g500029.1.1	NA	NA	NA	NA	NA	NA	NA	NA	NA	NA	NA	NA	NA	NA	NA	NA	NA	NA	NA	NA	NA	NA	NA	NA	NA	NA	{GO:0003677; DNA binding; molecular_function} {GO:0003899; DNA-directed 5'-3' RNA polymerase activity; molecular_function} {GO:0006351; transcription, DNA-templated; biological_process} {GO:0046983; protein dimerization activity; molecular_function}	{IPR011773; DNA-directed RNA polymerase, alpha subunit} {IPR036603; RNA polymerase, RBP11-like subunit} {IPR036643; DNA-directed RNA polymerase, insert domain superfamily}	SL4.0ch00	1383462	1383939	-
Solyc00g500030.1.1	NA	NA	NA	NA	NA	NA	NA	NA	NA	NA	NA	NA	NA	NA	NA	NA	NA	NA	NA	NA	NA	NA	NA	NA	[PATH:ko03010] Level1--Genetic Information Processing | Level2--Translation | Level3--Ribosome	K02948	{GO:0003735; structural constituent of ribosome; molecular_function} {GO:0005840; ribosome; cellular_component} {GO:0006412; translation; biological_process}	{IPR001971; Ribosomal protein S11} {IPR018102; Ribosomal S11, conserved site} {IPR019981; Ribosomal protein S11, bacterial-type} {IPR036967; Ribosomal protein S11 superfamily}	SL4.0ch00	1384005	1384421	-
Solyc00g500031.1.1	NA	NA	NA	NA	NA	NA	NA	NA	NA	NA	NA	NA	NA	NA	NA	NA	NA	NA	NA	NA	NA	NA	NA	NA	[PATH:ko03010] Level1--Genetic Information Processing | Level2--Translation | Level3--Ribosome	K02994	{GO:0003735; structural constituent of ribosome; molecular_function} {GO:0005840; ribosome; cellular_component} {GO:0006412; translation; biological_process} {GO:0015934; large ribosomal subunit; cellular_component}	{IPR000218; Ribosomal protein L14P} {IPR000630; Ribosomal protein S8} {IPR005745; Ribosomal protein L14P, bacterial-type} {IPR019972; Ribosomal protein L14P, conserved site} {IPR035987; Ribosomal protein S8 superfamily} {IPR036853; Ribosomal protein L14 superfamily}	SL4.0ch00	1384961	1385901	-
Solyc00g500032.1.1	NA	NA	NA	NA	NA	NA	NA	NA	NA	NA	NA	NA	NA	NA	NA	NA	NA	NA	NA	NA	NA	NA	NA	NA	[PATH:ko03010] Level1--Genetic Information Processing | Level2--Translation | Level3--Ribosome	K02878	{GO:0003735; structural constituent of ribosome; molecular_function} {GO:0005840; ribosome; cellular_component} {GO:0006412; translation; biological_process} {GO:0019843; rRNA binding; molecular_function}	{IPR000114; Ribosomal protein L16} {IPR016180; Ribosomal protein L10e/L16} {IPR020798; Ribosomal protein L16, conserved site} {IPR036920; Ribosomal protein L10e/L16 superfamily}	SL4.0ch00	1386027	1386383	-
Solyc00g500033.1.1	NA	NA	NA	NA	NA	NA	NA	NA	NA	NA	NA	NA	NA	NA	NA	NA	NA	NA	NA	NA	NA	NA	NA	NA	NA	NA	{GO:0009507; chloroplast; cellular_component}	{IPR038860; Uncharacterized protein ycf72}	SL4.0ch00	1386985	1389637	+
Solyc00g500034.1.1	NA	NA	NA	NA	NA	NA	NA	NA	NA	NA	NA	NA	NA	NA	NA	NA	NA	NA	NA	NA	NA	NA	NA	NA	[PATH:ko03010] Level1--Genetic Information Processing | Level2--Translation | Level3--Ribosome	K02982	{GO:0003723; RNA binding; molecular_function} {GO:0003735; structural constituent of ribosome; molecular_function} {GO:0005840; ribosome; cellular_component} {GO:0006412; translation; biological_process} {GO:0015934; large ribosomal subunit; cellular_component}	{IPR001063; Ribosomal protein L22/L17} {IPR001351; Ribosomal protein S3, C-terminal} {IPR004044; K Homology domain, type 2} {IPR005704; Ribosomal protein S3, bacterial-type} {IPR005727; Ribosomal protein L22, bacterial/chloroplast-type} {IPR009019; K homology domain superfamily, prokaryotic type} {IPR015946; K homology domain-like, alpha/beta} {IPR018260; Ribosomal protein L22/L17, conserved site…	SL4.0ch00	1387611	1388719	-
Solyc00g500035.1.1	NA	NA	NA	NA	NA	NA	NA	NA	NA	NA	NA	NA	NA	NA	NA	NA	NA	NA	NA	NA	NA	NA	NA	NA	[PATH:ko03010] Level1--Genetic Information Processing | Level2--Translation | Level3--Ribosome	K02886	{GO:0003723; RNA binding; molecular_function} {GO:0003735; structural constituent of ribosome; molecular_function} {GO:0005840; ribosome; cellular_component} {GO:0006412; translation; biological_process} {GO:0015934; large ribosomal subunit; cellular_component} {GO:0016740; transferase activity; molecular_function}	{IPR002171; Ribosomal protein L2} {IPR005880; Ribosomal protein L2, bacterial/organellar-type} {IPR008991; Translation protein SH3-like domain superfamily} {IPR014722; Ribosomal protein L2, domain 2} {IPR014726; Ribosomal protein L2, domain 3} {IPR022669; Ribosomal protein L2, C-terminal} {IPR022671; Ribosomal protein L2, conserved site}	SL4.0ch00	1389118	1389546	-
Solyc00g500036.1.1	NA	NA	NA	NA	NA	NA	NA	NA	NA	NA	NA	NA	NA	NA	NA	NA	NA	NA	NA	NA	NA	NA	NA	NA	[PATH:ko03010] Level1--Genetic Information Processing | Level2--Translation | Level3--Ribosome	K02886	{GO:0003735; structural constituent of ribosome; molecular_function} {GO:0005840; ribosome; cellular_component} {GO:0006412; translation; biological_process}	{IPR002171; Ribosomal protein L2} {IPR012340; Nucleic acid-binding, OB-fold} {IPR022666; Ribosomal Proteins L2, RNA binding domain}	SL4.0ch00	1390207	1390608	-
Solyc00g500037.1.1	NA	NA	NA	NA	NA	NA	NA	NA	NA	NA	NA	NA	NA	NA	NA	NA	NA	NA	NA	NA	NA	NA	NA	NA	NA	NA	{GO:0005524; ATP binding; molecular_function} {GO:0016887; ATPase activity; molecular_function}	{IPR003593; AAA+ ATPase domain} {IPR003959; ATPase, AAA-type, core} {IPR008543; Uncharacterised protein family Ycf2} {IPR027417; P-loop containing nucleoside triphosphate hydrolase}	SL4.0ch00	1391276	1398112	+
Solyc00g500038.1.1	NA	NA	NA	NA	NA	NA	NA	NA	NA	NA	NA	NA	NA	NA	NA	NA	NA	NA	NA	NA	NA	NA	NA	NA	NA	NA	NA	{IPR019645; Uncharacterised protein family Ycf15}	SL4.0ch00	1398302	1399583	+
Solyc00g500039.1.1	NA	NA	NA	NA	NA	NA	NA	NA	NA	NA	NA	NA	NA	NA	NA	NA	NA	NA	NA	NA	NA	NA	NA	NA	NA	NA	NA	NA	SL4.0ch00	1404089	1405507	-
Solyc00g500040.1.1	NA	NA	NA	NA	NA	NA	NA	NA	NA	NA	NA	NA	NA	NA	NA	NA	NA	NA	NA	NA	NA	NA	NA	NA	NA	NA	{GO:0016021; integral component of membrane; cellular_component}	{IPR008896; Protein TIC214}	SL4.0ch00	1413493	1414591	+
Solyc00g500041.1.1	NA	NA	NA	NA	NA	NA	NA	NA	NA	NA	NA	NA	NA	NA	NA	NA	NA	NA	NA	NA	NA	NA	NA	NA	[PATH:ko01100] Level1--Metabolism | Level2--Global and overview maps | Level3--Metabolic pathways;[PATH:ko00190] Level1--Metabolism | Level2--Energy metabolism | Level3--Oxidative phosphorylation	K05572	{GO:0016020; membrane; cellular_component}	{IPR001694; NADH:ubiquinone oxidoreductase, subunit 1/F420H2 oxidoreductase subunit H} {IPR018086; NADH:ubiquinone oxidoreductase, subunit 1, conserved site}	SL4.0ch00	1424193	1426417	-
Solyc00g500042.1.1	NA	NA	NA	NA	NA	NA	NA	NA	NA	NA	NA	NA	NA	NA	NA	NA	NA	NA	NA	NA	NA	NA	NA	NA	NA	NA	{GO:0016021; integral component of membrane; cellular_component}	{IPR008896; Protein TIC214}	SL4.0ch00	1428175	1431271	-
Solyc00g500043.1.1	NA	NA	NA	NA	NA	NA	NA	NA	NA	NA	NA	NA	NA	NA	NA	NA	NA	NA	NA	NA	NA	NA	NA	NA	NA	NA	{GO:0016021; integral component of membrane; cellular_component}	{IPR008896; Protein TIC214}	SL4.0ch00	1432066	1434052	-
Solyc00g500044.1.1	NA	NA	NA	NA	NA	NA	NA	NA	NA	NA	NA	NA	NA	NA	NA	NA	NA	NA	NA	NA	NA	NA	NA	NA	NA	NA	NA	NA	SL4.0ch00	1441997	1443415	+
Solyc00g500045.1.1	NA	NA	NA	NA	NA	NA	NA	NA	NA	NA	NA	NA	NA	NA	NA	NA	NA	NA	NA	NA	NA	NA	NA	NA	NA	NA	NA	{IPR019645; Uncharacterised protein family Ycf15}	SL4.0ch00	1447921	1449202	-
Solyc00g500046.1.1	NA	NA	NA	NA	NA	NA	NA	NA	NA	NA	NA	NA	NA	NA	NA	NA	NA	NA	NA	NA	NA	NA	NA	NA	NA	NA	{GO:0005524; ATP binding; molecular_function} {GO:0016887; ATPase activity; molecular_function}	{IPR003593; AAA+ ATPase domain} {IPR003959; ATPase, AAA-type, core} {IPR008543; Uncharacterised protein family Ycf2} {IPR027417; P-loop containing nucleoside triphosphate hydrolase}	SL4.0ch00	1449392	1456228	-
Solyc00g500047.1.1	51.8279	19.2182	-1.43126	0.00505492	Down	0.000960595	52.1199	25.2411	-1.04606	0.0323021	Down	0.0110619	NA	NA	NA	NA	NA	NA	NA	NA	NA	NA	NA	NA	[PATH:ko03010] Level1--Genetic Information Processing | Level2--Translation | Level3--Ribosome	K02886	{GO:0003723; RNA binding; molecular_function} {GO:0003735; structural constituent of ribosome; molecular_function} {GO:0005840; ribosome; cellular_component} {GO:0006412; translation; biological_process} {GO:0015934; large ribosomal subunit; cellular_component} {GO:0016740; transferase activity; molecular_function}	{IPR002171; Ribosomal protein L2} {IPR005880; Ribosomal protein L2, bacterial/organellar-type} {IPR008991; Translation protein SH3-like domain superfamily} {IPR012340; Nucleic acid-binding, OB-fold} {IPR014722; Ribosomal protein L2, domain 2} {IPR014726; Ribosomal protein L2, domain 3} {IPR022666; Ribosomal Proteins L2, RNA binding domain} {IPR022669; Ribosomal protein L2, C-terminal} {IPR022671;…	SL4.0ch00	1456896	1458386	+
Solyc00g500048.1.1	NA	NA	NA	NA	NA	NA	NA	NA	NA	NA	NA	NA	NA	NA	NA	NA	NA	NA	NA	NA	NA	NA	NA	NA	--	K20000	{GO:0006397; mRNA processing; biological_process} {GO:0009507; chloroplast; cellular_component}	{IPR002866; Maturase MatK} {IPR024937; Domain X} {IPR024942; Maturase MatK, N-terminal domain}	SL4.0ch00	1460668	1462197	-
Solyc00g500049.1.1	NA	NA	NA	NA	NA	NA	NA	NA	NA	NA	NA	NA	NA	NA	NA	NA	NA	NA	NA	NA	NA	NA	NA	NA	[PATH:ko01100] Level1--Metabolism | Level2--Global and overview maps | Level3--Metabolic pathways;[PATH:ko00195] Level1--Metabolism | Level2--Energy metabolism | Level3--Photosynthesis	K02712	{GO:0009523; photosystem II; cellular_component} {GO:0009539; photosystem II reaction center; cellular_component} {GO:0015979; photosynthesis; biological_process} {GO:0016020; membrane; cellular_component}	{IPR003686; Photosystem II PsbI} {IPR003687; Photosystem II PsbK} {IPR037270; Photosystem II PsbK superfamily} {IPR037271; Photosystem II PsbI superfamily}	SL4.0ch00	1466128	1466785	+
Solyc00g500050.1.1	NA	NA	NA	NA	NA	NA	19.6883	2.81253	-2.8074	0.0335536	Down	0.0115571	NA	NA	NA	NA	NA	NA	NA	NA	NA	NA	NA	NA	[PATH:ko01100] Level1--Metabolism | Level2--Global and overview maps | Level3--Metabolic pathways;[PATH:ko00190] Level1--Metabolism | Level2--Energy metabolism | Level3--Oxidative phosphorylation;[PATH:ko00195] Level1--Metabolism | Level2--Energy metabolism | Level3--Photosynthesis	K02111	{GO:0005524; ATP binding; molecular_function} {GO:0015986; ATP synthesis coupled proton transport; biological_process} {GO:0032559; adenyl ribonucleotide binding; molecular_function} {GO:0045261; proton-transporting ATP synthase complex, catalytic core F(1); cellular_component} {GO:0046034; ATP metabolic process; biological_process} {GO:0046933; proton-transporting ATP synthase activity, rotation…	{IPR000194; ATPase, F1/V1/A1 complex, alpha/beta subunit, nucleotide-binding domain} {IPR000793; ATP synthase, alpha subunit, C-terminal} {IPR004100; ATPase, F1/V1/A1 complex, alpha/beta subunit, N-terminal domain} {IPR005294; ATP synthase, F1 complex, alpha subunit} {IPR020003; ATPase, alpha/beta subunit, nucleotide-binding domain, active site} {IPR023366; ATP synthase subunit alpha, N-terminal …	SL4.0ch00	1468765	1470288	-
Solyc00g500051.1.1	NA	NA	NA	NA	NA	NA	NA	NA	NA	NA	NA	NA	NA	NA	NA	NA	NA	NA	NA	NA	NA	NA	NA	NA	[PATH:ko03010] Level1--Genetic Information Processing | Level2--Translation | Level3--Ribosome	K02967	{GO:0003735; structural constituent of ribosome; molecular_function} {GO:0005840; ribosome; cellular_component} {GO:0006412; translation; biological_process} {GO:0015935; small ribosomal subunit; cellular_component}	{IPR001865; Ribosomal protein S2} {IPR005706; Ribosomal protein S2, bacteria/mitochondria/plastid} {IPR018130; Ribosomal protein S2, conserved site} {IPR023591; Ribosomal protein S2, flavodoxin-like domain superfamily} {IPR035908; ATP synthase, F0 complex, subunit A superfamily}	SL4.0ch00	1473386	1475037	-
Solyc00g500052.1.1	NA	NA	NA	NA	NA	NA	NA	NA	NA	NA	NA	NA	NA	NA	NA	NA	NA	NA	NA	NA	NA	NA	NA	NA	[PATH:ko03020] Level1--Genetic Information Processing | Level2--Transcription | Level3--RNA polymerase	K03046	{GO:0003677; DNA binding; molecular_function} {GO:0003899; DNA-directed 5'-3' RNA polymerase activity; molecular_function} {GO:0006351; transcription, DNA-templated; biological_process}	{IPR000722; RNA polymerase, alpha subunit} {IPR006592; RNA polymerase, N-terminal} {IPR007080; RNA polymerase Rpb1, domain 1} {IPR007081; RNA polymerase Rpb1, domain 5} {IPR007083; RNA polymerase Rpb1, domain 4} {IPR012756; DNA-directed RNA polymerase, subunit beta''} {IPR038120; RNA polymerase Rpb1, funnel domain superfamily} {IPR042102; RNA polymerase Rpb1, domain 3 superfamily}	SL4.0ch00	1475301	1482402	-
Solyc00g500053.1.1	NA	NA	NA	NA	NA	NA	NA	NA	NA	NA	NA	NA	NA	NA	NA	NA	NA	NA	NA	NA	NA	NA	NA	NA	NA	NA	{GO:0003677; DNA binding; molecular_function} {GO:0003899; DNA-directed 5'-3' RNA polymerase activity; molecular_function} {GO:0006351; transcription, DNA-templated; biological_process} {GO:0032549; ribonucleoside binding; molecular_function}	{IPR007120; DNA-directed RNA polymerase, subunit 2, hybrid-binding domain} {IPR007641; RNA polymerase Rpb2, domain 7} {IPR015712; DNA-directed RNA polymerase, subunit 2} {IPR037033; DNA-directed RNA polymerase, subunit 2, hybrid-binding domain superfamily}	SL4.0ch00	1482429	1483103	-
Solyc00g500054.1.1	NA	NA	NA	NA	NA	NA	NA	NA	NA	NA	NA	NA	NA	NA	NA	NA	NA	NA	NA	NA	NA	NA	NA	NA	[PATH:ko01100] Level1--Metabolism | Level2--Global and overview maps | Level3--Metabolic pathways;[PATH:ko00195] Level1--Metabolism | Level2--Energy metabolism | Level3--Photosynthesis	K02705	{GO:0009521; photosystem; cellular_component} {GO:0009523; photosystem II; cellular_component} {GO:0009767; photosynthetic electron transport chain; biological_process} {GO:0009772; photosynthetic electron transport in photosystem II; biological_process} {GO:0015979; photosynthesis; biological_process} {GO:0016020; membrane; cellular_component} {GO:0016168; chlorophyll binding; molecular_function…	{IPR000484; Photosynthetic reaction centre, L/M} {IPR000932; Photosystem antenna protein-like} {IPR005868; Photosystem II D2 protein} {IPR005869; Photosystem II CP43 reaction centre protein} {IPR036001; Photosystem antenna protein-like superfamily} {IPR036854; Photosystem II protein D1/D2 superfamily} {IPR044900; Photosystem II CP43 reaction centre protein superfamily}	SL4.0ch00	1492125	1494555	+
Solyc00g500055.1.1	NA	NA	NA	NA	NA	NA	NA	NA	NA	NA	NA	NA	NA	NA	NA	NA	NA	NA	NA	NA	NA	NA	NA	NA	[PATH:ko03010] Level1--Genetic Information Processing | Level2--Translation | Level3--Ribosome	K02954	{GO:0003735; structural constituent of ribosome; molecular_function} {GO:0005840; ribosome; cellular_component} {GO:0006412; translation; biological_process}	{IPR001209; Ribosomal protein S14} {IPR018271; Ribosomal protein S14, conserved site} {IPR023036; Ribosomal protein S14, bacterial/plastid}	SL4.0ch00	1496023	1496540	-
Solyc00g500056.1.1	NA	NA	NA	NA	NA	NA	NA	NA	NA	NA	NA	NA	NA	NA	NA	NA	NA	NA	NA	NA	NA	NA	NA	NA	[PATH:ko01100] Level1--Metabolism | Level2--Global and overview maps | Level3--Metabolic pathways;[PATH:ko00195] Level1--Metabolism | Level2--Energy metabolism | Level3--Photosynthesis	K02690	{GO:0009522; photosystem I; cellular_component} {GO:0009579; thylakoid; cellular_component} {GO:0015979; photosynthesis; biological_process} {GO:0016021; integral component of membrane; cellular_component}	{IPR001280; Photosystem I PsaA/PsaB} {IPR006244; Photosystem I PsaB} {IPR020586; Photosystem I PsaA/PsaB, conserved site} {IPR036408; Photosystem I PsaA/PsaB superfamily}	SL4.0ch00	1496632	1498836	-
Solyc00g500057.1.1	NA	NA	NA	NA	NA	NA	NA	NA	NA	NA	NA	NA	NA	NA	NA	NA	NA	NA	NA	NA	NA	NA	NA	NA	[PATH:ko01100] Level1--Metabolism | Level2--Global and overview maps | Level3--Metabolic pathways;[PATH:ko00195] Level1--Metabolism | Level2--Energy metabolism | Level3--Photosynthesis	K02689	{GO:0009579; thylakoid; cellular_component} {GO:0015979; photosynthesis; biological_process} {GO:0016021; integral component of membrane; cellular_component} {GO:0046872; metal ion binding; molecular_function}	{IPR001280; Photosystem I PsaA/PsaB} {IPR006243; Photosystem I PsaA} {IPR020586; Photosystem I PsaA/PsaB, conserved site} {IPR036408; Photosystem I PsaA/PsaB superfamily}	SL4.0ch00	1498862	1501114	-
Solyc00g500058.1.1	NA	NA	NA	NA	NA	NA	NA	NA	NA	NA	NA	NA	NA	NA	NA	NA	NA	NA	NA	NA	NA	NA	NA	NA	NA	NA	{GO:0005515; protein binding; molecular_function}	{IPR001440; Tetratricopeptide repeat 1} {IPR011990; Tetratricopeptide-like helical domain superfamily} {IPR019734; Tetratricopeptide repeat}	SL4.0ch00	1501873	1503003	-
Solyc00g500059.1.1	NA	NA	NA	NA	NA	NA	NA	NA	NA	NA	NA	NA	NA	NA	NA	NA	NA	NA	NA	NA	NA	NA	NA	NA	NA	NA	NA	NA	SL4.0ch00	1503415	1503858	-
Solyc00g500060.1.1	NA	NA	NA	NA	NA	NA	NA	NA	NA	NA	NA	NA	NA	NA	NA	NA	NA	NA	NA	NA	NA	NA	NA	NA	[PATH:ko03010] Level1--Genetic Information Processing | Level2--Translation | Level3--Ribosome	K02986	NA	NA	SL4.0ch00	1504953	1506082	-
Solyc00g500061.1.1	NA	NA	NA	NA	NA	NA	NA	NA	NA	NA	NA	NA	NA	NA	NA	NA	NA	NA	NA	NA	NA	NA	NA	NA	[PATH:ko01100] Level1--Metabolism | Level2--Global and overview maps | Level3--Metabolic pathways;[PATH:ko00190] Level1--Metabolism | Level2--Energy metabolism | Level3--Oxidative phosphorylation	K05581	{GO:0008137; NADH dehydrogenase (ubiquinone) activity; molecular_function} {GO:0016651; oxidoreductase activity, acting on NAD(P)H; molecular_function}	{IPR001268; NADH:ubiquinone oxidoreductase, 30kDa subunit} {IPR010218; NADH dehydrogenase, subunit C} {IPR020396; NADH:ubiquinone oxidoreductase, 30kDa subunit, conserved site} {IPR037232; NADH:ubiquinone oxidoreductase, 30kDa subunit superfamily}	SL4.0ch00	1508614	1509090	-
Solyc00g500062.1.1	NA	NA	NA	NA	NA	NA	NA	NA	NA	NA	NA	NA	NA	NA	NA	NA	NA	NA	NA	NA	NA	NA	NA	NA	[PATH:ko01100] Level1--Metabolism | Level2--Global and overview maps | Level3--Metabolic pathways;[PATH:ko00190] Level1--Metabolism | Level2--Energy metabolism | Level3--Oxidative phosphorylation	K05582	{GO:0008137; NADH dehydrogenase (ubiquinone) activity; molecular_function} {GO:0048038; quinone binding; molecular_function} {GO:0051536; iron-sulfur cluster binding; molecular_function} {GO:0051539; 4 iron, 4 sulfur cluster binding; molecular_function}	{IPR006137; NADH:ubiquinone oxidoreductase-like, 20kDa subunit} {IPR006138; NADH-ubiquinone oxidoreductase, 20 Kd subunit}	SL4.0ch00	1509196	1509960	-
Solyc00g500063.1.1	684.669	332.514	-1.04199	4.13262e-08	Down	2.51961e-09	688.397	303.201	-1.18297	2.75914e-08	Down	2.85187e-09	NA	NA	NA	NA	NA	NA	NA	NA	NA	NA	NA	NA	[PATH:ko01200] Level1--Metabolism | Level2--Global and overview maps | Level3--Carbon metabolism;[PATH:ko01120] Level1--Metabolism | Level2--Global and overview maps | Level3--Microbial metabolism in diverse environments;[PATH:ko01100] Level1--Metabolism | Level2--Global and overview maps | Level3--Metabolic pathways;[PATH:ko00710] Level1--Metabolism | Level2--Energy metabolism | Level3--Carbon f…	K01601	{GO:0000287; magnesium ion binding; molecular_function} {GO:0015977; carbon fixation; biological_process} {GO:0016984; ribulose-bisphosphate carboxylase activity; molecular_function}	{IPR000685; Ribulose bisphosphate carboxylase, large subunit, C-terminal} {IPR017443; Ribulose bisphosphate carboxylase, large subunit, ferrodoxin-like N-terminal} {IPR020878; Ribulose bisphosphate carboxylase, large chain, active site} {IPR020888; Ribulose bisphosphate carboxylase large subunit, type I} {IPR033966; RuBisCO} {IPR036376; Ribulose bisphosphate carboxylase, large subunit, C-terminal…	SL4.0ch00	1512451	1516659	+
Solyc00g500064.1.1	NA	NA	NA	NA	NA	NA	97.8535	0.621383	-7.299	5.69717e-10	Down	4.82371e-11	NA	NA	NA	NA	NA	NA	NA	NA	NA	NA	NA	NA	[PATH:ko01100] Level1--Metabolism | Level2--Global and overview maps | Level3--Metabolic pathways;[PATH:ko00190] Level1--Metabolism | Level2--Energy metabolism | Level3--Oxidative phosphorylation;[PATH:ko00195] Level1--Metabolism | Level2--Energy metabolism | Level3--Photosynthesis	K02112	{GO:0005524; ATP binding; molecular_function} {GO:0015986; ATP synthesis coupled proton transport; biological_process} {GO:0045261; proton-transporting ATP synthase complex, catalytic core F(1); cellular_component} {GO:0046034; ATP metabolic process; biological_process} {GO:0046933; proton-transporting ATP synthase activity, rotational mechanism; molecular_function} {GO:1902600; proton transmembr…	{IPR000194; ATPase, F1/V1/A1 complex, alpha/beta subunit, nucleotide-binding domain} {IPR003593; AAA+ ATPase domain} {IPR004100; ATPase, F1/V1/A1 complex, alpha/beta subunit, N-terminal domain} {IPR005722; ATP synthase, F1 complex, beta subunit} {IPR020003; ATPase, alpha/beta subunit, nucleotide-binding domain, active site} {IPR024034; ATPase, F1/V1 complex, beta/alpha subunit, C-terminal} {IPR02…	SL4.0ch00	1512915	1514411	-
Solyc00g500065.1.1	NA	NA	NA	NA	NA	NA	NA	NA	NA	NA	NA	NA	NA	NA	NA	NA	NA	NA	NA	NA	NA	NA	NA	NA	[PATH:ko01110] Level1--Metabolism | Level2--Global and overview maps | Level3--Biosynthesis of secondary metabolites;[PATH:ko01200] Level1--Metabolism | Level2--Global and overview maps | Level3--Carbon metabolism;[PATH:ko01120] Level1--Metabolism | Level2--Global and overview maps | Level3--Microbial metabolism in diverse environments;[PATH:ko01100] Level1--Metabolism | Level2--Global and overvi…	K01963	{GO:0003989; acetyl-CoA carboxylase activity; molecular_function} {GO:0006633; fatty acid biosynthetic process; biological_process} {GO:0009317; acetyl-CoA carboxylase complex; cellular_component} {GO:0009522; photosystem I; cellular_component} {GO:0015979; photosynthesis; biological_process}	{IPR000438; Acetyl-CoA carboxylase carboxyl transferase, beta subunit} {IPR001302; Photosystem I reaction centre subunit VIII} {IPR011762; Acetyl-coenzyme A carboxyltransferase, N-terminal} {IPR029045; ClpP/crotonase-like domain superfamily} {IPR034733; Acetyl-CoA carboxylase}	SL4.0ch00	1517470	1519799	+
Solyc00g500066.1.1	NA	NA	NA	NA	NA	NA	NA	NA	NA	NA	NA	NA	NA	NA	NA	NA	NA	NA	NA	NA	NA	NA	NA	NA	[PATH:ko01110] Level1--Metabolism | Level2--Global and overview maps | Level3--Biosynthesis of secondary metabolites;[PATH:ko01200] Level1--Metabolism | Level2--Global and overview maps | Level3--Carbon metabolism;[PATH:ko01120] Level1--Metabolism | Level2--Global and overview maps | Level3--Microbial metabolism in diverse environments;[PATH:ko01100] Level1--Metabolism | Level2--Global and overvi…	K01963	{GO:0009522; photosystem I; cellular_component} {GO:0009579; thylakoid; cellular_component} {GO:0015979; photosynthesis; biological_process} {GO:0016021; integral component of membrane; cellular_component}	{IPR003359; Photosystem I Ycf4, assembly}	SL4.0ch00	1520244	1520798	+
Solyc00g500067.1.1	NA	NA	NA	NA	NA	NA	NA	NA	NA	NA	NA	NA	NA	NA	NA	NA	NA	NA	NA	NA	NA	NA	NA	NA	[PATH:ko01100] Level1--Metabolism | Level2--Global and overview maps | Level3--Metabolic pathways;[PATH:ko00195] Level1--Metabolism | Level2--Energy metabolism | Level3--Photosynthesis	K02634	{GO:0005506; iron ion binding; molecular_function} {GO:0009055; electron transfer activity; molecular_function} {GO:0015979; photosynthesis; biological_process} {GO:0016021; integral component of membrane; cellular_component} {GO:0020037; heme binding; molecular_function} {GO:0031361; integral component of thylakoid membrane; cellular_component}	{IPR002325; Cytochrome f} {IPR004282; Chloroplast envelope membrane protein, CemA} {IPR011054; Rudiment single hybrid motif} {IPR024058; Cytochrome f transmembrane anchor} {IPR024094; Cytochrome f large domain} {IPR036826; Cytochrome f large domain superfamily}	SL4.0ch00	1521528	1523399	+
Solyc00g500068.1.1	NA	NA	NA	NA	NA	NA	NA	NA	NA	NA	NA	NA	NA	NA	NA	NA	NA	NA	NA	NA	NA	NA	NA	NA	[PATH:ko01100] Level1--Metabolism | Level2--Global and overview maps | Level3--Metabolic pathways;[PATH:ko00195] Level1--Metabolism | Level2--Energy metabolism | Level3--Photosynthesis	K02707	{GO:0009523; photosystem II; cellular_component} {GO:0009539; photosystem II reaction center; cellular_component} {GO:0009767; photosynthetic electron transport chain; biological_process} {GO:0015979; photosynthesis; biological_process} {GO:0016021; integral component of membrane; cellular_component} {GO:0019684; photosynthesis, light reaction; biological_process} {GO:0020037; heme binding; molec…	{IPR006216; Photosystem II cytochrome b559, conserved site} {IPR006217; Photosystem II cytochrome b559, alpha subunit} {IPR006241; Photosystem II cytochrome b559, beta subunit} {IPR013081; Photosystem II cytochrome b559, N-terminal} {IPR013082; Photosystem II cytochrome b559, alpha subunit, lumenal region} {IPR037025; Photosystem II cytochrome b559, alpha subunit superfamily}	SL4.0ch00	1524854	1525234	-
Solyc00g500069.1.1	NA	NA	NA	NA	NA	NA	NA	NA	NA	NA	NA	NA	NA	NA	NA	NA	NA	NA	NA	NA	NA	NA	NA	NA	NA	NA	NA	{IPR012340; Nucleic acid-binding, OB-fold}	SL4.0ch00	1529733	1530292	-
Solyc00g500070.1.1	NA	NA	NA	NA	NA	NA	NA	NA	NA	NA	NA	NA	NA	NA	NA	NA	NA	NA	NA	NA	NA	NA	NA	NA	[PATH:ko04212] Level1--Organismal Systems | Level2--Aging | Level3--Longevity regulating pathway - worm;[PATH:ko04112] Level1--Cellular Processes | Level2--Cell growth and death | Level3--Cell cycle - Caulobacter	K01358	{GO:0004176; ATP-dependent peptidase activity; molecular_function} {GO:0004252; serine-type endopeptidase activity; molecular_function} {GO:0006508; proteolysis; biological_process}	{IPR001907; ATP-dependent Clp protease proteolytic subunit} {IPR018215; ClpP, Ser active site} {IPR023562; Clp protease proteolytic subunit /Translocation-enhancing protein TepA} {IPR029045; ClpP/crotonase-like domain superfamily}	SL4.0ch00	1530401	1531488	-
Solyc00g500071.1.1	NA	NA	NA	NA	NA	NA	NA	NA	NA	NA	NA	NA	NA	NA	NA	NA	NA	NA	NA	NA	NA	NA	NA	NA	[PATH:ko01100] Level1--Metabolism | Level2--Global and overview maps | Level3--Metabolic pathways;[PATH:ko00195] Level1--Metabolism | Level2--Energy metabolism | Level3--Photosynthesis	K02704	{GO:0009521; photosystem; cellular_component} {GO:0009523; photosystem II; cellular_component} {GO:0009767; photosynthetic electron transport chain; biological_process} {GO:0009772; photosynthetic electron transport in photosystem II; biological_process} {GO:0015979; photosynthesis; biological_process} {GO:0016020; membrane; cellular_component} {GO:0016168; chlorophyll binding; molecular_function…	{IPR000932; Photosystem antenna protein-like} {IPR017486; Photosystem II CP47 reaction centre protein} {IPR036001; Photosystem antenna protein-like superfamily}	SL4.0ch00	1532881	1534407	+
Solyc00g500072.1.1	NA	NA	NA	NA	NA	NA	NA	NA	NA	NA	NA	NA	NA	NA	NA	NA	NA	NA	NA	NA	NA	NA	NA	NA	[PATH:ko01100] Level1--Metabolism | Level2--Global and overview maps | Level3--Metabolic pathways;[PATH:ko00195] Level1--Metabolism | Level2--Energy metabolism | Level3--Photosynthesis	K02709	{GO:0009523; photosystem II; cellular_component} {GO:0015979; photosynthesis; biological_process} {GO:0016020; membrane; cellular_component} {GO:0042301; phosphate ion binding; molecular_function} {GO:0050821; protein stabilization; biological_process}	{IPR001056; Photosystem II reaction centre protein H} {IPR036863; Photosystem II reaction centre protein H superfamily}	SL4.0ch00	1535034	1535739	+
Solyc00g500073.1.1	NA	NA	NA	NA	NA	NA	NA	NA	NA	NA	NA	NA	NA	NA	NA	NA	NA	NA	NA	NA	NA	NA	NA	NA	[PATH:ko01100] Level1--Metabolism | Level2--Global and overview maps | Level3--Metabolic pathways;[PATH:ko00195] Level1--Metabolism | Level2--Energy metabolism | Level3--Photosynthesis	K02635	{GO:0009055; electron transfer activity; molecular_function} {GO:0009767; photosynthetic electron transport chain; biological_process} {GO:0016020; membrane; cellular_component} {GO:0016491; oxidoreductase activity; molecular_function} {GO:0022904; respiratory electron transport chain; biological_process} {GO:0042651; thylakoid membrane; cellular_component} {GO:0045156; electron transporter, tran…	{IPR005797; Cytochrome b/b6, N-terminal} {IPR005798; Cytochrome b/b6, C-terminal} {IPR005870; Cytochrome b6/f complex, subunit IV} {IPR016174; Di-haem cytochrome, transmembrane} {IPR027387; Cytochrome b/b6-like domain superfamily} {IPR036150; Cytochrome b/b6, C-terminal domain superfamily}	SL4.0ch00	1536348	1538194	+
Solyc00g500074.1.1	NA	NA	NA	NA	NA	NA	NA	NA	NA	NA	NA	NA	NA	NA	NA	NA	NA	NA	NA	NA	NA	NA	NA	NA	NA	NA	{GO:0003677; DNA binding; molecular_function} {GO:0003899; DNA-directed 5'-3' RNA polymerase activity; molecular_function} {GO:0006351; transcription, DNA-templated; biological_process} {GO:0046983; protein dimerization activity; molecular_function}	{IPR011773; DNA-directed RNA polymerase, alpha subunit} {IPR036603; RNA polymerase, RBP11-like subunit} {IPR036643; DNA-directed RNA polymerase, insert domain superfamily}	SL4.0ch00	1538922	1539399	-
Solyc00g500075.1.1	NA	NA	NA	NA	NA	NA	NA	NA	NA	NA	NA	NA	NA	NA	NA	NA	NA	NA	NA	NA	NA	NA	NA	NA	[PATH:ko03010] Level1--Genetic Information Processing | Level2--Translation | Level3--Ribosome	K02948	{GO:0003735; structural constituent of ribosome; molecular_function} {GO:0005840; ribosome; cellular_component} {GO:0006412; translation; biological_process}	{IPR001971; Ribosomal protein S11} {IPR018102; Ribosomal S11, conserved site} {IPR019981; Ribosomal protein S11, bacterial-type} {IPR036967; Ribosomal protein S11 superfamily}	SL4.0ch00	1539465	1539881	-
Solyc00g500076.1.1	NA	NA	NA	NA	NA	NA	NA	NA	NA	NA	NA	NA	NA	NA	NA	NA	NA	NA	NA	NA	NA	NA	NA	NA	[PATH:ko03010] Level1--Genetic Information Processing | Level2--Translation | Level3--Ribosome	K02994	{GO:0003735; structural constituent of ribosome; molecular_function} {GO:0005840; ribosome; cellular_component} {GO:0006412; translation; biological_process} {GO:0015934; large ribosomal subunit; cellular_component}	{IPR000218; Ribosomal protein L14P} {IPR000630; Ribosomal protein S8} {IPR005745; Ribosomal protein L14P, bacterial-type} {IPR019972; Ribosomal protein L14P, conserved site} {IPR035987; Ribosomal protein S8 superfamily} {IPR036853; Ribosomal protein L14 superfamily}	SL4.0ch00	1540421	1541361	-
Solyc00g500077.1.1	NA	NA	NA	NA	NA	NA	NA	NA	NA	NA	NA	NA	NA	NA	NA	NA	NA	NA	NA	NA	NA	NA	NA	NA	[PATH:ko03010] Level1--Genetic Information Processing | Level2--Translation | Level3--Ribosome	K02878	{GO:0003735; structural constituent of ribosome; molecular_function} {GO:0005840; ribosome; cellular_component} {GO:0006412; translation; biological_process} {GO:0019843; rRNA binding; molecular_function}	{IPR000114; Ribosomal protein L16} {IPR016180; Ribosomal protein L10e/L16} {IPR020798; Ribosomal protein L16, conserved site} {IPR036920; Ribosomal protein L10e/L16 superfamily}	SL4.0ch00	1541487	1541843	-
Solyc00g500078.1.1	NA	NA	NA	NA	NA	NA	NA	NA	NA	NA	NA	NA	NA	NA	NA	NA	NA	NA	NA	NA	NA	NA	NA	NA	NA	NA	{GO:0009507; chloroplast; cellular_component}	{IPR038860; Uncharacterized protein ycf72}	SL4.0ch00	1542445	1545097	+
Solyc00g500079.1.1	NA	NA	NA	NA	NA	NA	NA	NA	NA	NA	NA	NA	NA	NA	NA	NA	NA	NA	NA	NA	NA	NA	NA	NA	[PATH:ko03010] Level1--Genetic Information Processing | Level2--Translation | Level3--Ribosome	K02886	{GO:0003723; RNA binding; molecular_function} {GO:0003735; structural constituent of ribosome; molecular_function} {GO:0005840; ribosome; cellular_component} {GO:0006412; translation; biological_process} {GO:0015934; large ribosomal subunit; cellular_component} {GO:0016740; transferase activity; molecular_function}	{IPR002171; Ribosomal protein L2} {IPR005880; Ribosomal protein L2, bacterial/organellar-type} {IPR008991; Translation protein SH3-like domain superfamily} {IPR014722; Ribosomal protein L2, domain 2} {IPR014726; Ribosomal protein L2, domain 3} {IPR022669; Ribosomal protein L2, C-terminal} {IPR022671; Ribosomal protein L2, conserved site}	SL4.0ch00	1544578	1545006	-
Solyc00g500080.1.1	NA	NA	NA	NA	NA	NA	NA	NA	NA	NA	NA	NA	NA	NA	NA	NA	NA	NA	NA	NA	NA	NA	NA	NA	[PATH:ko03010] Level1--Genetic Information Processing | Level2--Translation | Level3--Ribosome	K02886	{GO:0003735; structural constituent of ribosome; molecular_function} {GO:0005840; ribosome; cellular_component} {GO:0006412; translation; biological_process}	{IPR002171; Ribosomal protein L2} {IPR012340; Nucleic acid-binding, OB-fold} {IPR022666; Ribosomal Proteins L2, RNA binding domain}	SL4.0ch00	1545667	1546068	-
Solyc00g500081.1.1	NA	NA	NA	NA	NA	NA	NA	NA	NA	NA	NA	NA	NA	NA	NA	NA	NA	NA	NA	NA	NA	NA	NA	NA	NA	NA	{GO:0005524; ATP binding; molecular_function} {GO:0016887; ATPase activity; molecular_function}	{IPR003593; AAA+ ATPase domain} {IPR003959; ATPase, AAA-type, core} {IPR008543; Uncharacterised protein family Ycf2} {IPR027417; P-loop containing nucleoside triphosphate hydrolase}	SL4.0ch00	1546736	1553572	+
Solyc00g500082.1.1	NA	NA	NA	NA	NA	NA	NA	NA	NA	NA	NA	NA	NA	NA	NA	NA	NA	NA	NA	NA	NA	NA	NA	NA	NA	NA	NA	{IPR019645; Uncharacterised protein family Ycf15}	SL4.0ch00	1553762	1555043	+
Solyc00g500083.1.1	NA	NA	NA	NA	NA	NA	NA	NA	NA	NA	NA	NA	NA	NA	NA	NA	NA	NA	NA	NA	NA	NA	NA	NA	NA	NA	NA	NA	SL4.0ch00	1559549	1560967	-
Solyc00g500084.1.1	NA	NA	NA	NA	NA	NA	NA	NA	NA	NA	NA	NA	NA	NA	NA	NA	NA	NA	NA	NA	NA	NA	NA	NA	[PATH:ko01100] Level1--Metabolism | Level2--Global and overview maps | Level3--Metabolic pathways;[PATH:ko00195] Level1--Metabolism | Level2--Energy metabolism | Level3--Photosynthesis	K02690	{GO:0016021; integral component of membrane; cellular_component}	{IPR008896; Protein TIC214}	SL4.0ch00	1568873	1570091	+
Solyc00g500085.1.1	NA	NA	NA	NA	NA	NA	NA	NA	NA	NA	NA	NA	NA	NA	NA	NA	NA	NA	NA	NA	NA	NA	NA	NA	NA	NA	{GO:0017004; cytochrome complex assembly; biological_process} {GO:0020037; heme binding; molecular_function}	{IPR002541; Cytochrome c assembly protein} {IPR045062; Cytochrome c-type biogenesis protein CcsA/CcmC}	SL4.0ch00	1574311	1574847	+
Solyc00g500086.1.1	NA	NA	NA	NA	NA	NA	NA	NA	NA	NA	NA	NA	NA	NA	NA	NA	NA	NA	NA	NA	NA	NA	NA	NA	[PATH:ko01100] Level1--Metabolism | Level2--Global and overview maps | Level3--Metabolic pathways;[PATH:ko00190] Level1--Metabolism | Level2--Energy metabolism | Level3--Oxidative phosphorylation	K05572	{GO:0016020; membrane; cellular_component}	{IPR001694; NADH:ubiquinone oxidoreductase, subunit 1/F420H2 oxidoreductase subunit H} {IPR018086; NADH:ubiquinone oxidoreductase, subunit 1, conserved site}	SL4.0ch00	1579653	1581877	-
Solyc00g500087.1.1	NA	NA	NA	NA	NA	NA	NA	NA	NA	NA	NA	NA	NA	NA	NA	NA	NA	NA	NA	NA	NA	NA	NA	NA	[PATH:ko01100] Level1--Metabolism | Level2--Global and overview maps | Level3--Metabolic pathways;[PATH:ko00190] Level1--Metabolism | Level2--Energy metabolism | Level3--Oxidative phosphorylation	K05579	{GO:0016651; oxidoreductase activity, acting on NAD(P)H; molecular_function} {GO:0048038; quinone binding; molecular_function} {GO:0051287; NAD binding; molecular_function}	{IPR001135; NADH-quinone oxidoreductase, subunit D} {IPR014029; NADH:ubiquinone oxidoreductase, 49kDa subunit, conserved site} {IPR022885; NAD(P)H-quinone oxidoreductase subunit D/H} {IPR029014; [NiFe]-hydrogenase, large subunit}	SL4.0ch00	1581879	1583504	-
Solyc00g500088.1.1	NA	NA	NA	NA	NA	NA	NA	NA	NA	NA	NA	NA	NA	NA	NA	NA	NA	NA	NA	NA	NA	NA	NA	NA	NA	NA	{GO:0016021; integral component of membrane; cellular_component}	{IPR008896; Protein TIC214}	SL4.0ch00	1585979	1588983	-
Solyc00g500089.1.1	NA	NA	NA	NA	NA	NA	NA	NA	NA	NA	NA	NA	NA	NA	NA	NA	NA	NA	NA	NA	NA	NA	NA	NA	NA	NA	NA	NA	SL4.0ch00	1594779	1641496	+
Solyc00g500090.1.1	NA	NA	NA	NA	NA	NA	NA	NA	NA	NA	NA	NA	NA	NA	NA	NA	NA	NA	NA	NA	NA	NA	NA	NA	NA	NA	NA	NA	SL4.0ch00	1658262	1678276	+
Solyc00g500091.1.1	NA	NA	NA	NA	NA	NA	NA	NA	NA	NA	NA	NA	NA	NA	NA	NA	NA	NA	NA	NA	NA	NA	NA	NA	[PATH:ko04115] Level1--Cellular Processes | Level2--Cell growth and death | Level3--p53 signaling pathway;[PATH:ko04310] Level1--Environmental Information Processing | Level2--Signal transduction | Level3--Wnt signaling pathway;[PATH:ko04120] Level1--Genetic Information Processing | Level2--Folding, sorting and degradation | Level3--Ubiquitin mediated proteolysis;[PATH:ko04013] Level1--Environmen…	K04506	{GO:0005737; cytoplasm; cellular_component} {GO:0006511; ubiquitin-dependent protein catabolic process; biological_process} {GO:0007275; multicellular organism development; biological_process} {GO:0008270; zinc ion binding; molecular_function}	{IPR001841; Zinc finger, RING-type} {IPR013010; Zinc finger, SIAH-type} {IPR013083; Zinc finger, RING/FYVE/PHD-type} {IPR018121; Seven-in-absentia protein, TRAF-like domain} {IPR044286; E3 ubiquitin-protein ligase SINA-like, plant}	SL4.0ch00	1783250	1786029	-
Solyc00g500092.1.1	NA	NA	NA	NA	NA	NA	NA	NA	NA	NA	NA	NA	NA	NA	NA	NA	NA	NA	NA	NA	NA	NA	NA	NA	NA	NA	{GO:0003677; DNA binding; molecular_function}	{IPR003340; B3 DNA binding domain} {IPR015300; DNA-binding pseudobarrel domain superfamily}	SL4.0ch00	1864957	1866371	-
Solyc00g500093.1.1	NA	NA	NA	NA	NA	NA	NA	NA	NA	NA	NA	NA	NA	NA	NA	NA	NA	NA	NA	NA	NA	NA	NA	NA	NA	NA	{GO:0003677; DNA binding; molecular_function}	{IPR003340; B3 DNA binding domain} {IPR015300; DNA-binding pseudobarrel domain superfamily}	SL4.0ch00	1874674	1876539	-
Solyc00g500094.1.1	NA	NA	NA	NA	NA	NA	NA	NA	NA	NA	NA	NA	NA	NA	NA	NA	NA	NA	NA	NA	NA	NA	NA	NA	NA	NA	NA	{IPR043502; DNA/RNA polymerase superfamily}	SL4.0ch00	1893216	1896409	-
Solyc00g500095.1.1	336.581	159.422	-1.0781	0.000196173	Down	2.46166e-05	NA	NA	NA	NA	NA	NA	13.1174	0.640431	-4.35629	0.0227231	Down	0.0028142	NA	NA	NA	NA	NA	NA	[PATH:ko01110] Level1--Metabolism | Level2--Global and overview maps | Level3--Biosynthesis of secondary metabolites;[PATH:ko01100] Level1--Metabolism | Level2--Global and overview maps | Level3--Metabolic pathways;[PATH:ko00940] Level1--Metabolism | Level2--Biosynthesis of other secondary metabolites | Level3--Phenylpropanoid biosynthesis;[PATH:ko00360] Level1--Metabolism | Level2--Amino acid me…	K10775	{GO:0003824; catalytic activity; molecular_function} {GO:0005737; cytoplasm; cellular_component} {GO:0006559; L-phenylalanine catabolic process; biological_process} {GO:0016841; ammonia-lyase activity; molecular_function}	{IPR001106; Aromatic amino acid lyase} {IPR005922; Phenylalanine ammonia-lyase} {IPR008948; L-Aspartase-like} {IPR022313; Phenylalanine/histidine ammonia-lyases, active site} {IPR024083; Fumarase/histidase, N-terminal}	SL4.0ch00	1898065	1899888	-
Solyc00g500096.1.1	NA	NA	NA	NA	NA	NA	NA	NA	NA	NA	NA	NA	NA	NA	NA	NA	NA	NA	NA	NA	NA	NA	NA	NA	[PATH:ko04115] Level1--Cellular Processes | Level2--Cell growth and death | Level3--p53 signaling pathway;[PATH:ko04310] Level1--Environmental Information Processing | Level2--Signal transduction | Level3--Wnt signaling pathway;[PATH:ko04120] Level1--Genetic Information Processing | Level2--Folding, sorting and degradation | Level3--Ubiquitin mediated proteolysis;[PATH:ko04013] Level1--Environmen…	K04506	{GO:0005737; cytoplasm; cellular_component} {GO:0006511; ubiquitin-dependent protein catabolic process; biological_process} {GO:0007275; multicellular organism development; biological_process} {GO:0008270; zinc ion binding; molecular_function}	{IPR001841; Zinc finger, RING-type} {IPR013010; Zinc finger, SIAH-type} {IPR013083; Zinc finger, RING/FYVE/PHD-type} {IPR018121; Seven-in-absentia protein, TRAF-like domain} {IPR044286; E3 ubiquitin-protein ligase SINA-like, plant}	SL4.0ch00	1902559	1905702	-
Solyc00g500097.1.1	NA	NA	NA	NA	NA	NA	NA	NA	NA	NA	NA	NA	NA	NA	NA	NA	NA	NA	NA	NA	NA	NA	NA	NA	NA	NA	NA	NA	SL4.0ch00	1951775	1952656	-
Solyc00g500098.1.1	NA	NA	NA	NA	NA	NA	NA	NA	NA	NA	NA	NA	NA	NA	NA	NA	NA	NA	NA	NA	NA	NA	NA	NA	[PATH:ko04723] Level1--Organismal Systems | Level2--Nervous system | Level3--Retrograde endocannabinoid signaling;[PATH:ko01100] Level1--Metabolism | Level2--Global and overview maps | Level3--Metabolic pathways;[PATH:ko04714] Level1--Organismal Systems | Level2--Environmental adaptation | Level3--Thermogenesis;[PATH:ko00190] Level1--Metabolism | Level2--Energy metabolism | Level3--Oxidative phos…	K03883	{GO:0008137; NADH dehydrogenase (ubiquinone) activity; molecular_function} {GO:0042773; ATP synthesis coupled electron transport; biological_process}	{IPR001750; NADH:quinone oxidoreductase/Mrp antiporter, membrane subunit} {IPR003945; NADH-plastoquinone oxidoreductase, chain 5}	SL4.0ch00	1972423	1973505	-
Solyc00g500099.1.1	NA	NA	NA	NA	NA	NA	NA	NA	NA	NA	NA	NA	NA	NA	NA	NA	NA	NA	NA	NA	NA	NA	NA	NA	NA	NA	NA	NA	SL4.0ch00	1974917	1975405	-
Solyc00g500100.1.1	NA	NA	NA	NA	NA	NA	NA	NA	NA	NA	NA	NA	NA	NA	NA	NA	NA	NA	NA	NA	NA	NA	NA	NA	[PATH:ko03010] Level1--Genetic Information Processing | Level2--Translation | Level3--Ribosome	K02982	{GO:0003735; structural constituent of ribosome; molecular_function} {GO:0005840; ribosome; cellular_component} {GO:0006412; translation; biological_process} {GO:0019843; rRNA binding; molecular_function}	{IPR000114; Ribosomal protein L16} {IPR001351; Ribosomal protein S3, C-terminal} {IPR016180; Ribosomal protein L10e/L16} {IPR018280; Ribosomal protein S3, conserved site} {IPR020798; Ribosomal protein L16, conserved site} {IPR036419; Ribosomal protein S3, C-terminal domain superfamily} {IPR036920; Ribosomal protein L10e/L16 superfamily} {IPR044954; Ribosomal protein S3, mitochondrial, plant}	SL4.0ch00	1997082	1998909	+
Solyc00g500101.1.1	NA	NA	NA	NA	NA	NA	NA	NA	NA	NA	NA	NA	NA	NA	NA	NA	NA	NA	NA	NA	NA	NA	NA	NA	[PATH:ko01100] Level1--Metabolism | Level2--Global and overview maps | Level3--Metabolic pathways;[PATH:ko04260] Level1--Organismal Systems | Level2--Circulatory system | Level3--Cardiac muscle contraction;[PATH:ko04714] Level1--Organismal Systems | Level2--Environmental adaptation | Level3--Thermogenesis;[PATH:ko00190] Level1--Metabolism | Level2--Energy metabolism | Level3--Oxidative phosphoryl…	K02261	{GO:0016021; integral component of membrane; cellular_component} {GO:0022900; electron transport chain; biological_process}	{IPR011759; Cytochrome C oxidase subunit II, transmembrane domain} {IPR036257; Cytochrome C oxidase subunit II, transmembrane domain superfamily}	SL4.0ch00	1999162	1999569	+
Solyc00g500102.1.1	NA	NA	NA	NA	NA	NA	NA	NA	NA	NA	NA	NA	NA	NA	NA	NA	NA	NA	NA	NA	NA	NA	NA	NA	NA	NA	NA	NA	SL4.0ch00	2001243	2001914	+
Solyc00g500103.1.1	NA	NA	NA	NA	NA	NA	NA	NA	NA	NA	NA	NA	NA	NA	NA	NA	NA	NA	NA	NA	NA	NA	NA	NA	NA	NA	{GO:0003735; structural constituent of ribosome; molecular_function} {GO:0005840; ribosome; cellular_component} {GO:0006412; translation; biological_process}	{IPR002171; Ribosomal protein L2} {IPR012340; Nucleic acid-binding, OB-fold} {IPR022666; Ribosomal Proteins L2, RNA binding domain}	SL4.0ch00	2044785	2047787	-
Solyc00g500104.1.1	NA	NA	NA	NA	NA	NA	NA	NA	NA	NA	NA	NA	NA	NA	NA	NA	NA	NA	NA	NA	NA	NA	NA	NA	NA	NA	NA	{IPR008686; RNA-dependent RNA polymerase, mitoviral} {IPR043502; DNA/RNA polymerase superfamily}	SL4.0ch00	2062209	2063000	-
Solyc00g500105.1.1	NA	NA	NA	NA	NA	NA	NA	NA	NA	NA	NA	NA	NA	NA	NA	NA	NA	NA	NA	NA	NA	NA	NA	NA	NA	NA	NA	NA	SL4.0ch00	2070087	2071198	+
Solyc00g500106.1.1	NA	NA	NA	NA	NA	NA	NA	NA	NA	NA	NA	NA	NA	NA	NA	NA	NA	NA	NA	NA	NA	NA	NA	NA	NA	NA	NA	NA	SL4.0ch00	2071557	2072368	-
Solyc00g500107.1.1	NA	NA	NA	NA	NA	NA	NA	NA	NA	NA	NA	NA	NA	NA	NA	NA	NA	NA	NA	NA	NA	NA	NA	NA	NA	NA	NA	NA	SL4.0ch00	2072639	2073312	-
Solyc00g500108.1.1	NA	NA	NA	NA	NA	NA	NA	NA	NA	NA	NA	NA	NA	NA	NA	NA	NA	NA	NA	NA	NA	NA	NA	NA	NA	NA	NA	NA	SL4.0ch00	2073351	2073587	-
Solyc00g500109.1.1	NA	NA	NA	NA	NA	NA	NA	NA	NA	NA	NA	NA	NA	NA	NA	NA	NA	NA	NA	NA	NA	NA	NA	NA	NA	NA	NA	NA	SL4.0ch00	2075757	2076343	-
Solyc00g500110.1.1	NA	NA	NA	NA	NA	NA	NA	NA	NA	NA	NA	NA	NA	NA	NA	NA	NA	NA	NA	NA	NA	NA	NA	NA	NA	NA	NA	NA	SL4.0ch00	2076634	2077746	-
Solyc00g500111.1.1	NA	NA	NA	NA	NA	NA	NA	NA	NA	NA	NA	NA	NA	NA	NA	NA	NA	NA	NA	NA	NA	NA	NA	NA	NA	NA	NA	NA	SL4.0ch00	2077853	2078926	-
Solyc00g500112.1.1	NA	NA	NA	NA	NA	NA	NA	NA	NA	NA	NA	NA	NA	NA	NA	NA	NA	NA	NA	NA	NA	NA	NA	NA	NA	NA	{GO:0008137; NADH dehydrogenase (ubiquinone) activity; molecular_function} {GO:0042773; ATP synthesis coupled electron transport; biological_process}	{IPR010934; NADH dehydrogenase subunit 5, C-terminal}	SL4.0ch00	2079839	2080260	-
Solyc00g500113.1.1	NA	NA	NA	NA	NA	NA	NA	NA	NA	NA	NA	NA	NA	NA	NA	NA	NA	NA	NA	NA	NA	NA	NA	NA	[PATH:ko03010] Level1--Genetic Information Processing | Level2--Translation | Level3--Ribosome	K02952	{GO:0003676; nucleic acid binding; molecular_function} {GO:0003723; RNA binding; molecular_function} {GO:0003735; structural constituent of ribosome; molecular_function} {GO:0005840; ribosome; cellular_component} {GO:0006412; translation; biological_process}	{IPR001892; Ribosomal protein S13} {IPR010979; Ribosomal protein S13-like, H2TH} {IPR027437; 30s ribosomal protein S13, C-terminal}	SL4.0ch00	2091092	2092111	-
Solyc00g500114.1.1	NA	NA	NA	NA	NA	NA	NA	NA	NA	NA	NA	NA	NA	NA	NA	NA	NA	NA	NA	NA	NA	NA	NA	NA	NA	NA	NA	NA	SL4.0ch00	2093095	2093769	-
Solyc00g500115.1.1	NA	NA	NA	NA	NA	NA	NA	NA	NA	NA	NA	NA	NA	NA	NA	NA	NA	NA	NA	NA	NA	NA	NA	NA	[PATH:ko04723] Level1--Organismal Systems | Level2--Nervous system | Level3--Retrograde endocannabinoid signaling;[PATH:ko01100] Level1--Metabolism | Level2--Global and overview maps | Level3--Metabolic pathways;[PATH:ko04714] Level1--Organismal Systems | Level2--Environmental adaptation | Level3--Thermogenesis;[PATH:ko00190] Level1--Metabolism | Level2--Energy metabolism | Level3--Oxidative phos…	K03880	{GO:0008137; NADH dehydrogenase (ubiquinone) activity; molecular_function}	{IPR000440; NADH:ubiquinone/plastoquinone oxidoreductase, chain 3} {IPR038430; NADH:ubiquinone oxidoreductase, subunit 3 superfamily}	SL4.0ch00	2104898	2105455	-
Solyc00g500116.1.1	NA	NA	NA	NA	NA	NA	NA	NA	NA	NA	NA	NA	NA	NA	NA	NA	NA	NA	NA	NA	NA	NA	NA	NA	NA	NA	NA	NA	SL4.0ch00	2105616	2106104	-
Solyc00g500117.1.1	NA	NA	NA	NA	NA	NA	NA	NA	NA	NA	NA	NA	NA	NA	NA	NA	NA	NA	NA	NA	NA	NA	NA	NA	[PATH:ko03010] Level1--Genetic Information Processing | Level2--Translation | Level3--Ribosome	K02982	{GO:0003735; structural constituent of ribosome; molecular_function} {GO:0005840; ribosome; cellular_component} {GO:0006412; translation; biological_process} {GO:0019843; rRNA binding; molecular_function}	{IPR000114; Ribosomal protein L16} {IPR001351; Ribosomal protein S3, C-terminal} {IPR016180; Ribosomal protein L10e/L16} {IPR018280; Ribosomal protein S3, conserved site} {IPR020798; Ribosomal protein L16, conserved site} {IPR036419; Ribosomal protein S3, C-terminal domain superfamily} {IPR036920; Ribosomal protein L10e/L16 superfamily} {IPR044954; Ribosomal protein S3, mitochondrial, plant}	SL4.0ch00	2127754	2129577	+
Solyc00g500118.1.1	NA	NA	NA	NA	NA	NA	NA	NA	NA	NA	NA	NA	NA	NA	NA	NA	NA	NA	NA	NA	NA	NA	NA	NA	[PATH:ko01100] Level1--Metabolism | Level2--Global and overview maps | Level3--Metabolic pathways;[PATH:ko04260] Level1--Organismal Systems | Level2--Circulatory system | Level3--Cardiac muscle contraction;[PATH:ko04714] Level1--Organismal Systems | Level2--Environmental adaptation | Level3--Thermogenesis;[PATH:ko00190] Level1--Metabolism | Level2--Energy metabolism | Level3--Oxidative phosphoryl…	K02261	{GO:0016021; integral component of membrane; cellular_component} {GO:0022900; electron transport chain; biological_process}	{IPR011759; Cytochrome C oxidase subunit II, transmembrane domain} {IPR036257; Cytochrome C oxidase subunit II, transmembrane domain superfamily}	SL4.0ch00	2129830	2130237	+
Solyc00g500119.1.1	NA	NA	NA	NA	NA	NA	NA	NA	NA	NA	NA	NA	NA	NA	NA	NA	NA	NA	NA	NA	NA	NA	NA	NA	NA	NA	NA	NA	SL4.0ch00	2131909	2132580	+
Solyc00g500120.1.1	NA	NA	NA	NA	NA	NA	NA	NA	NA	NA	NA	NA	NA	NA	NA	NA	NA	NA	NA	NA	NA	NA	NA	NA	NA	NA	NA	NA	SL4.0ch00	2136189	2136452	-
Solyc00g500121.1.1	NA	NA	NA	NA	NA	NA	NA	NA	NA	NA	NA	NA	NA	NA	NA	NA	NA	NA	NA	NA	NA	NA	NA	NA	NA	NA	NA	NA	SL4.0ch00	2139483	2140481	-
Solyc00g500122.1.1	NA	NA	NA	NA	NA	NA	NA	NA	NA	NA	NA	NA	NA	NA	NA	NA	NA	NA	NA	NA	NA	NA	NA	NA	NA	NA	NA	NA	SL4.0ch00	2187524	2191157	-
Solyc00g500123.1.1	NA	NA	NA	NA	NA	NA	NA	NA	NA	NA	NA	NA	NA	NA	NA	NA	NA	NA	NA	NA	NA	NA	NA	NA	[PATH:ko01100] Level1--Metabolism | Level2--Global and overview maps | Level3--Metabolic pathways;[PATH:ko00190] Level1--Metabolism | Level2--Energy metabolism | Level3--Oxidative phosphorylation	K05572	{GO:0016020; membrane; cellular_component}	{IPR001694; NADH:ubiquinone oxidoreductase, subunit 1/F420H2 oxidoreductase subunit H} {IPR018086; NADH:ubiquinone oxidoreductase, subunit 1, conserved site}	SL4.0ch00	2464282	2466506	-
Solyc00g500124.1.1	NA	NA	NA	NA	NA	NA	NA	NA	NA	NA	NA	NA	NA	NA	NA	NA	NA	NA	NA	NA	NA	NA	NA	NA	[PATH:ko01100] Level1--Metabolism | Level2--Global and overview maps | Level3--Metabolic pathways;[PATH:ko00190] Level1--Metabolism | Level2--Energy metabolism | Level3--Oxidative phosphorylation	K05579	{GO:0016651; oxidoreductase activity, acting on NAD(P)H; molecular_function} {GO:0048038; quinone binding; molecular_function} {GO:0051287; NAD binding; molecular_function}	{IPR001135; NADH-quinone oxidoreductase, subunit D} {IPR014029; NADH:ubiquinone oxidoreductase, 49kDa subunit, conserved site} {IPR022885; NAD(P)H-quinone oxidoreductase subunit D/H} {IPR029014; [NiFe]-hydrogenase, large subunit}	SL4.0ch00	2466508	2468136	-
Solyc00g500125.1.1	NA	NA	NA	NA	NA	NA	NA	NA	NA	NA	NA	NA	NA	NA	NA	NA	NA	NA	NA	NA	NA	NA	NA	NA	NA	NA	{GO:0016021; integral component of membrane; cellular_component}	{IPR008896; Protein TIC214}	SL4.0ch00	2468466	2472134	-
Solyc00g500126.1.1	NA	NA	NA	NA	NA	NA	NA	NA	NA	NA	NA	NA	NA	NA	NA	NA	NA	NA	NA	NA	NA	NA	NA	NA	NA	NA	{GO:0016021; integral component of membrane; cellular_component}	{IPR008896; Protein TIC214}	SL4.0ch00	2472155	2474141	-
Solyc00g500127.1.1	NA	NA	NA	NA	NA	NA	NA	NA	NA	NA	NA	NA	NA	NA	NA	NA	NA	NA	NA	NA	NA	NA	NA	NA	NA	NA	NA	{IPR019645; Uncharacterised protein family Ycf15}	SL4.0ch00	2488010	2489291	-
Solyc00g500128.1.1	NA	NA	NA	NA	NA	NA	NA	NA	NA	NA	NA	NA	NA	NA	NA	NA	NA	NA	NA	NA	NA	NA	NA	NA	NA	NA	{GO:0005524; ATP binding; molecular_function} {GO:0016887; ATPase activity; molecular_function}	{IPR003593; AAA+ ATPase domain} {IPR003959; ATPase, AAA-type, core} {IPR008543; Uncharacterised protein family Ycf2} {IPR027417; P-loop containing nucleoside triphosphate hydrolase}	SL4.0ch00	2489481	2496317	-
Solyc00g500129.1.1	NA	NA	NA	NA	NA	NA	NA	NA	NA	NA	NA	NA	NA	NA	NA	NA	NA	NA	NA	NA	NA	NA	NA	NA	NA	NA	{GO:0009507; chloroplast; cellular_component}	{IPR038860; Uncharacterized protein ycf72}	SL4.0ch00	2497956	2498732	-
Solyc00g500130.1.1	NA	NA	NA	NA	NA	NA	NA	NA	NA	NA	NA	NA	NA	NA	NA	NA	NA	NA	NA	NA	NA	NA	NA	NA	[PATH:ko01100] Level1--Metabolism | Level2--Global and overview maps | Level3--Metabolic pathways;[PATH:ko00195] Level1--Metabolism | Level2--Energy metabolism | Level3--Photosynthesis	K02703	{GO:0009055; electron transfer activity; molecular_function} {GO:0009772; photosynthetic electron transport in photosystem II; biological_process} {GO:0019684; photosynthesis, light reaction; biological_process} {GO:0045156; electron transporter, transferring electrons within the cyclic electron transport pathway of photosynthesis activity; molecular_function}	{IPR000484; Photosynthetic reaction centre, L/M} {IPR005867; Photosystem II protein D1} {IPR036854; Photosystem II protein D1/D2 superfamily}	SL4.0ch00	2499170	2500231	-
Solyc00g500131.1.1	NA	NA	NA	NA	NA	NA	NA	NA	NA	NA	NA	NA	NA	NA	NA	NA	NA	NA	NA	NA	NA	NA	NA	NA	--	K20000	{GO:0006397; mRNA processing; biological_process} {GO:0009507; chloroplast; cellular_component}	{IPR002866; Maturase MatK} {IPR024937; Domain X} {IPR024942; Maturase MatK, N-terminal domain}	SL4.0ch00	2500757	2502286	-
Solyc00g500132.1.1	NA	NA	NA	NA	NA	NA	NA	NA	NA	NA	NA	NA	NA	NA	NA	NA	NA	NA	NA	NA	NA	NA	NA	NA	[PATH:ko01100] Level1--Metabolism | Level2--Global and overview maps | Level3--Metabolic pathways;[PATH:ko00195] Level1--Metabolism | Level2--Energy metabolism | Level3--Photosynthesis	K02712	{GO:0009523; photosystem II; cellular_component} {GO:0009539; photosystem II reaction center; cellular_component} {GO:0015979; photosynthesis; biological_process} {GO:0016020; membrane; cellular_component}	{IPR003686; Photosystem II PsbI} {IPR003687; Photosystem II PsbK} {IPR037270; Photosystem II PsbK superfamily} {IPR037271; Photosystem II PsbI superfamily}	SL4.0ch00	2506214	2506871	+
Solyc00g500133.1.1	NA	NA	NA	NA	NA	NA	19.6883	2.81253	-2.8074	0.0335536	Down	0.0115571	NA	NA	NA	NA	NA	NA	NA	NA	NA	NA	NA	NA	[PATH:ko01100] Level1--Metabolism | Level2--Global and overview maps | Level3--Metabolic pathways;[PATH:ko00190] Level1--Metabolism | Level2--Energy metabolism | Level3--Oxidative phosphorylation;[PATH:ko00195] Level1--Metabolism | Level2--Energy metabolism | Level3--Photosynthesis	K02111	{GO:0005524; ATP binding; molecular_function} {GO:0015986; ATP synthesis coupled proton transport; biological_process} {GO:0032559; adenyl ribonucleotide binding; molecular_function} {GO:0045261; proton-transporting ATP synthase complex, catalytic core F(1); cellular_component} {GO:0046034; ATP metabolic process; biological_process} {GO:0046933; proton-transporting ATP synthase activity, rotation…	{IPR000194; ATPase, F1/V1/A1 complex, alpha/beta subunit, nucleotide-binding domain} {IPR000793; ATP synthase, alpha subunit, C-terminal} {IPR004100; ATPase, F1/V1/A1 complex, alpha/beta subunit, N-terminal domain} {IPR005294; ATP synthase, F1 complex, alpha subunit} {IPR020003; ATPase, alpha/beta subunit, nucleotide-binding domain, active site} {IPR023366; ATP synthase subunit alpha, N-terminal …	SL4.0ch00	2508851	2510374	-
Solyc00g500134.1.1	NA	NA	NA	NA	NA	NA	NA	NA	NA	NA	NA	NA	NA	NA	NA	NA	NA	NA	NA	NA	NA	NA	NA	NA	[PATH:ko03010] Level1--Genetic Information Processing | Level2--Translation | Level3--Ribosome	K02967	{GO:0003735; structural constituent of ribosome; molecular_function} {GO:0005840; ribosome; cellular_component} {GO:0006412; translation; biological_process} {GO:0015935; small ribosomal subunit; cellular_component}	{IPR001865; Ribosomal protein S2} {IPR005706; Ribosomal protein S2, bacteria/mitochondria/plastid} {IPR018130; Ribosomal protein S2, conserved site} {IPR023591; Ribosomal protein S2, flavodoxin-like domain superfamily} {IPR035908; ATP synthase, F0 complex, subunit A superfamily}	SL4.0ch00	2513472	2515162	-
Solyc00g500135.1.1	NA	NA	NA	NA	NA	NA	NA	NA	NA	NA	NA	NA	NA	NA	NA	NA	NA	NA	NA	NA	NA	NA	NA	NA	[PATH:ko03020] Level1--Genetic Information Processing | Level2--Transcription | Level3--RNA polymerase	K03046	{GO:0003677; DNA binding; molecular_function} {GO:0003899; DNA-directed 5'-3' RNA polymerase activity; molecular_function} {GO:0006351; transcription, DNA-templated; biological_process}	{IPR000722; RNA polymerase, alpha subunit} {IPR006592; RNA polymerase, N-terminal} {IPR007080; RNA polymerase Rpb1, domain 1} {IPR007081; RNA polymerase Rpb1, domain 5} {IPR007083; RNA polymerase Rpb1, domain 4} {IPR012756; DNA-directed RNA polymerase, subunit beta''} {IPR038120; RNA polymerase Rpb1, funnel domain superfamily} {IPR042102; RNA polymerase Rpb1, domain 3 superfamily}	SL4.0ch00	2515388	2522489	-
Solyc00g500136.1.1	NA	NA	NA	NA	NA	NA	NA	NA	NA	NA	NA	NA	NA	NA	NA	NA	NA	NA	NA	NA	NA	NA	NA	NA	[PATH:ko01100] Level1--Metabolism | Level2--Global and overview maps | Level3--Metabolic pathways;[PATH:ko00195] Level1--Metabolism | Level2--Energy metabolism | Level3--Photosynthesis	K02705	{GO:0009521; photosystem; cellular_component} {GO:0009523; photosystem II; cellular_component} {GO:0009767; photosynthetic electron transport chain; biological_process} {GO:0009772; photosynthetic electron transport in photosystem II; biological_process} {GO:0015979; photosynthesis; biological_process} {GO:0016020; membrane; cellular_component} {GO:0016168; chlorophyll binding; molecular_function…	{IPR000484; Photosynthetic reaction centre, L/M} {IPR000932; Photosystem antenna protein-like} {IPR005868; Photosystem II D2 protein} {IPR005869; Photosystem II CP43 reaction centre protein} {IPR036001; Photosystem antenna protein-like superfamily} {IPR036854; Photosystem II protein D1/D2 superfamily} {IPR044900; Photosystem II CP43 reaction centre protein superfamily}	SL4.0ch00	2532212	2534642	+
Solyc00g500137.1.1	NA	NA	NA	NA	NA	NA	NA	NA	NA	NA	NA	NA	NA	NA	NA	NA	NA	NA	NA	NA	NA	NA	NA	NA	[PATH:ko03010] Level1--Genetic Information Processing | Level2--Translation | Level3--Ribosome	K02954	{GO:0003735; structural constituent of ribosome; molecular_function} {GO:0005840; ribosome; cellular_component} {GO:0006412; translation; biological_process}	{IPR001209; Ribosomal protein S14} {IPR018271; Ribosomal protein S14, conserved site} {IPR023036; Ribosomal protein S14, bacterial/plastid}	SL4.0ch00	2536110	2536627	-
Solyc00g500138.1.1	NA	NA	NA	NA	NA	NA	NA	NA	NA	NA	NA	NA	NA	NA	NA	NA	NA	NA	NA	NA	NA	NA	NA	NA	[PATH:ko01100] Level1--Metabolism | Level2--Global and overview maps | Level3--Metabolic pathways;[PATH:ko00195] Level1--Metabolism | Level2--Energy metabolism | Level3--Photosynthesis	K02690	{GO:0009522; photosystem I; cellular_component} {GO:0009579; thylakoid; cellular_component} {GO:0015979; photosynthesis; biological_process} {GO:0016021; integral component of membrane; cellular_component}	{IPR001280; Photosystem I PsaA/PsaB} {IPR006244; Photosystem I PsaB} {IPR020586; Photosystem I PsaA/PsaB, conserved site} {IPR036408; Photosystem I PsaA/PsaB superfamily}	SL4.0ch00	2536719	2538923	-
Solyc00g500139.1.1	NA	NA	NA	NA	NA	NA	NA	NA	NA	NA	NA	NA	NA	NA	NA	NA	NA	NA	NA	NA	NA	NA	NA	NA	[PATH:ko01100] Level1--Metabolism | Level2--Global and overview maps | Level3--Metabolic pathways;[PATH:ko00195] Level1--Metabolism | Level2--Energy metabolism | Level3--Photosynthesis	K02689	{GO:0009579; thylakoid; cellular_component} {GO:0015979; photosynthesis; biological_process} {GO:0016021; integral component of membrane; cellular_component} {GO:0046872; metal ion binding; molecular_function}	{IPR001280; Photosystem I PsaA/PsaB} {IPR006243; Photosystem I PsaA} {IPR020586; Photosystem I PsaA/PsaB, conserved site} {IPR036408; Photosystem I PsaA/PsaB superfamily}	SL4.0ch00	2538949	2540940	-
Solyc00g500140.1.1	NA	NA	NA	NA	NA	NA	NA	NA	NA	NA	NA	NA	NA	NA	NA	NA	NA	NA	NA	NA	NA	NA	NA	NA	[PATH:ko01100] Level1--Metabolism | Level2--Global and overview maps | Level3--Metabolic pathways;[PATH:ko00190] Level1--Metabolism | Level2--Energy metabolism | Level3--Oxidative phosphorylation;[PATH:ko00195] Level1--Metabolism | Level2--Energy metabolism | Level3--Photosynthesis	K02114	{GO:0015986; ATP synthesis coupled proton transport; biological_process} {GO:0045261; proton-transporting ATP synthase complex, catalytic core F(1); cellular_component} {GO:0046933; proton-transporting ATP synthase activity, rotational mechanism; molecular_function}	{IPR001469; ATP synthase, F1 complex, delta/epsilon subunit} {IPR020546; ATP synthase, F1 complex, delta/epsilon subunit, N-terminal} {IPR020547; ATP synthase delta/epsilon subunit, C-terminal domain} {IPR036771; F0F1 ATP synthase delta/epsilon subunit, N-terminal}	SL4.0ch00	2541421	2541822	+
Solyc00g500141.1.1	NA	NA	NA	NA	NA	NA	NA	NA	NA	NA	NA	NA	NA	NA	NA	NA	NA	NA	NA	NA	NA	NA	NA	NA	[PATH:ko01100] Level1--Metabolism | Level2--Global and overview maps | Level3--Metabolic pathways;[PATH:ko00190] Level1--Metabolism | Level2--Energy metabolism | Level3--Oxidative phosphorylation	K05582	NA	NA	SL4.0ch00	2543950	2544711	+
Solyc00g500142.1.1	NA	NA	NA	NA	NA	NA	NA	NA	NA	NA	NA	NA	NA	NA	NA	NA	NA	NA	NA	NA	NA	NA	NA	NA	[PATH:ko01100] Level1--Metabolism | Level2--Global and overview maps | Level3--Metabolic pathways;[PATH:ko00190] Level1--Metabolism | Level2--Energy metabolism | Level3--Oxidative phosphorylation	K05581	{GO:0008137; NADH dehydrogenase (ubiquinone) activity; molecular_function} {GO:0016651; oxidoreductase activity, acting on NAD(P)H; molecular_function}	{IPR001268; NADH:ubiquinone oxidoreductase, 30kDa subunit} {IPR020396; NADH:ubiquinone oxidoreductase, 30kDa subunit, conserved site} {IPR037232; NADH:ubiquinone oxidoreductase, 30kDa subunit superfamily}	SL4.0ch00	2545227	2545703	+
Solyc00g500143.1.1	NA	NA	NA	NA	NA	NA	NA	NA	NA	NA	NA	NA	NA	NA	NA	NA	NA	NA	NA	NA	NA	NA	NA	NA	[PATH:ko03010] Level1--Genetic Information Processing | Level2--Translation | Level3--Ribosome	K02986	NA	NA	SL4.0ch00	2547836	2549412	+
Solyc00g500144.1.1	NA	NA	NA	NA	NA	NA	NA	NA	NA	NA	NA	NA	NA	NA	NA	NA	NA	NA	NA	NA	NA	NA	NA	NA	NA	NA	NA	NA	SL4.0ch00	2550432	2550873	+
Solyc00g500145.1.1	NA	NA	NA	NA	NA	NA	NA	NA	NA	NA	NA	NA	NA	NA	NA	NA	NA	NA	NA	NA	NA	NA	NA	NA	NA	NA	{GO:0005515; protein binding; molecular_function}	{IPR001440; Tetratricopeptide repeat 1} {IPR011990; Tetratricopeptide-like helical domain superfamily} {IPR019734; Tetratricopeptide repeat}	SL4.0ch00	2551285	2552415	+
Solyc00g500146.1.1	NA	NA	NA	NA	NA	NA	NA	NA	NA	NA	NA	NA	NA	NA	NA	NA	NA	NA	NA	NA	NA	NA	NA	NA	[PATH:ko01100] Level1--Metabolism | Level2--Global and overview maps | Level3--Metabolic pathways;[PATH:ko00190] Level1--Metabolism | Level2--Energy metabolism | Level3--Oxidative phosphorylation	K05573	NA	{IPR001750; NADH:quinone oxidoreductase/Mrp antiporter, membrane subunit}	SL4.0ch00	2562283	2562955	+
Solyc00g500147.1.1	NA	NA	NA	NA	NA	NA	NA	NA	NA	NA	NA	NA	NA	NA	NA	NA	NA	NA	NA	NA	NA	NA	NA	NA	NA	NA	{GO:0005524; ATP binding; molecular_function} {GO:0016887; ATPase activity; molecular_function}	{IPR003959; ATPase, AAA-type, core} {IPR008543; Uncharacterised protein family Ycf2} {IPR027417; P-loop containing nucleoside triphosphate hydrolase}	SL4.0ch00	2564107	2566997	-
Solyc00g500148.1.1	NA	NA	NA	NA	NA	NA	NA	NA	NA	NA	NA	NA	NA	NA	NA	NA	NA	NA	NA	NA	NA	NA	NA	NA	NA	NA	NA	{IPR008543; Uncharacterised protein family Ycf2}	SL4.0ch00	2567048	2568269	-
Solyc00g500149.1.1	NA	NA	NA	NA	NA	NA	NA	NA	NA	NA	NA	NA	NA	NA	NA	NA	NA	NA	NA	NA	NA	NA	NA	NA	NA	NA	NA	{IPR008543; Uncharacterised protein family Ycf2}	SL4.0ch00	2568289	2570392	-
Solyc00g500150.1.1	NA	NA	NA	NA	NA	NA	NA	NA	NA	NA	NA	NA	NA	NA	NA	NA	NA	NA	NA	NA	NA	NA	NA	NA	[PATH:ko03010] Level1--Genetic Information Processing | Level2--Translation | Level3--Ribosome	K02886	{GO:0003735; structural constituent of ribosome; molecular_function} {GO:0005840; ribosome; cellular_component} {GO:0006412; translation; biological_process}	{IPR002171; Ribosomal protein L2} {IPR012340; Nucleic acid-binding, OB-fold} {IPR022666; Ribosomal Proteins L2, RNA binding domain}	SL4.0ch00	2571552	2571953	+
Solyc00g500151.1.1	NA	NA	NA	NA	NA	NA	NA	NA	NA	NA	NA	NA	NA	NA	NA	NA	NA	NA	NA	NA	NA	NA	NA	NA	NA	NA	{GO:0009507; chloroplast; cellular_component}	{IPR038860; Uncharacterized protein ycf72}	SL4.0ch00	2572525	2575171	-
Solyc00g500152.1.1	NA	NA	NA	NA	NA	NA	NA	NA	NA	NA	NA	NA	NA	NA	NA	NA	NA	NA	NA	NA	NA	NA	NA	NA	[PATH:ko03010] Level1--Genetic Information Processing | Level2--Translation | Level3--Ribosome	K02886	{GO:0003723; RNA binding; molecular_function} {GO:0003735; structural constituent of ribosome; molecular_function} {GO:0005840; ribosome; cellular_component} {GO:0006412; translation; biological_process} {GO:0015934; large ribosomal subunit; cellular_component} {GO:0016740; transferase activity; molecular_function}	{IPR002171; Ribosomal protein L2} {IPR005880; Ribosomal protein L2, bacterial/organellar-type} {IPR008991; Translation protein SH3-like domain superfamily} {IPR014722; Ribosomal protein L2, domain 2} {IPR014726; Ribosomal protein L2, domain 3} {IPR022669; Ribosomal protein L2, C-terminal}	SL4.0ch00	2572616	2573044	+
Solyc00g500153.1.1	NA	NA	NA	NA	NA	NA	NA	NA	NA	NA	NA	NA	NA	NA	NA	NA	NA	NA	NA	NA	NA	NA	NA	NA	[PATH:ko03010] Level1--Genetic Information Processing | Level2--Translation | Level3--Ribosome	K02982	{GO:0003735; structural constituent of ribosome; molecular_function} {GO:0006412; translation; biological_process}	{IPR001351; Ribosomal protein S3, C-terminal} {IPR005704; Ribosomal protein S3, bacterial-type} {IPR018280; Ribosomal protein S3, conserved site} {IPR036419; Ribosomal protein S3, C-terminal domain superfamily}	SL4.0ch00	2574176	2574502	+
Solyc00g500154.1.1	NA	NA	NA	NA	NA	NA	NA	NA	NA	NA	NA	NA	NA	NA	NA	NA	NA	NA	NA	NA	NA	NA	NA	NA	[PATH:ko03010] Level1--Genetic Information Processing | Level2--Translation | Level3--Ribosome	K02878	{GO:0003735; structural constituent of ribosome; molecular_function} {GO:0005840; ribosome; cellular_component} {GO:0006412; translation; biological_process} {GO:0019843; rRNA binding; molecular_function}	{IPR000114; Ribosomal protein L16} {IPR016180; Ribosomal protein L10e/L16} {IPR020798; Ribosomal protein L16, conserved site} {IPR036920; Ribosomal protein L10e/L16 superfamily}	SL4.0ch00	2575750	2576105	+
Solyc00g500155.1.1	NA	NA	NA	NA	NA	NA	NA	NA	NA	NA	NA	NA	NA	NA	NA	NA	NA	NA	NA	NA	NA	NA	NA	NA	[PATH:ko03010] Level1--Genetic Information Processing | Level2--Translation | Level3--Ribosome	K02874	{GO:0003735; structural constituent of ribosome; molecular_function} {GO:0005840; ribosome; cellular_component} {GO:0006412; translation; biological_process} {GO:0015934; large ribosomal subunit; cellular_component}	{IPR000218; Ribosomal protein L14P} {IPR005745; Ribosomal protein L14P, bacterial-type} {IPR019972; Ribosomal protein L14P, conserved site} {IPR036853; Ribosomal protein L14 superfamily}	SL4.0ch00	2576229	2576597	+
Solyc00g500156.1.1	NA	NA	NA	NA	NA	NA	NA	NA	NA	NA	NA	NA	NA	NA	NA	NA	NA	NA	NA	NA	NA	NA	NA	NA	[PATH:ko03010] Level1--Genetic Information Processing | Level2--Translation | Level3--Ribosome	K02948	{GO:0003735; structural constituent of ribosome; molecular_function} {GO:0005840; ribosome; cellular_component} {GO:0006412; translation; biological_process}	{IPR001971; Ribosomal protein S11} {IPR018102; Ribosomal S11, conserved site} {IPR019981; Ribosomal protein S11, bacterial-type} {IPR036967; Ribosomal protein S11 superfamily}	SL4.0ch00	2577574	2577990	+
Solyc00g500157.1.1	NA	NA	NA	NA	NA	NA	NA	NA	NA	NA	NA	NA	NA	NA	NA	NA	NA	NA	NA	NA	NA	NA	NA	NA	[PATH:ko03020] Level1--Genetic Information Processing | Level2--Transcription | Level3--RNA polymerase	K03040	{GO:0003677; DNA binding; molecular_function} {GO:0003899; DNA-directed 5'-3' RNA polymerase activity; molecular_function} {GO:0006351; transcription, DNA-templated; biological_process} {GO:0046983; protein dimerization activity; molecular_function}	{IPR011262; DNA-directed RNA polymerase, insert domain} {IPR011263; DNA-directed RNA polymerase, RpoA/D/Rpb3-type} {IPR011773; DNA-directed RNA polymerase, alpha subunit} {IPR036603; RNA polymerase, RBP11-like subunit} {IPR036643; DNA-directed RNA polymerase, insert domain superfamily}	SL4.0ch00	2578056	2578855	+
Solyc00g500158.1.1	NA	NA	NA	NA	NA	NA	NA	NA	NA	NA	NA	NA	NA	NA	NA	NA	NA	NA	NA	NA	NA	NA	NA	NA	[PATH:ko01100] Level1--Metabolism | Level2--Global and overview maps | Level3--Metabolic pathways;[PATH:ko00195] Level1--Metabolism | Level2--Energy metabolism | Level3--Photosynthesis	K02637	{GO:0009055; electron transfer activity; molecular_function} {GO:0009767; photosynthetic electron transport chain; biological_process} {GO:0016020; membrane; cellular_component} {GO:0016491; oxidoreductase activity; molecular_function} {GO:0042651; thylakoid membrane; cellular_component} {GO:0045156; electron transporter, transferring electrons within the cyclic electron transport pathway of phot…	{IPR005798; Cytochrome b/b6, C-terminal} {IPR005870; Cytochrome b6/f complex, subunit IV} {IPR036150; Cytochrome b/b6, C-terminal domain superfamily}	SL4.0ch00	2579259	2579783	-
Solyc00g500159.1.1	NA	NA	NA	NA	NA	NA	NA	NA	NA	NA	NA	NA	NA	NA	NA	NA	NA	NA	NA	NA	NA	NA	NA	NA	NA	NA	NA	NA	SL4.0ch00	2715948	2719757	-
Solyc00g500160.1.1	NA	NA	NA	NA	NA	NA	NA	NA	NA	NA	NA	NA	NA	NA	NA	NA	NA	NA	NA	NA	NA	NA	NA	NA	NA	NA	NA	NA	SL4.0ch00	2787033	2787847	+
Solyc00g500161.1.1	NA	NA	NA	NA	NA	NA	NA	NA	NA	NA	NA	NA	NA	NA	NA	NA	NA	NA	NA	NA	NA	NA	NA	NA	NA	NA	NA	NA	SL4.0ch00	2855295	2887184	-
Solyc00g500162.1.1	NA	NA	NA	NA	NA	NA	NA	NA	NA	NA	NA	NA	NA	NA	NA	NA	NA	NA	NA	NA	NA	NA	NA	NA	NA	NA	NA	NA	SL4.0ch00	2893186	2893646	-
Solyc00g500163.1.1	NA	NA	NA	NA	NA	NA	NA	NA	NA	NA	NA	NA	NA	NA	NA	NA	NA	NA	NA	NA	NA	NA	NA	NA	NA	NA	NA	NA	SL4.0ch00	2896826	2924570	-
Solyc00g500164.1.1	NA	NA	NA	NA	NA	NA	NA	NA	NA	NA	NA	NA	NA	NA	NA	NA	NA	NA	NA	NA	NA	NA	NA	NA	NA	NA	NA	NA	SL4.0ch00	2948141	2962600	-
Solyc00g500165.1.1	NA	NA	NA	NA	NA	NA	NA	NA	NA	NA	NA	NA	NA	NA	NA	NA	NA	NA	NA	NA	NA	NA	NA	NA	NA	NA	NA	NA	SL4.0ch00	2977069	2977764	-
Solyc00g500166.1.1	NA	NA	NA	NA	NA	NA	NA	NA	NA	NA	NA	NA	NA	NA	NA	NA	NA	NA	NA	NA	NA	NA	NA	NA	NA	NA	NA	NA	SL4.0ch00	3009833	3010968	-
Solyc00g500167.1.1	NA	NA	NA	NA	NA	NA	NA	NA	NA	NA	NA	NA	NA	NA	NA	NA	NA	NA	NA	NA	NA	NA	NA	NA	NA	NA	{GO:0003676; nucleic acid binding; molecular_function}	{IPR036397; Ribonuclease H superfamily}	SL4.0ch00	3011082	3012921	+
Solyc00g500168.1.1	NA	NA	NA	NA	NA	NA	NA	NA	NA	NA	NA	NA	NA	NA	NA	NA	NA	NA	NA	NA	NA	NA	NA	NA	NA	NA	{GO:0016021; integral component of membrane; cellular_component}	{IPR002033; Sec-independent periplasmic protein translocase TatC}	SL4.0ch00	3033769	3034608	-
Solyc00g500169.1.1	8.40863	49.9306	2.56998	1.78398e-05	Up	1.77371e-06	8.45017	52.3108	2.63006	1.96914e-06	Up	2.62463e-07	NA	NA	NA	NA	NA	NA	NA	NA	NA	NA	NA	NA	[PATH:ko04723] Level1--Organismal Systems | Level2--Nervous system | Level3--Retrograde endocannabinoid signaling;[PATH:ko01100] Level1--Metabolism | Level2--Global and overview maps | Level3--Metabolic pathways;[PATH:ko04714] Level1--Organismal Systems | Level2--Environmental adaptation | Level3--Thermogenesis;[PATH:ko00190] Level1--Metabolism | Level2--Energy metabolism | Level3--Oxidative phos…	K03883	{GO:0008137; NADH dehydrogenase (ubiquinone) activity; molecular_function} {GO:0042773; ATP synthesis coupled electron transport; biological_process}	{IPR001516; NADH-Ubiquinone oxidoreductase (complex I), chain 5 N-terminal} {IPR001750; NADH:quinone oxidoreductase/Mrp antiporter, membrane subunit} {IPR003945; NADH-plastoquinone oxidoreductase, chain 5}	SL4.0ch00	3063538	3065389	-
Solyc00g500170.1.1	NA	NA	NA	NA	NA	NA	NA	NA	NA	NA	NA	NA	NA	NA	NA	NA	NA	NA	NA	NA	NA	NA	NA	NA	NA	NA	NA	NA	SL4.0ch00	3066659	3067566	-
Solyc00g500171.1.1	NA	NA	NA	NA	NA	NA	NA	NA	NA	NA	NA	NA	NA	NA	NA	NA	NA	NA	NA	NA	NA	NA	NA	NA	[PATH:ko04723] Level1--Organismal Systems | Level2--Nervous system | Level3--Retrograde endocannabinoid signaling;[PATH:ko01100] Level1--Metabolism | Level2--Global and overview maps | Level3--Metabolic pathways;[PATH:ko04714] Level1--Organismal Systems | Level2--Environmental adaptation | Level3--Thermogenesis;[PATH:ko00190] Level1--Metabolism | Level2--Energy metabolism | Level3--Oxidative phos…	K03881	{GO:0008137; NADH dehydrogenase (ubiquinone) activity; molecular_function} {GO:0042773; ATP synthesis coupled electron transport; biological_process}	{IPR001750; NADH:quinone oxidoreductase/Mrp antiporter, membrane subunit} {IPR003918; NADH:ubiquinone oxidoreductase}	SL4.0ch00	3073664	3074179	-
Solyc00g500172.1.1	NA	NA	NA	NA	NA	NA	NA	NA	NA	NA	NA	NA	NA	NA	NA	NA	NA	NA	NA	NA	NA	NA	NA	NA	NA	NA	{GO:0008137; NADH dehydrogenase (ubiquinone) activity; molecular_function} {GO:0042773; ATP synthesis coupled electron transport; biological_process}	{IPR000260; NADH:ubiquinone oxidoreductase chain 4, N-terminal} {IPR003918; NADH:ubiquinone oxidoreductase}	SL4.0ch00	3075612	3076169	-
Solyc00g500173.1.1	NA	NA	NA	NA	NA	NA	NA	NA	NA	NA	NA	NA	NA	NA	NA	NA	NA	NA	NA	NA	NA	NA	NA	NA	NA	NA	{GO:0000276; mitochondrial proton-transporting ATP synthase complex, coupling factor F(o); cellular_component} {GO:0015078; proton transmembrane transporter activity; molecular_function} {GO:0015986; ATP synthesis coupled proton transport; biological_process}	{IPR008688; ATP synthase, F0 complex, subunit B/MI25} {IPR044988; ATP synthase, F0 complex, subunit MI25, plants}	SL4.0ch00	3085457	3086151	-
Solyc00g500174.1.1	NA	NA	NA	NA	NA	NA	NA	NA	NA	NA	NA	NA	NA	NA	NA	NA	NA	NA	NA	NA	NA	NA	NA	NA	NA	NA	NA	NA	SL4.0ch00	3129847	3158600	-
Solyc00g500175.1.1	NA	NA	NA	NA	NA	NA	NA	NA	NA	NA	NA	NA	NA	NA	NA	NA	NA	NA	NA	NA	NA	NA	NA	NA	NA	NA	NA	NA	SL4.0ch00	3220336	3237694	-
Solyc00g500176.1.1	NA	NA	NA	NA	NA	NA	NA	NA	NA	NA	NA	NA	NA	NA	NA	NA	NA	NA	NA	NA	NA	NA	NA	NA	NA	NA	NA	NA	SL4.0ch00	3312181	3313737	-
Solyc00g500177.1.1	NA	NA	NA	NA	NA	NA	NA	NA	NA	NA	NA	NA	NA	NA	NA	NA	NA	NA	NA	NA	NA	NA	NA	NA	NA	NA	NA	NA	SL4.0ch00	3480316	3484090	+
Solyc00g500178.1.1	NA	NA	NA	NA	NA	NA	NA	NA	NA	NA	NA	NA	NA	NA	NA	NA	NA	NA	NA	NA	NA	NA	NA	NA	NA	NA	NA	NA	SL4.0ch00	3520842	3522157	+
Solyc00g500179.1.1	NA	NA	NA	NA	NA	NA	NA	NA	NA	NA	NA	NA	NA	NA	NA	NA	NA	NA	NA	NA	NA	NA	NA	NA	NA	NA	NA	NA	SL4.0ch00	3538808	3617506	-
Solyc00g500180.1.1	NA	NA	NA	NA	NA	NA	NA	NA	NA	NA	NA	NA	NA	NA	NA	NA	NA	NA	NA	NA	NA	NA	NA	NA	NA	NA	NA	NA	SL4.0ch00	3651567	3665215	+
Solyc00g500181.1.1	NA	NA	NA	NA	NA	NA	NA	NA	NA	NA	NA	NA	NA	NA	NA	NA	NA	NA	NA	NA	NA	NA	NA	NA	NA	NA	NA	{IPR008686; RNA-dependent RNA polymerase, mitoviral} {IPR043502; DNA/RNA polymerase superfamily}	SL4.0ch00	3676208	3678267	-
Solyc00g500182.1.1	NA	NA	NA	NA	NA	NA	NA	NA	NA	NA	NA	NA	NA	NA	NA	NA	NA	NA	NA	NA	NA	NA	NA	NA	NA	NA	NA	NA	SL4.0ch00	3684590	3685773	+
Solyc00g500183.1.1	NA	NA	NA	NA	NA	NA	NA	NA	NA	NA	NA	NA	NA	NA	NA	NA	NA	NA	NA	NA	NA	NA	NA	NA	NA	NA	NA	{IPR029014; [NiFe]-hydrogenase, large subunit}	SL4.0ch00	3704165	3706096	+
Solyc00g500184.1.1	NA	NA	NA	NA	NA	NA	NA	NA	NA	NA	NA	NA	NA	NA	NA	NA	NA	NA	NA	NA	NA	NA	NA	NA	[PATH:ko04723] Level1--Organismal Systems | Level2--Nervous system | Level3--Retrograde endocannabinoid signaling;[PATH:ko01100] Level1--Metabolism | Level2--Global and overview maps | Level3--Metabolic pathways;[PATH:ko04714] Level1--Organismal Systems | Level2--Environmental adaptation | Level3--Thermogenesis;[PATH:ko00190] Level1--Metabolism | Level2--Energy metabolism | Level3--Oxidative phos…	K03935	{GO:0016651; oxidoreductase activity, acting on NAD(P)H; molecular_function} {GO:0048038; quinone binding; molecular_function} {GO:0051287; NAD binding; molecular_function}	{IPR001135; NADH-quinone oxidoreductase, subunit D} {IPR022885; NAD(P)H-quinone oxidoreductase subunit D/H} {IPR029014; [NiFe]-hydrogenase, large subunit}	SL4.0ch00	3706763	3707940	+
Solyc00g500185.1.1	NA	NA	NA	NA	NA	NA	NA	NA	NA	NA	NA	NA	NA	NA	NA	NA	NA	NA	NA	NA	NA	NA	NA	NA	NA	NA	{GO:0016651; oxidoreductase activity, acting on NAD(P)H; molecular_function} {GO:0048038; quinone binding; molecular_function} {GO:0051287; NAD binding; molecular_function}	{IPR001135; NADH-quinone oxidoreductase, subunit D} {IPR022885; NAD(P)H-quinone oxidoreductase subunit D/H} {IPR029014; [NiFe]-hydrogenase, large subunit}	SL4.0ch00	3708705	3710247	+
Solyc00g500186.1.1	0.376109	15.9852	5.40945	0.00340649	Up	0.000610436	0.377775	11.805	4.96573	0.00391592	Up	0.00102093	NA	NA	NA	NA	NA	NA	NA	NA	NA	NA	NA	NA	[PATH:ko01100] Level1--Metabolism | Level2--Global and overview maps | Level3--Metabolic pathways;[PATH:ko04260] Level1--Organismal Systems | Level2--Circulatory system | Level3--Cardiac muscle contraction;[PATH:ko04714] Level1--Organismal Systems | Level2--Environmental adaptation | Level3--Thermogenesis;[PATH:ko00190] Level1--Metabolism | Level2--Energy metabolism | Level3--Oxidative phosphoryl…	K02256	{GO:0004129; cytochrome-c oxidase activity; molecular_function} {GO:0009060; aerobic respiration; biological_process} {GO:0016021; integral component of membrane; cellular_component} {GO:0020037; heme binding; molecular_function} {GO:0045277; respiratory chain complex IV; cellular_component}	{IPR000883; Cytochrome c oxidase subunit I} {IPR023615; Cytochrome c oxidase, subunit I, copper-binding site} {IPR023616; Cytochrome c oxidase-like, subunit I domain} {IPR033944; Cytochrome c oxidase subunit I domain} {IPR036927; Cytochrome c oxidase-like, subunit I superfamily}	SL4.0ch00	3745513	3747009	-
Solyc00g500187.1.1	NA	NA	NA	NA	NA	NA	NA	NA	NA	NA	NA	NA	NA	NA	NA	NA	NA	NA	NA	NA	NA	NA	NA	NA	NA	NA	{GO:0008137; NADH dehydrogenase (ubiquinone) activity; molecular_function} {GO:0042773; ATP synthesis coupled electron transport; biological_process}	{IPR001750; NADH:quinone oxidoreductase/Mrp antiporter, membrane subunit} {IPR003918; NADH:ubiquinone oxidoreductase}	SL4.0ch00	3749487	3751765	-
Solyc00g500188.1.1	NA	NA	NA	NA	NA	NA	NA	NA	NA	NA	NA	NA	NA	NA	NA	NA	NA	NA	NA	NA	NA	NA	NA	NA	[PATH:ko04723] Level1--Organismal Systems | Level2--Nervous system | Level3--Retrograde endocannabinoid signaling;[PATH:ko01100] Level1--Metabolism | Level2--Global and overview maps | Level3--Metabolic pathways;[PATH:ko04714] Level1--Organismal Systems | Level2--Environmental adaptation | Level3--Thermogenesis;[PATH:ko00190] Level1--Metabolism | Level2--Energy metabolism | Level3--Oxidative phos…	K03881	{GO:0008137; NADH dehydrogenase (ubiquinone) activity; molecular_function} {GO:0042773; ATP synthesis coupled electron transport; biological_process}	{IPR001750; NADH:quinone oxidoreductase/Mrp antiporter, membrane subunit} {IPR003918; NADH:ubiquinone oxidoreductase}	SL4.0ch00	3754843	3755358	-
Solyc00g500189.1.1	NA	NA	NA	NA	NA	NA	NA	NA	NA	NA	NA	NA	NA	NA	NA	NA	NA	NA	NA	NA	NA	NA	NA	NA	NA	NA	{GO:0008137; NADH dehydrogenase (ubiquinone) activity; molecular_function} {GO:0042773; ATP synthesis coupled electron transport; biological_process}	{IPR000260; NADH:ubiquinone oxidoreductase chain 4, N-terminal} {IPR003918; NADH:ubiquinone oxidoreductase}	SL4.0ch00	3756791	3757348	-
Solyc00g500190.1.1	NA	NA	NA	NA	NA	NA	NA	NA	NA	NA	NA	NA	NA	NA	NA	NA	NA	NA	NA	NA	NA	NA	NA	NA	NA	NA	{GO:0016021; integral component of membrane; cellular_component}	{IPR008896; Protein TIC214}	SL4.0ch00	3767429	3770395	+
Solyc00g500191.1.1	NA	NA	NA	NA	NA	NA	NA	NA	NA	NA	NA	NA	NA	NA	NA	NA	NA	NA	NA	NA	NA	NA	NA	NA	NA	NA	{GO:0016021; integral component of membrane; cellular_component}	{IPR008896; Protein TIC214}	SL4.0ch00	3770397	3771752	+
Solyc00g500192.1.1	NA	NA	NA	NA	NA	NA	NA	NA	NA	NA	NA	NA	NA	NA	NA	NA	NA	NA	NA	NA	NA	NA	NA	NA	[PATH:ko01100] Level1--Metabolism | Level2--Global and overview maps | Level3--Metabolic pathways;[PATH:ko00190] Level1--Metabolism | Level2--Energy metabolism | Level3--Oxidative phosphorylation	K05579	{GO:0016651; oxidoreductase activity, acting on NAD(P)H; molecular_function} {GO:0048038; quinone binding; molecular_function} {GO:0051287; NAD binding; molecular_function}	{IPR001135; NADH-quinone oxidoreductase, subunit D} {IPR014029; NADH:ubiquinone oxidoreductase, 49kDa subunit, conserved site} {IPR022885; NAD(P)H-quinone oxidoreductase subunit D/H} {IPR029014; [NiFe]-hydrogenase, large subunit}	SL4.0ch00	3775348	3776977	+
Solyc00g500193.1.1	NA	NA	NA	NA	NA	NA	NA	NA	NA	NA	NA	NA	NA	NA	NA	NA	NA	NA	NA	NA	NA	NA	NA	NA	[PATH:ko01100] Level1--Metabolism | Level2--Global and overview maps | Level3--Metabolic pathways;[PATH:ko00190] Level1--Metabolism | Level2--Energy metabolism | Level3--Oxidative phosphorylation	K05572	{GO:0016020; membrane; cellular_component}	{IPR001694; NADH:ubiquinone oxidoreductase, subunit 1/F420H2 oxidoreductase subunit H} {IPR018086; NADH:ubiquinone oxidoreductase, subunit 1, conserved site}	SL4.0ch00	3776979	3779203	+
Solyc00g500194.1.1	NA	NA	NA	NA	NA	NA	NA	NA	NA	NA	NA	NA	NA	NA	NA	NA	NA	NA	NA	NA	NA	NA	NA	NA	NA	NA	{GO:0017004; cytochrome complex assembly; biological_process} {GO:0020037; heme binding; molecular_function}	{IPR002541; Cytochrome c assembly protein}	SL4.0ch00	3783896	3784749	-
Solyc00g500195.1.1	NA	NA	NA	NA	NA	NA	NA	NA	NA	NA	NA	NA	NA	NA	NA	NA	NA	NA	NA	NA	NA	NA	NA	NA	[PATH:ko01100] Level1--Metabolism | Level2--Global and overview maps | Level3--Metabolic pathways;[PATH:ko00190] Level1--Metabolism | Level2--Energy metabolism | Level3--Oxidative phosphorylation	K05577	NA	{IPR001750; NADH:quinone oxidoreductase/Mrp antiporter, membrane subunit} {IPR002128; NADH:ubiquinone/plastoquinone oxidoreductase, chloroplast chain 5, C-terminal}	SL4.0ch00	3787465	3789905	+
Solyc00g500196.1.1	NA	NA	NA	NA	NA	NA	NA	NA	NA	NA	NA	NA	NA	NA	NA	NA	NA	NA	NA	NA	NA	NA	NA	NA	[PATH:ko01100] Level1--Metabolism | Level2--Global and overview maps | Level3--Metabolic pathways;[PATH:ko00195] Level1--Metabolism | Level2--Energy metabolism | Level3--Photosynthesis	K02690	{GO:0016021; integral component of membrane; cellular_component}	{IPR008896; Protein TIC214}	SL4.0ch00	3788808	3794880	-
Solyc00g500197.1.1	NA	NA	NA	NA	NA	NA	NA	NA	NA	NA	NA	NA	NA	NA	NA	NA	NA	NA	NA	NA	NA	NA	NA	NA	NA	NA	NA	{IPR019645; Uncharacterised protein family Ycf15}	SL4.0ch00	3803813	3805094	-
Solyc00g500198.1.1	NA	NA	NA	NA	NA	NA	NA	NA	NA	NA	NA	NA	NA	NA	NA	NA	NA	NA	NA	NA	NA	NA	NA	NA	NA	NA	{GO:0005524; ATP binding; molecular_function} {GO:0016887; ATPase activity; molecular_function}	{IPR003593; AAA+ ATPase domain} {IPR003959; ATPase, AAA-type, core} {IPR008543; Uncharacterised protein family Ycf2} {IPR027417; P-loop containing nucleoside triphosphate hydrolase}	SL4.0ch00	3805284	3812120	-
Solyc00g500199.1.1	NA	NA	NA	NA	NA	NA	NA	NA	NA	NA	NA	NA	NA	NA	NA	NA	NA	NA	NA	NA	NA	NA	NA	NA	NA	NA	{GO:0009507; chloroplast; cellular_component}	{IPR038860; Uncharacterized protein ycf72}	SL4.0ch00	3813759	3814535	-
Solyc00g500200.1.1	NA	NA	NA	NA	NA	NA	NA	NA	NA	NA	NA	NA	NA	NA	NA	NA	NA	NA	NA	NA	NA	NA	NA	NA	[PATH:ko01100] Level1--Metabolism | Level2--Global and overview maps | Level3--Metabolic pathways;[PATH:ko00195] Level1--Metabolism | Level2--Energy metabolism | Level3--Photosynthesis	K02703	{GO:0009055; electron transfer activity; molecular_function} {GO:0009772; photosynthetic electron transport in photosystem II; biological_process} {GO:0019684; photosynthesis, light reaction; biological_process} {GO:0045156; electron transporter, transferring electrons within the cyclic electron transport pathway of photosynthesis activity; molecular_function}	{IPR000484; Photosynthetic reaction centre, L/M} {IPR005867; Photosystem II protein D1} {IPR036854; Photosystem II protein D1/D2 superfamily}	SL4.0ch00	3814973	3816034	-
Solyc00g500201.1.1	NA	NA	NA	NA	NA	NA	NA	NA	NA	NA	NA	NA	NA	NA	NA	NA	NA	NA	NA	NA	NA	NA	NA	NA	--	K20000	{GO:0006397; mRNA processing; biological_process} {GO:0009507; chloroplast; cellular_component}	{IPR002866; Maturase MatK} {IPR024937; Domain X} {IPR024942; Maturase MatK, N-terminal domain}	SL4.0ch00	3816560	3818089	-
Solyc00g500202.1.1	NA	NA	NA	NA	NA	NA	NA	NA	NA	NA	NA	NA	NA	NA	NA	NA	NA	NA	NA	NA	NA	NA	NA	NA	[PATH:ko01100] Level1--Metabolism | Level2--Global and overview maps | Level3--Metabolic pathways;[PATH:ko00195] Level1--Metabolism | Level2--Energy metabolism | Level3--Photosynthesis	K02712	{GO:0009523; photosystem II; cellular_component} {GO:0009539; photosystem II reaction center; cellular_component} {GO:0015979; photosynthesis; biological_process} {GO:0016020; membrane; cellular_component}	{IPR003686; Photosystem II PsbI} {IPR003687; Photosystem II PsbK} {IPR037270; Photosystem II PsbK superfamily} {IPR037271; Photosystem II PsbI superfamily}	SL4.0ch00	3822020	3822677	+
Solyc00g500203.1.1	NA	NA	NA	NA	NA	NA	19.6883	2.81253	-2.8074	0.0335536	Down	0.0115571	NA	NA	NA	NA	NA	NA	NA	NA	NA	NA	NA	NA	[PATH:ko01100] Level1--Metabolism | Level2--Global and overview maps | Level3--Metabolic pathways;[PATH:ko00190] Level1--Metabolism | Level2--Energy metabolism | Level3--Oxidative phosphorylation;[PATH:ko00195] Level1--Metabolism | Level2--Energy metabolism | Level3--Photosynthesis	K02111	{GO:0005524; ATP binding; molecular_function} {GO:0015986; ATP synthesis coupled proton transport; biological_process} {GO:0032559; adenyl ribonucleotide binding; molecular_function} {GO:0045261; proton-transporting ATP synthase complex, catalytic core F(1); cellular_component} {GO:0046034; ATP metabolic process; biological_process} {GO:0046933; proton-transporting ATP synthase activity, rotation…	{IPR000194; ATPase, F1/V1/A1 complex, alpha/beta subunit, nucleotide-binding domain} {IPR000793; ATP synthase, alpha subunit, C-terminal} {IPR004100; ATPase, F1/V1/A1 complex, alpha/beta subunit, N-terminal domain} {IPR005294; ATP synthase, F1 complex, alpha subunit} {IPR020003; ATPase, alpha/beta subunit, nucleotide-binding domain, active site} {IPR023366; ATP synthase subunit alpha, N-terminal …	SL4.0ch00	3824657	3826180	-
Solyc00g500204.1.1	NA	NA	NA	NA	NA	NA	NA	NA	NA	NA	NA	NA	NA	NA	NA	NA	NA	NA	NA	NA	NA	NA	NA	NA	[PATH:ko03010] Level1--Genetic Information Processing | Level2--Translation | Level3--Ribosome	K02967	{GO:0003735; structural constituent of ribosome; molecular_function} {GO:0005840; ribosome; cellular_component} {GO:0006412; translation; biological_process} {GO:0015935; small ribosomal subunit; cellular_component}	{IPR001865; Ribosomal protein S2} {IPR005706; Ribosomal protein S2, bacteria/mitochondria/plastid} {IPR018130; Ribosomal protein S2, conserved site} {IPR023591; Ribosomal protein S2, flavodoxin-like domain superfamily} {IPR035908; ATP synthase, F0 complex, subunit A superfamily}	SL4.0ch00	3829278	3830968	-
Solyc00g500205.1.1	NA	NA	NA	NA	NA	NA	NA	NA	NA	NA	NA	NA	NA	NA	NA	NA	NA	NA	NA	NA	NA	NA	NA	NA	[PATH:ko03020] Level1--Genetic Information Processing | Level2--Transcription | Level3--RNA polymerase	K03046	{GO:0003677; DNA binding; molecular_function} {GO:0003899; DNA-directed 5'-3' RNA polymerase activity; molecular_function} {GO:0006351; transcription, DNA-templated; biological_process}	{IPR000722; RNA polymerase, alpha subunit} {IPR006592; RNA polymerase, N-terminal} {IPR007080; RNA polymerase Rpb1, domain 1} {IPR007081; RNA polymerase Rpb1, domain 5} {IPR007083; RNA polymerase Rpb1, domain 4} {IPR012756; DNA-directed RNA polymerase, subunit beta''} {IPR038120; RNA polymerase Rpb1, funnel domain superfamily} {IPR042102; RNA polymerase Rpb1, domain 3 superfamily}	SL4.0ch00	3831194	3838295	-
Solyc00g500206.1.1	NA	NA	NA	NA	NA	NA	NA	NA	NA	NA	NA	NA	NA	NA	NA	NA	NA	NA	NA	NA	NA	NA	NA	NA	[PATH:ko01100] Level1--Metabolism | Level2--Global and overview maps | Level3--Metabolic pathways;[PATH:ko00195] Level1--Metabolism | Level2--Energy metabolism | Level3--Photosynthesis	K02705	{GO:0009521; photosystem; cellular_component} {GO:0009523; photosystem II; cellular_component} {GO:0009767; photosynthetic electron transport chain; biological_process} {GO:0009772; photosynthetic electron transport in photosystem II; biological_process} {GO:0015979; photosynthesis; biological_process} {GO:0016020; membrane; cellular_component} {GO:0016168; chlorophyll binding; molecular_function…	{IPR000484; Photosynthetic reaction centre, L/M} {IPR000932; Photosystem antenna protein-like} {IPR005868; Photosystem II D2 protein} {IPR005869; Photosystem II CP43 reaction centre protein} {IPR036001; Photosystem antenna protein-like superfamily} {IPR036854; Photosystem II protein D1/D2 superfamily} {IPR044900; Photosystem II CP43 reaction centre protein superfamily}	SL4.0ch00	3848018	3850448	+
Solyc00g500207.1.1	NA	NA	NA	NA	NA	NA	NA	NA	NA	NA	NA	NA	NA	NA	NA	NA	NA	NA	NA	NA	NA	NA	NA	NA	[PATH:ko03010] Level1--Genetic Information Processing | Level2--Translation | Level3--Ribosome	K02954	{GO:0003735; structural constituent of ribosome; molecular_function} {GO:0005840; ribosome; cellular_component} {GO:0006412; translation; biological_process}	{IPR001209; Ribosomal protein S14} {IPR018271; Ribosomal protein S14, conserved site} {IPR023036; Ribosomal protein S14, bacterial/plastid}	SL4.0ch00	3851915	3852432	-
Solyc00g500208.1.1	NA	NA	NA	NA	NA	NA	NA	NA	NA	NA	NA	NA	NA	NA	NA	NA	NA	NA	NA	NA	NA	NA	NA	NA	[PATH:ko01100] Level1--Metabolism | Level2--Global and overview maps | Level3--Metabolic pathways;[PATH:ko00195] Level1--Metabolism | Level2--Energy metabolism | Level3--Photosynthesis	K02690	{GO:0009522; photosystem I; cellular_component} {GO:0009579; thylakoid; cellular_component} {GO:0015979; photosynthesis; biological_process} {GO:0016021; integral component of membrane; cellular_component}	{IPR001280; Photosystem I PsaA/PsaB} {IPR006244; Photosystem I PsaB} {IPR020586; Photosystem I PsaA/PsaB, conserved site} {IPR036408; Photosystem I PsaA/PsaB superfamily}	SL4.0ch00	3852524	3854728	-
Solyc00g500209.1.1	NA	NA	NA	NA	NA	NA	NA	NA	NA	NA	NA	NA	NA	NA	NA	NA	NA	NA	NA	NA	NA	NA	NA	NA	[PATH:ko01100] Level1--Metabolism | Level2--Global and overview maps | Level3--Metabolic pathways;[PATH:ko00195] Level1--Metabolism | Level2--Energy metabolism | Level3--Photosynthesis	K02689	{GO:0009579; thylakoid; cellular_component} {GO:0015979; photosynthesis; biological_process} {GO:0016021; integral component of membrane; cellular_component} {GO:0046872; metal ion binding; molecular_function}	{IPR001280; Photosystem I PsaA/PsaB} {IPR006243; Photosystem I PsaA} {IPR020586; Photosystem I PsaA/PsaB, conserved site} {IPR036408; Photosystem I PsaA/PsaB superfamily}	SL4.0ch00	3854754	3857006	-
Solyc00g500210.1.1	NA	NA	NA	NA	NA	NA	NA	NA	NA	NA	NA	NA	NA	NA	NA	NA	NA	NA	NA	NA	NA	NA	NA	NA	NA	NA	{GO:0005515; protein binding; molecular_function}	{IPR001440; Tetratricopeptide repeat 1} {IPR011990; Tetratricopeptide-like helical domain superfamily} {IPR019734; Tetratricopeptide repeat}	SL4.0ch00	3857765	3858895	-
Solyc00g500211.1.1	NA	NA	NA	NA	NA	NA	NA	NA	NA	NA	NA	NA	NA	NA	NA	NA	NA	NA	NA	NA	NA	NA	NA	NA	NA	NA	NA	NA	SL4.0ch00	3859307	3859750	-
Solyc00g500212.1.1	NA	NA	NA	NA	NA	NA	NA	NA	NA	NA	NA	NA	NA	NA	NA	NA	NA	NA	NA	NA	NA	NA	NA	NA	[PATH:ko03010] Level1--Genetic Information Processing | Level2--Translation | Level3--Ribosome	K02986	NA	NA	SL4.0ch00	3860838	3861660	-
Solyc00g500213.1.1	NA	NA	NA	NA	NA	NA	NA	NA	NA	NA	NA	NA	NA	NA	NA	NA	NA	NA	NA	NA	NA	NA	NA	NA	NA	NA	NA	{IPR004993; GH3 family}	SL4.0ch00	3869025	3869646	+
Solyc00g500214.1.1	NA	NA	NA	NA	NA	NA	NA	NA	NA	NA	NA	NA	NA	NA	NA	NA	NA	NA	NA	NA	NA	NA	NA	NA	[PATH:ko04075] Level1--Environmental Information Processing | Level2--Signal transduction | Level3--Plant hormone signal transduction	K14506	NA	{IPR004993; GH3 family}	SL4.0ch00	3869683	3871838	+
Solyc00g500215.1.1	NA	NA	NA	NA	NA	NA	NA	NA	NA	NA	NA	NA	NA	NA	NA	NA	NA	NA	NA	NA	NA	NA	NA	NA	NA	NA	NA	NA	SL4.0ch00	3888284	3892889	+
Solyc00g500216.1.1	NA	NA	NA	NA	NA	NA	NA	NA	NA	NA	NA	NA	NA	NA	NA	NA	NA	NA	NA	NA	NA	NA	NA	NA	[PATH:ko04075] Level1--Environmental Information Processing | Level2--Signal transduction | Level3--Plant hormone signal transduction	K14506	NA	{IPR004993; GH3 family}	SL4.0ch00	3903540	3905605	+
Solyc00g500217.1.1	NA	NA	NA	NA	NA	NA	NA	NA	NA	NA	NA	NA	NA	NA	NA	NA	NA	NA	NA	NA	NA	NA	NA	NA	NA	NA	NA	NA	SL4.0ch00	3926856	3927526	+
Solyc00g500218.1.1	NA	NA	NA	NA	NA	NA	NA	NA	NA	NA	NA	NA	NA	NA	NA	NA	NA	NA	NA	NA	NA	NA	NA	NA	[PATH:ko04075] Level1--Environmental Information Processing | Level2--Signal transduction | Level3--Plant hormone signal transduction	K14506	NA	{IPR004993; GH3 family}	SL4.0ch00	3928777	3931680	+
Solyc00g500219.1.1	NA	NA	NA	NA	NA	NA	NA	NA	NA	NA	NA	NA	NA	NA	NA	NA	NA	NA	NA	NA	NA	NA	NA	NA	NA	NA	{GO:0003677; DNA binding; molecular_function}	{IPR003340; B3 DNA binding domain} {IPR015300; DNA-binding pseudobarrel domain superfamily}	SL4.0ch00	3964601	3965757	+
Solyc00g500220.1.1	NA	NA	NA	NA	NA	NA	NA	NA	NA	NA	NA	NA	NA	NA	NA	NA	NA	NA	NA	NA	NA	NA	NA	NA	NA	NA	NA	NA	SL4.0ch00	4000231	4005112	+
Solyc00g500221.1.1	NA	NA	NA	NA	NA	NA	NA	NA	NA	NA	NA	NA	NA	NA	NA	NA	NA	NA	NA	NA	NA	NA	NA	NA	NA	NA	{GO:0003677; DNA binding; molecular_function}	{IPR003340; B3 DNA binding domain} {IPR015300; DNA-binding pseudobarrel domain superfamily}	SL4.0ch00	4006068	4007011	+
Solyc00g500222.1.1	NA	NA	NA	NA	NA	NA	NA	NA	NA	NA	NA	NA	NA	NA	NA	NA	NA	NA	NA	NA	NA	NA	NA	NA	NA	NA	{GO:0003677; DNA binding; molecular_function}	{IPR003340; B3 DNA binding domain} {IPR015300; DNA-binding pseudobarrel domain superfamily}	SL4.0ch00	4007108	4007767	+
Solyc00g500223.1.1	NA	NA	NA	NA	NA	NA	NA	NA	NA	NA	NA	NA	NA	NA	NA	NA	NA	NA	NA	NA	NA	NA	NA	NA	NA	NA	NA	NA	SL4.0ch00	4351078	4353937	-
Solyc00g500224.1.1	NA	NA	NA	NA	NA	NA	NA	NA	NA	NA	NA	NA	NA	NA	NA	NA	NA	NA	NA	NA	NA	NA	NA	NA	NA	NA	{GO:0017004; cytochrome complex assembly; biological_process}	{IPR032523; Cytochrome c-type biogenesis protein CcmF, C-terminal} {IPR044955; Cytochrome c biogenesis CcmF C-terminal-like mitochondrial protein}	SL4.0ch00	4418688	4420952	-
Solyc00g500225.1.1	NA	NA	NA	NA	NA	NA	NA	NA	NA	NA	NA	NA	NA	NA	NA	NA	NA	NA	NA	NA	NA	NA	NA	NA	[PATH:ko04723] Level1--Organismal Systems | Level2--Nervous system | Level3--Retrograde endocannabinoid signaling;[PATH:ko01100] Level1--Metabolism | Level2--Global and overview maps | Level3--Metabolic pathways;[PATH:ko04714] Level1--Organismal Systems | Level2--Environmental adaptation | Level3--Thermogenesis;[PATH:ko00190] Level1--Metabolism | Level2--Energy metabolism | Level3--Oxidative phos…	K03880	{GO:0008137; NADH dehydrogenase (ubiquinone) activity; molecular_function}	{IPR000440; NADH:ubiquinone/plastoquinone oxidoreductase, chain 3} {IPR038430; NADH:ubiquinone oxidoreductase, subunit 3 superfamily}	SL4.0ch00	4463995	4464591	-
Solyc00g500226.1.1	NA	NA	NA	NA	NA	NA	NA	NA	NA	NA	NA	NA	NA	NA	NA	NA	NA	NA	NA	NA	NA	NA	NA	NA	NA	NA	NA	NA	SL4.0ch00	4465449	4467796	-
Solyc00g500227.1.1	NA	NA	NA	NA	NA	NA	NA	NA	NA	NA	NA	NA	NA	NA	NA	NA	NA	NA	NA	NA	NA	NA	NA	NA	NA	NA	NA	{IPR008686; RNA-dependent RNA polymerase, mitoviral} {IPR043502; DNA/RNA polymerase superfamily}	SL4.0ch00	4472979	4475038	+
Solyc00g500228.1.1	1.05072	12.1178	3.52768	0.00995773	Up	0.00212197	1.05684	20.2485	4.25998	0.000332654	Up	6.68059e-05	NA	NA	NA	NA	NA	NA	NA	NA	NA	NA	NA	NA	NA	NA	{GO:0003735; structural constituent of ribosome; molecular_function} {GO:0005840; ribosome; cellular_component} {GO:0006412; translation; biological_process}	{IPR002171; Ribosomal protein L2} {IPR012340; Nucleic acid-binding, OB-fold} {IPR022666; Ribosomal Proteins L2, RNA binding domain}	SL4.0ch00	4488679	4492426	+
Solyc00g500229.1.1	NA	NA	NA	NA	NA	NA	NA	NA	NA	NA	NA	NA	NA	NA	NA	NA	NA	NA	NA	NA	NA	NA	NA	NA	NA	NA	NA	NA	SL4.0ch00	4511808	4511970	-
Solyc00g500230.1.1	NA	NA	NA	NA	NA	NA	NA	NA	NA	NA	NA	NA	NA	NA	NA	NA	NA	NA	NA	NA	NA	NA	NA	NA	NA	NA	NA	NA	SL4.0ch00	4512109	4517780	-
Solyc00g500231.1.1	NA	NA	NA	NA	NA	NA	NA	NA	NA	NA	NA	NA	NA	NA	NA	NA	NA	NA	NA	NA	NA	NA	NA	NA	NA	NA	NA	NA	SL4.0ch00	4537857	4543073	-
Solyc00g500232.1.1	NA	NA	NA	NA	NA	NA	NA	NA	NA	NA	NA	NA	NA	NA	NA	NA	NA	NA	NA	NA	NA	NA	NA	NA	NA	NA	NA	NA	SL4.0ch00	4589812	4590649	+
Solyc00g500233.1.1	NA	NA	NA	NA	NA	NA	NA	NA	NA	NA	NA	NA	NA	NA	NA	NA	NA	NA	NA	NA	NA	NA	NA	NA	NA	NA	NA	NA	SL4.0ch00	4718474	4723843	+
Solyc00g500234.1.1	NA	NA	NA	NA	NA	NA	NA	NA	NA	NA	NA	NA	NA	NA	NA	NA	NA	NA	NA	NA	NA	NA	NA	NA	NA	NA	NA	NA	SL4.0ch00	4936041	4944981	+
Solyc00g500235.1.1	NA	NA	NA	NA	NA	NA	NA	NA	NA	NA	NA	NA	NA	NA	NA	NA	NA	NA	NA	NA	NA	NA	NA	NA	NA	NA	NA	NA	SL4.0ch00	4986640	4992714	+
Solyc00g500236.1.1	NA	NA	NA	NA	NA	NA	NA	NA	NA	NA	NA	NA	NA	NA	NA	NA	NA	NA	NA	NA	NA	NA	NA	NA	NA	NA	NA	{IPR028919; Viral movement protein}	SL4.0ch00	4996087	5023438	-
Solyc00g500237.1.1	NA	NA	NA	NA	NA	NA	NA	NA	NA	NA	NA	NA	NA	NA	NA	NA	NA	NA	NA	NA	NA	NA	NA	NA	NA	NA	{GO:0016021; integral component of membrane; cellular_component}	{IPR002033; Sec-independent periplasmic protein translocase TatC}	SL4.0ch00	5030385	5031223	+
Solyc00g500238.1.1	NA	NA	NA	NA	NA	NA	NA	NA	NA	NA	NA	NA	NA	NA	NA	NA	NA	NA	NA	NA	NA	NA	NA	NA	NA	NA	NA	NA	SL4.0ch00	5062854	5063440	+
Solyc00g500239.1.1	NA	NA	NA	NA	NA	NA	NA	NA	NA	NA	NA	NA	NA	NA	NA	NA	NA	NA	NA	NA	NA	NA	NA	NA	NA	NA	NA	NA	SL4.0ch00	5102049	5102753	+
Solyc00g500240.1.1	NA	NA	NA	NA	NA	NA	NA	NA	NA	NA	NA	NA	NA	NA	NA	NA	NA	NA	NA	NA	NA	NA	NA	NA	[PATH:ko01100] Level1--Metabolism | Level2--Global and overview maps | Level3--Metabolic pathways;[PATH:ko04260] Level1--Organismal Systems | Level2--Circulatory system | Level3--Cardiac muscle contraction;[PATH:ko04714] Level1--Organismal Systems | Level2--Environmental adaptation | Level3--Thermogenesis;[PATH:ko00190] Level1--Metabolism | Level2--Energy metabolism | Level3--Oxidative phosphoryl…	K00412	{GO:0009055; electron transfer activity; molecular_function} {GO:0016020; membrane; cellular_component} {GO:0016491; oxidoreductase activity; molecular_function} {GO:0022904; respiratory electron transport chain; biological_process}	{IPR005797; Cytochrome b/b6, N-terminal} {IPR005798; Cytochrome b/b6, C-terminal} {IPR016174; Di-haem cytochrome, transmembrane} {IPR027387; Cytochrome b/b6-like domain superfamily} {IPR036150; Cytochrome b/b6, C-terminal domain superfamily}	SL4.0ch00	5113129	5114311	+
Solyc00g500241.1.1	NA	NA	NA	NA	NA	NA	NA	NA	NA	NA	NA	NA	NA	NA	NA	NA	NA	NA	NA	NA	NA	NA	NA	NA	NA	NA	{GO:0017004; cytochrome complex assembly; biological_process}	{IPR032523; Cytochrome c-type biogenesis protein CcmF, C-terminal} {IPR044955; Cytochrome c biogenesis CcmF C-terminal-like mitochondrial protein}	SL4.0ch00	5138634	5140899	+
Solyc00g500242.1.1	NA	NA	NA	NA	NA	NA	NA	NA	NA	NA	NA	NA	NA	NA	NA	NA	NA	NA	NA	NA	NA	NA	NA	NA	NA	NA	{GO:0015232; heme transporter activity; molecular_function} {GO:0015886; heme transport; biological_process} {GO:0016020; membrane; cellular_component} {GO:0017004; cytochrome complex assembly; biological_process} {GO:0020037; heme binding; molecular_function}	{IPR002541; Cytochrome c assembly protein} {IPR003557; Cytochrome c-type biogenesis protein CcmC} {IPR045062; Cytochrome c-type biogenesis protein CcsA/CcmC}	SL4.0ch00	5149819	5150571	-
Solyc00g500243.1.1	17.5206	62.2269	1.82849	0.00138925	Up	0.000218893	17.6256	54.1749	1.61995	0.00364794	Up	0.000940972	NA	NA	NA	NA	NA	NA	NA	NA	NA	NA	NA	NA	[PATH:ko01100] Level1--Metabolism | Level2--Global and overview maps | Level3--Metabolic pathways;[PATH:ko04260] Level1--Organismal Systems | Level2--Circulatory system | Level3--Cardiac muscle contraction;[PATH:ko04714] Level1--Organismal Systems | Level2--Environmental adaptation | Level3--Thermogenesis;[PATH:ko00190] Level1--Metabolism | Level2--Energy metabolism | Level3--Oxidative phosphoryl…	K02261	NA	NA	SL4.0ch00	5150786	5152183	-
Solyc00g500244.1.1	NA	NA	NA	NA	NA	NA	NA	NA	NA	NA	NA	NA	NA	NA	NA	NA	NA	NA	NA	NA	NA	NA	NA	NA	[PATH:ko01100] Level1--Metabolism | Level2--Global and overview maps | Level3--Metabolic pathways;[PATH:ko04260] Level1--Organismal Systems | Level2--Circulatory system | Level3--Cardiac muscle contraction;[PATH:ko04714] Level1--Organismal Systems | Level2--Environmental adaptation | Level3--Thermogenesis;[PATH:ko00190] Level1--Metabolism | Level2--Energy metabolism | Level3--Oxidative phosphoryl…	K02261	{GO:0016021; integral component of membrane; cellular_component} {GO:0022900; electron transport chain; biological_process}	{IPR011759; Cytochrome C oxidase subunit II, transmembrane domain} {IPR036257; Cytochrome C oxidase subunit II, transmembrane domain superfamily}	SL4.0ch00	5153132	5153539	-
Solyc00g500245.1.1	NA	NA	NA	NA	NA	NA	NA	NA	NA	NA	NA	NA	NA	NA	NA	NA	NA	NA	NA	NA	NA	NA	NA	NA	[PATH:ko03010] Level1--Genetic Information Processing | Level2--Translation | Level3--Ribosome	K02982	{GO:0003723; RNA binding; molecular_function} {GO:0003735; structural constituent of ribosome; molecular_function} {GO:0005840; ribosome; cellular_component} {GO:0006412; translation; biological_process} {GO:0019843; rRNA binding; molecular_function}	{IPR000114; Ribosomal protein L16} {IPR001351; Ribosomal protein S3, C-terminal} {IPR002222; Ribosomal protein S19/S15} {IPR016180; Ribosomal protein L10e/L16} {IPR018280; Ribosomal protein S3, conserved site} {IPR020798; Ribosomal protein L16, conserved site} {IPR020934; Ribosomal protein S19 conserved site} {IPR023575; Ribosomal protein S19/S15, superfamily} {IPR036419; Ribosomal protein S3, C-…	SL4.0ch00	5153788	5157253	-
Solyc00g500246.1.1	NA	NA	NA	NA	NA	NA	NA	NA	NA	NA	NA	NA	NA	NA	NA	NA	NA	NA	NA	NA	NA	NA	NA	NA	NA	NA	NA	NA	SL4.0ch00	5231859	5238957	-
Solyc00g500247.1.1	NA	NA	NA	NA	NA	NA	NA	NA	NA	NA	NA	NA	NA	NA	NA	NA	NA	NA	NA	NA	NA	NA	NA	NA	NA	NA	{GO:0003680; AT DNA binding; molecular_function}	{IPR005175; PPC domain} {IPR039605; AT-hook motif nuclear-localized protein}	SL4.0ch00	5457174	5459116	-
Solyc00g500248.1.1	NA	NA	NA	NA	NA	NA	NA	NA	NA	NA	NA	NA	NA	NA	NA	NA	NA	NA	NA	NA	NA	NA	NA	NA	NA	NA	{GO:0003680; AT DNA binding; molecular_function}	{IPR005175; PPC domain} {IPR039605; AT-hook motif nuclear-localized protein}	SL4.0ch00	5474685	5481317	-
Solyc00g500249.1.1	NA	NA	NA	NA	NA	NA	NA	NA	NA	NA	NA	NA	NA	NA	NA	NA	NA	NA	NA	NA	NA	NA	NA	NA	NA	NA	{GO:0015232; heme transporter activity; molecular_function} {GO:0015886; heme transport; biological_process} {GO:0016020; membrane; cellular_component} {GO:0017004; cytochrome complex assembly; biological_process} {GO:0020037; heme binding; molecular_function}	{IPR002541; Cytochrome c assembly protein} {IPR003567; Cytochrome c-type biogenesis protein} {IPR003569; Probable cytochrome c biosynthesis protein, plants}	SL4.0ch00	5495164	5497083	-
Solyc00g500250.1.1	7.69722	39.4096	2.35614	0.00266662	Up	0.000460414	7.74732	52.3729	2.75705	3.3418e-05	Up	5.49566e-06	NA	NA	NA	NA	NA	NA	NA	NA	NA	NA	NA	NA	[PATH:ko01100] Level1--Metabolism | Level2--Global and overview maps | Level3--Metabolic pathways;[PATH:ko04260] Level1--Organismal Systems | Level2--Circulatory system | Level3--Cardiac muscle contraction;[PATH:ko04714] Level1--Organismal Systems | Level2--Environmental adaptation | Level3--Thermogenesis;[PATH:ko00190] Level1--Metabolism | Level2--Energy metabolism | Level3--Oxidative phosphoryl…	K02256	{GO:0004129; cytochrome-c oxidase activity; molecular_function} {GO:0009060; aerobic respiration; biological_process} {GO:0016021; integral component of membrane; cellular_component} {GO:0020037; heme binding; molecular_function} {GO:0045277; respiratory chain complex IV; cellular_component}	{IPR000883; Cytochrome c oxidase subunit I} {IPR023615; Cytochrome c oxidase, subunit I, copper-binding site} {IPR023616; Cytochrome c oxidase-like, subunit I domain} {IPR033944; Cytochrome c oxidase subunit I domain} {IPR036927; Cytochrome c oxidase-like, subunit I superfamily}	SL4.0ch00	5499555	5502705	-
Solyc00g500251.1.1	NA	NA	NA	NA	NA	NA	NA	NA	NA	NA	NA	NA	NA	NA	NA	NA	NA	NA	NA	NA	NA	NA	NA	NA	NA	NA	{GO:0008137; NADH dehydrogenase (ubiquinone) activity; molecular_function} {GO:0042773; ATP synthesis coupled electron transport; biological_process}	{IPR001750; NADH:quinone oxidoreductase/Mrp antiporter, membrane subunit} {IPR003918; NADH:ubiquinone oxidoreductase}	SL4.0ch00	5503541	5505819	-
Solyc00g500252.1.1	NA	NA	NA	NA	NA	NA	NA	NA	NA	NA	NA	NA	NA	NA	NA	NA	NA	NA	NA	NA	NA	NA	NA	NA	[PATH:ko04723] Level1--Organismal Systems | Level2--Nervous system | Level3--Retrograde endocannabinoid signaling;[PATH:ko01100] Level1--Metabolism | Level2--Global and overview maps | Level3--Metabolic pathways;[PATH:ko04714] Level1--Organismal Systems | Level2--Environmental adaptation | Level3--Thermogenesis;[PATH:ko00190] Level1--Metabolism | Level2--Energy metabolism | Level3--Oxidative phos…	K03881	{GO:0008137; NADH dehydrogenase (ubiquinone) activity; molecular_function} {GO:0042773; ATP synthesis coupled electron transport; biological_process}	{IPR001750; NADH:quinone oxidoreductase/Mrp antiporter, membrane subunit} {IPR003918; NADH:ubiquinone oxidoreductase}	SL4.0ch00	5508897	5509412	-
Solyc00g500253.1.1	NA	NA	NA	NA	NA	NA	NA	NA	NA	NA	NA	NA	NA	NA	NA	NA	NA	NA	NA	NA	NA	NA	NA	NA	NA	NA	{GO:0008137; NADH dehydrogenase (ubiquinone) activity; molecular_function} {GO:0042773; ATP synthesis coupled electron transport; biological_process}	{IPR000260; NADH:ubiquinone oxidoreductase chain 4, N-terminal} {IPR003918; NADH:ubiquinone oxidoreductase}	SL4.0ch00	5510845	5511402	-
Solyc00g500254.1.1	NA	NA	NA	NA	NA	NA	NA	NA	NA	NA	NA	NA	NA	NA	NA	NA	NA	NA	NA	NA	NA	NA	NA	NA	[PATH:ko03010] Level1--Genetic Information Processing | Level2--Translation | Level3--Ribosome	K02887	{GO:0003735; structural constituent of ribosome; molecular_function} {GO:0005840; ribosome; cellular_component} {GO:0006412; translation; biological_process} {GO:0019843; rRNA binding; molecular_function}	{IPR005813; Ribosomal protein L20} {IPR035566; Ribosomal protein L20, C-terminal}	SL4.0ch00	5527933	5528372	-
Solyc00g500255.1.1	NA	NA	NA	NA	NA	NA	NA	NA	NA	NA	NA	NA	NA	NA	NA	NA	NA	NA	NA	NA	NA	NA	NA	NA	NA	NA	NA	{IPR008686; RNA-dependent RNA polymerase, mitoviral}	SL4.0ch00	5536705	5537184	+
Solyc00g500256.1.1	NA	NA	NA	NA	NA	NA	NA	NA	NA	NA	NA	NA	NA	NA	NA	NA	NA	NA	NA	NA	NA	NA	NA	NA	NA	NA	{GO:0008137; NADH dehydrogenase (ubiquinone) activity; molecular_function} {GO:0042773; ATP synthesis coupled electron transport; biological_process}	{IPR010934; NADH dehydrogenase subunit 5, C-terminal}	SL4.0ch00	5538238	5540377	+
Solyc00g500257.1.1	NA	NA	NA	NA	NA	NA	NA	NA	NA	NA	NA	NA	NA	NA	NA	NA	NA	NA	NA	NA	NA	NA	NA	NA	NA	NA	NA	NA	SL4.0ch00	5547194	5548799	-
Solyc00g500258.1.1	NA	NA	NA	NA	NA	NA	NA	NA	NA	NA	NA	NA	NA	NA	NA	NA	NA	NA	NA	NA	NA	NA	NA	NA	[PATH:ko01100] Level1--Metabolism | Level2--Global and overview maps | Level3--Metabolic pathways;[PATH:ko04016] Level1--Environmental Information Processing | Level2--Signal transduction | Level3--MAPK signaling pathway - plant;[PATH:ko00520] Level1--Metabolism | Level2--Carbohydrate metabolism | Level3--Amino sugar and nucleotide sugar metabolism	K20547	{GO:0004568; chitinase activity; molecular_function} {GO:0006032; chitin catabolic process; biological_process} {GO:0016998; cell wall macromolecule catabolic process; biological_process}	{IPR000726; Glycoside hydrolase, family 19, catalytic} {IPR023346; Lysozyme-like domain superfamily}	SL4.0ch00	5740167	5740917	+
Solyc00g500259.1.1	NA	NA	NA	NA	NA	NA	NA	NA	NA	NA	NA	NA	NA	NA	NA	NA	NA	NA	NA	NA	NA	NA	NA	NA	NA	NA	NA	NA	SL4.0ch00	5838346	5850670	+
Solyc00g500260.1.1	2.80119	23.4635	3.0663	0.0134656	Up	0.00301625	2.81931	33.1067	3.55371	0.000303977	Up	6.05718e-05	NA	NA	NA	NA	NA	NA	NA	NA	NA	NA	NA	NA	NA	NA	{GO:0009055; electron transfer activity; molecular_function} {GO:0016020; membrane; cellular_component} {GO:0016491; oxidoreductase activity; molecular_function} {GO:0022904; respiratory electron transport chain; biological_process}	{IPR005797; Cytochrome b/b6, N-terminal} {IPR005798; Cytochrome b/b6, C-terminal} {IPR016174; Di-haem cytochrome, transmembrane} {IPR022803; Ribosomal protein L5 domain superfamily} {IPR027387; Cytochrome b/b6-like domain superfamily} {IPR036150; Cytochrome b/b6, C-terminal domain superfamily}	SL4.0ch00	5872091	5879508	-
Solyc00g500261.1.1	1.75285	15.0286	3.09994	0.0117032	Up	0.00256399	1.76064	12.1523	2.78705	0.021163	Up	0.00681658	NA	NA	NA	NA	NA	NA	NA	NA	NA	NA	NA	NA	[PATH:ko04723] Level1--Organismal Systems | Level2--Nervous system | Level3--Retrograde endocannabinoid signaling;[PATH:ko01100] Level1--Metabolism | Level2--Global and overview maps | Level3--Metabolic pathways;[PATH:ko04714] Level1--Organismal Systems | Level2--Environmental adaptation | Level3--Thermogenesis;[PATH:ko00190] Level1--Metabolism | Level2--Energy metabolism | Level3--Oxidative phos…	K03880	{GO:0008137; NADH dehydrogenase (ubiquinone) activity; molecular_function}	{IPR000440; NADH:ubiquinone/plastoquinone oxidoreductase, chain 3} {IPR038430; NADH:ubiquinone oxidoreductase, subunit 3 superfamily}	SL4.0ch00	5890653	5891204	-
Solyc00g500262.1.1	NA	NA	NA	NA	NA	NA	NA	NA	NA	NA	NA	NA	NA	NA	NA	NA	NA	NA	NA	NA	NA	NA	NA	NA	NA	NA	NA	NA	SL4.0ch00	5892264	5894611	-
Solyc00g500263.1.1	NA	NA	NA	NA	NA	NA	22.9031	60.0447	1.39049	0.0189605	Up	0.00602352	NA	NA	NA	NA	NA	NA	NA	NA	NA	NA	NA	NA	NA	NA	NA	{IPR008686; RNA-dependent RNA polymerase, mitoviral} {IPR043502; DNA/RNA polymerase superfamily}	SL4.0ch00	5899398	5901261	+
Solyc00g500264.1.1	NA	NA	NA	NA	NA	NA	NA	NA	NA	NA	NA	NA	NA	NA	NA	NA	NA	NA	NA	NA	NA	NA	NA	NA	NA	NA	NA	NA	SL4.0ch00	6072885	6118363	-
Solyc00g500265.1.1	NA	NA	NA	NA	NA	NA	NA	NA	NA	NA	NA	NA	NA	NA	NA	NA	NA	NA	NA	NA	NA	NA	NA	NA	NA	NA	NA	NA	SL4.0ch00	6093116	6093497	+
Solyc00g500266.1.1	NA	NA	NA	NA	NA	NA	NA	NA	NA	NA	NA	NA	NA	NA	NA	NA	NA	NA	NA	NA	NA	NA	NA	NA	NA	NA	NA	NA	SL4.0ch00	6098331	6105911	+
Solyc00g500267.1.1	NA	NA	NA	NA	NA	NA	NA	NA	NA	NA	NA	NA	NA	NA	NA	NA	NA	NA	NA	NA	NA	NA	NA	NA	NA	NA	NA	NA	SL4.0ch00	6150279	6157947	+
Solyc00g500268.1.1	NA	NA	NA	NA	NA	NA	NA	NA	NA	NA	NA	NA	NA	NA	NA	NA	NA	NA	NA	NA	NA	NA	NA	NA	NA	NA	NA	NA	SL4.0ch00	6272999	6283350	-
Solyc00g500269.1.1	NA	NA	NA	NA	NA	NA	NA	NA	NA	NA	NA	NA	NA	NA	NA	NA	NA	NA	NA	NA	NA	NA	NA	NA	NA	NA	NA	NA	SL4.0ch00	6324020	6341295	+
Solyc00g500270.1.1	NA	NA	NA	NA	NA	NA	NA	NA	NA	NA	NA	NA	NA	NA	NA	NA	NA	NA	NA	NA	NA	NA	NA	NA	NA	NA	NA	NA	SL4.0ch00	6341414	6343438	+
Solyc00g500271.1.1	NA	NA	NA	NA	NA	NA	NA	NA	NA	NA	NA	NA	NA	NA	NA	NA	NA	NA	NA	NA	NA	NA	NA	NA	[PATH:ko04723] Level1--Organismal Systems | Level2--Nervous system | Level3--Retrograde endocannabinoid signaling;[PATH:ko01100] Level1--Metabolism | Level2--Global and overview maps | Level3--Metabolic pathways;[PATH:ko04714] Level1--Organismal Systems | Level2--Environmental adaptation | Level3--Thermogenesis;[PATH:ko00190] Level1--Metabolism | Level2--Energy metabolism | Level3--Oxidative phos…	K03883	{GO:0008137; NADH dehydrogenase (ubiquinone) activity; molecular_function} {GO:0042773; ATP synthesis coupled electron transport; biological_process}	{IPR001750; NADH:quinone oxidoreductase/Mrp antiporter, membrane subunit} {IPR003945; NADH-plastoquinone oxidoreductase, chain 5}	SL4.0ch00	6397350	6398432	-
Solyc00g500272.1.1	NA	NA	NA	NA	NA	NA	NA	NA	NA	NA	NA	NA	NA	NA	NA	NA	NA	NA	NA	NA	NA	NA	NA	NA	NA	NA	NA	NA	SL4.0ch00	6399844	6400332	-
Solyc00g500273.1.1	NA	NA	NA	NA	NA	NA	NA	NA	NA	NA	NA	NA	NA	NA	NA	NA	NA	NA	NA	NA	NA	NA	NA	NA	[PATH:ko03010] Level1--Genetic Information Processing | Level2--Translation | Level3--Ribosome	K02965	{GO:0003723; RNA binding; molecular_function} {GO:0003735; structural constituent of ribosome; molecular_function} {GO:0005840; ribosome; cellular_component} {GO:0006412; translation; biological_process}	{IPR002222; Ribosomal protein S19/S15} {IPR020934; Ribosomal protein S19 conserved site} {IPR023575; Ribosomal protein S19/S15, superfamily}	SL4.0ch00	6420357	6420697	+
Solyc00g500274.1.1	NA	NA	NA	NA	NA	NA	NA	NA	NA	NA	NA	NA	NA	NA	NA	NA	NA	NA	NA	NA	NA	NA	NA	NA	[PATH:ko03010] Level1--Genetic Information Processing | Level2--Translation | Level3--Ribosome	K02982	{GO:0003735; structural constituent of ribosome; molecular_function} {GO:0005840; ribosome; cellular_component} {GO:0006412; translation; biological_process} {GO:0019843; rRNA binding; molecular_function}	{IPR000114; Ribosomal protein L16} {IPR001351; Ribosomal protein S3, C-terminal} {IPR016180; Ribosomal protein L10e/L16} {IPR018280; Ribosomal protein S3, conserved site} {IPR020798; Ribosomal protein L16, conserved site} {IPR036419; Ribosomal protein S3, C-terminal domain superfamily} {IPR036920; Ribosomal protein L10e/L16 superfamily} {IPR044954; Ribosomal protein S3, mitochondrial, plant}	SL4.0ch00	6422007	6423834	+
Solyc00g500275.1.1	NA	NA	NA	NA	NA	NA	NA	NA	NA	NA	NA	NA	NA	NA	NA	NA	NA	NA	NA	NA	NA	NA	NA	NA	[PATH:ko01100] Level1--Metabolism | Level2--Global and overview maps | Level3--Metabolic pathways;[PATH:ko04260] Level1--Organismal Systems | Level2--Circulatory system | Level3--Cardiac muscle contraction;[PATH:ko04714] Level1--Organismal Systems | Level2--Environmental adaptation | Level3--Thermogenesis;[PATH:ko00190] Level1--Metabolism | Level2--Energy metabolism | Level3--Oxidative phosphoryl…	K02261	{GO:0016021; integral component of membrane; cellular_component} {GO:0022900; electron transport chain; biological_process}	{IPR011759; Cytochrome C oxidase subunit II, transmembrane domain} {IPR036257; Cytochrome C oxidase subunit II, transmembrane domain superfamily}	SL4.0ch00	6424087	6424494	+
Solyc00g500276.1.1	NA	NA	NA	NA	NA	NA	NA	NA	NA	NA	NA	NA	NA	NA	NA	NA	NA	NA	NA	NA	NA	NA	NA	NA	NA	NA	NA	NA	SL4.0ch00	6426168	6426839	+
Solyc00g500277.1.1	NA	NA	NA	NA	NA	NA	NA	NA	NA	NA	NA	NA	NA	NA	NA	NA	NA	NA	NA	NA	NA	NA	NA	NA	NA	NA	{GO:0015232; heme transporter activity; molecular_function} {GO:0015886; heme transport; biological_process} {GO:0016020; membrane; cellular_component} {GO:0017004; cytochrome complex assembly; biological_process} {GO:0020037; heme binding; molecular_function}	{IPR002541; Cytochrome c assembly protein} {IPR003557; Cytochrome c-type biogenesis protein CcmC} {IPR045062; Cytochrome c-type biogenesis protein CcsA/CcmC}	SL4.0ch00	6427054	6427806	+
Solyc00g500278.1.1	NA	NA	NA	NA	NA	NA	NA	NA	NA	NA	NA	NA	NA	NA	NA	NA	NA	NA	NA	NA	NA	NA	NA	NA	NA	NA	{GO:0016021; integral component of membrane; cellular_component}	{IPR008896; Protein TIC214}	SL4.0ch00	6451543	6453529	+
Solyc00g500279.1.1	NA	NA	NA	NA	NA	NA	NA	NA	NA	NA	NA	NA	NA	NA	NA	NA	NA	NA	NA	NA	NA	NA	NA	NA	NA	NA	{GO:0016021; integral component of membrane; cellular_component}	{IPR008896; Protein TIC214}	SL4.0ch00	6453550	6454382	+
Solyc00g500280.1.1	NA	NA	NA	NA	NA	NA	NA	NA	NA	NA	NA	NA	NA	NA	NA	NA	NA	NA	NA	NA	NA	NA	NA	NA	[PATH:ko01100] Level1--Metabolism | Level2--Global and overview maps | Level3--Metabolic pathways;[PATH:ko00190] Level1--Metabolism | Level2--Energy metabolism | Level3--Oxidative phosphorylation	K05579	{GO:0016651; oxidoreductase activity, acting on NAD(P)H; molecular_function} {GO:0048038; quinone binding; molecular_function} {GO:0051287; NAD binding; molecular_function}	{IPR001135; NADH-quinone oxidoreductase, subunit D} {IPR014029; NADH:ubiquinone oxidoreductase, 49kDa subunit, conserved site} {IPR022885; NAD(P)H-quinone oxidoreductase subunit D/H} {IPR029014; [NiFe]-hydrogenase, large subunit}	SL4.0ch00	6457994	6459175	+
Solyc00g500281.1.1	NA	NA	NA	NA	NA	NA	NA	NA	NA	NA	NA	NA	NA	NA	NA	NA	NA	NA	NA	NA	NA	NA	NA	NA	NA	NA	NA	NA	SL4.0ch00	6475315	6476082	-
Solyc00g500282.1.1	NA	NA	NA	NA	NA	NA	NA	NA	NA	NA	NA	NA	NA	NA	NA	NA	NA	NA	NA	NA	NA	NA	NA	NA	NA	NA	NA	NA	SL4.0ch00	6501940	6533300	-
Solyc00g500283.1.1	NA	NA	NA	NA	NA	NA	NA	NA	NA	NA	NA	NA	NA	NA	NA	NA	NA	NA	NA	NA	NA	NA	NA	NA	NA	NA	NA	NA	SL4.0ch00	6518936	6548871	-
Solyc00g500284.1.1	NA	NA	NA	NA	NA	NA	NA	NA	NA	NA	NA	NA	NA	NA	NA	NA	NA	NA	NA	NA	NA	NA	NA	NA	[PATH:ko04075] Level1--Environmental Information Processing | Level2--Signal transduction | Level3--Plant hormone signal transduction	K14506	NA	{IPR004993; GH3 family}	SL4.0ch00	6655184	6656548	-
Solyc00g500285.1.1	NA	NA	NA	NA	NA	NA	NA	NA	NA	NA	NA	NA	NA	NA	NA	NA	NA	NA	NA	NA	NA	NA	NA	NA	NA	NA	NA	{IPR004993; GH3 family}	SL4.0ch00	6656990	6657973	-
Solyc00g500286.1.1	NA	NA	NA	NA	NA	NA	NA	NA	NA	NA	NA	NA	NA	NA	NA	NA	NA	NA	NA	NA	NA	NA	NA	NA	[PATH:ko04075] Level1--Environmental Information Processing | Level2--Signal transduction | Level3--Plant hormone signal transduction	K14506	NA	{IPR004993; GH3 family}	SL4.0ch00	6695051	6695836	-
Solyc00g500287.1.1	NA	NA	NA	NA	NA	NA	NA	NA	NA	NA	NA	NA	NA	NA	NA	NA	NA	NA	NA	NA	NA	NA	NA	NA	NA	NA	NA	{IPR004993; GH3 family}	SL4.0ch00	6695868	6698863	-
Solyc00g500288.1.1	NA	NA	NA	NA	NA	NA	NA	NA	NA	NA	NA	NA	NA	NA	NA	NA	NA	NA	NA	NA	NA	NA	NA	NA	NA	NA	NA	NA	SL4.0ch00	6827316	6831899	-
Solyc00g500289.1.1	NA	NA	NA	NA	NA	NA	NA	NA	NA	NA	NA	NA	NA	NA	NA	NA	NA	NA	NA	NA	NA	NA	NA	NA	NA	NA	NA	NA	SL4.0ch00	6847341	6851528	-
Solyc00g500290.1.1	0.190364	12.0503	5.98417	0.00431111	Up	0.00079905	NA	NA	NA	NA	NA	NA	NA	NA	NA	NA	NA	NA	NA	NA	NA	NA	NA	NA	[PATH:ko03020] Level1--Genetic Information Processing | Level2--Transcription | Level3--RNA polymerase	K03046	{GO:0003677; DNA binding; molecular_function} {GO:0003899; DNA-directed 5'-3' RNA polymerase activity; molecular_function} {GO:0006351; transcription, DNA-templated; biological_process}	{IPR007081; RNA polymerase Rpb1, domain 5} {IPR007083; RNA polymerase Rpb1, domain 4} {IPR012756; DNA-directed RNA polymerase, subunit beta''} {IPR038120; RNA polymerase Rpb1, funnel domain superfamily} {IPR042102; RNA polymerase Rpb1, domain 3 superfamily}	SL4.0ch00	6863061	6870289	+
Solyc00g500291.1.1	NA	NA	NA	NA	NA	NA	NA	NA	NA	NA	NA	NA	NA	NA	NA	NA	NA	NA	NA	NA	NA	NA	NA	NA	[PATH:ko03010] Level1--Genetic Information Processing | Level2--Translation | Level3--Ribosome	K02967	{GO:0003735; structural constituent of ribosome; molecular_function} {GO:0005840; ribosome; cellular_component} {GO:0006412; translation; biological_process} {GO:0015935; small ribosomal subunit; cellular_component}	{IPR001865; Ribosomal protein S2} {IPR005706; Ribosomal protein S2, bacteria/mitochondria/plastid} {IPR018130; Ribosomal protein S2, conserved site} {IPR023591; Ribosomal protein S2, flavodoxin-like domain superfamily} {IPR035908; ATP synthase, F0 complex, subunit A superfamily}	SL4.0ch00	6870653	6872343	+
Solyc00g500292.1.1	NA	NA	NA	NA	NA	NA	19.6883	2.81253	-2.8074	0.0335536	Down	0.0115571	NA	NA	NA	NA	NA	NA	NA	NA	NA	NA	NA	NA	[PATH:ko01100] Level1--Metabolism | Level2--Global and overview maps | Level3--Metabolic pathways;[PATH:ko00190] Level1--Metabolism | Level2--Energy metabolism | Level3--Oxidative phosphorylation;[PATH:ko00195] Level1--Metabolism | Level2--Energy metabolism | Level3--Photosynthesis	K02111	{GO:0005524; ATP binding; molecular_function} {GO:0015986; ATP synthesis coupled proton transport; biological_process} {GO:0032559; adenyl ribonucleotide binding; molecular_function} {GO:0045261; proton-transporting ATP synthase complex, catalytic core F(1); cellular_component} {GO:0046034; ATP metabolic process; biological_process} {GO:0046933; proton-transporting ATP synthase activity, rotation…	{IPR000194; ATPase, F1/V1/A1 complex, alpha/beta subunit, nucleotide-binding domain} {IPR000793; ATP synthase, alpha subunit, C-terminal} {IPR004100; ATPase, F1/V1/A1 complex, alpha/beta subunit, N-terminal domain} {IPR005294; ATP synthase, F1 complex, alpha subunit} {IPR020003; ATPase, alpha/beta subunit, nucleotide-binding domain, active site} {IPR023366; ATP synthase subunit alpha, N-terminal …	SL4.0ch00	6875441	6876964	+
Solyc00g500293.1.1	NA	NA	NA	NA	NA	NA	NA	NA	NA	NA	NA	NA	NA	NA	NA	NA	NA	NA	NA	NA	NA	NA	NA	NA	[PATH:ko01100] Level1--Metabolism | Level2--Global and overview maps | Level3--Metabolic pathways;[PATH:ko00195] Level1--Metabolism | Level2--Energy metabolism | Level3--Photosynthesis	K02712	{GO:0009523; photosystem II; cellular_component} {GO:0009539; photosystem II reaction center; cellular_component} {GO:0015979; photosynthesis; biological_process} {GO:0016020; membrane; cellular_component}	{IPR003686; Photosystem II PsbI} {IPR003687; Photosystem II PsbK} {IPR037270; Photosystem II PsbK superfamily} {IPR037271; Photosystem II PsbI superfamily}	SL4.0ch00	6878944	6879601	-
Solyc00g500294.1.1	NA	NA	NA	NA	NA	NA	NA	NA	NA	NA	NA	NA	NA	NA	NA	NA	NA	NA	NA	NA	NA	NA	NA	NA	NA	NA	NA	NA	SL4.0ch00	6879737	6885831	-
Solyc00g500295.1.1	NA	NA	NA	NA	NA	NA	NA	NA	NA	NA	NA	NA	NA	NA	NA	NA	NA	NA	NA	NA	NA	NA	NA	NA	--	K20000	{GO:0006397; mRNA processing; biological_process} {GO:0009507; chloroplast; cellular_component}	{IPR002866; Maturase MatK} {IPR024937; Domain X} {IPR024942; Maturase MatK, N-terminal domain}	SL4.0ch00	6883532	6885061	+
Solyc00g500296.1.1	NA	NA	NA	NA	NA	NA	NA	NA	NA	NA	NA	NA	NA	NA	NA	NA	NA	NA	NA	NA	NA	NA	NA	NA	[PATH:ko01100] Level1--Metabolism | Level2--Global and overview maps | Level3--Metabolic pathways;[PATH:ko00195] Level1--Metabolism | Level2--Energy metabolism | Level3--Photosynthesis	K02703	{GO:0009055; electron transfer activity; molecular_function} {GO:0009772; photosynthetic electron transport in photosystem II; biological_process} {GO:0019684; photosynthesis, light reaction; biological_process} {GO:0045156; electron transporter, transferring electrons within the cyclic electron transport pathway of photosynthesis activity; molecular_function}	{IPR000484; Photosynthetic reaction centre, L/M} {IPR005867; Photosystem II protein D1} {IPR036854; Photosystem II protein D1/D2 superfamily}	SL4.0ch00	6885587	6886648	+
Solyc00g500297.1.1	NA	NA	NA	NA	NA	NA	NA	NA	NA	NA	NA	NA	NA	NA	NA	NA	NA	NA	NA	NA	NA	NA	NA	NA	[PATH:ko03010] Level1--Genetic Information Processing | Level2--Translation | Level3--Ribosome	K02886	{GO:0003723; RNA binding; molecular_function} {GO:0003735; structural constituent of ribosome; molecular_function} {GO:0005840; ribosome; cellular_component} {GO:0006412; translation; biological_process} {GO:0015934; large ribosomal subunit; cellular_component} {GO:0016740; transferase activity; molecular_function}	{IPR002171; Ribosomal protein L2} {IPR005880; Ribosomal protein L2, bacterial/organellar-type} {IPR008991; Translation protein SH3-like domain superfamily} {IPR014722; Ribosomal protein L2, domain 2} {IPR014726; Ribosomal protein L2, domain 3} {IPR022669; Ribosomal protein L2, C-terminal} {IPR022671; Ribosomal protein L2, conserved site}	SL4.0ch00	6887343	6887771	-
Solyc00g500298.1.1	NA	NA	NA	NA	NA	NA	NA	NA	NA	NA	NA	NA	NA	NA	NA	NA	NA	NA	NA	NA	NA	NA	NA	NA	[PATH:ko03010] Level1--Genetic Information Processing | Level2--Translation | Level3--Ribosome	K02886	{GO:0003735; structural constituent of ribosome; molecular_function} {GO:0005840; ribosome; cellular_component} {GO:0006412; translation; biological_process}	{IPR002171; Ribosomal protein L2} {IPR012340; Nucleic acid-binding, OB-fold} {IPR022666; Ribosomal Proteins L2, RNA binding domain}	SL4.0ch00	6888432	6888833	-
Solyc00g500299.1.1	NA	NA	NA	NA	NA	NA	NA	NA	NA	NA	NA	NA	NA	NA	NA	NA	NA	NA	NA	NA	NA	NA	NA	NA	NA	NA	NA	{IPR001750; NADH:quinone oxidoreductase/Mrp antiporter, membrane subunit}	SL4.0ch00	6893327	6899371	-
Solyc00g500300.1.1	NA	NA	NA	NA	NA	NA	NA	NA	NA	NA	NA	NA	NA	NA	NA	NA	NA	NA	NA	NA	NA	NA	NA	NA	NA	NA	NA	{IPR019645; Uncharacterised protein family Ycf15}	SL4.0ch00	6896527	6897808	+
Solyc00g500301.1.1	NA	NA	NA	NA	NA	NA	NA	NA	NA	NA	NA	NA	NA	NA	NA	NA	NA	NA	NA	NA	NA	NA	NA	NA	NA	NA	NA	NA	SL4.0ch00	6902314	6903732	-
Solyc00g500302.1.1	NA	NA	NA	NA	NA	NA	NA	NA	NA	NA	NA	NA	NA	NA	NA	NA	NA	NA	NA	NA	NA	NA	NA	NA	NA	NA	{GO:0000276; mitochondrial proton-transporting ATP synthase complex, coupling factor F(o); cellular_component} {GO:0015078; proton transmembrane transporter activity; molecular_function} {GO:0015986; ATP synthesis coupled proton transport; biological_process}	{IPR008688; ATP synthase, F0 complex, subunit B/MI25} {IPR044988; ATP synthase, F0 complex, subunit MI25, plants}	SL4.0ch00	6934274	6934968	-
Solyc00g500303.1.1	NA	NA	NA	NA	NA	NA	1.76134	14.6628	3.05742	0.0101741	Up	0.00296992	NA	NA	NA	NA	NA	NA	NA	NA	NA	NA	NA	NA	[PATH:ko01100] Level1--Metabolism | Level2--Global and overview maps | Level3--Metabolic pathways;[PATH:ko04260] Level1--Organismal Systems | Level2--Circulatory system | Level3--Cardiac muscle contraction;[PATH:ko04714] Level1--Organismal Systems | Level2--Environmental adaptation | Level3--Thermogenesis;[PATH:ko00190] Level1--Metabolism | Level2--Energy metabolism | Level3--Oxidative phosphoryl…	K02262	{GO:0004129; cytochrome-c oxidase activity; molecular_function} {GO:0009055; electron transfer activity; molecular_function} {GO:0016020; membrane; cellular_component} {GO:0019646; aerobic electron transport chain; biological_process} {GO:0022904; respiratory electron transport chain; biological_process}	{IPR000298; Cytochrome c oxidase subunit III-like} {IPR013833; Cytochrome c oxidase, subunit III, 4-helical bundle} {IPR024791; Cytochrome c oxidase subunit III} {IPR033945; Cytochrome c oxidase subunit III domain} {IPR035973; Cytochrome c oxidase subunit III-like superfamily}	SL4.0ch00	6943349	6944146	+
Solyc00g500304.1.1	NA	NA	NA	NA	NA	NA	NA	NA	NA	NA	NA	NA	NA	NA	NA	NA	NA	NA	NA	NA	NA	NA	NA	NA	NA	NA	NA	NA	SL4.0ch00	6949035	6949742	+
Solyc00g500305.1.1	NA	NA	NA	NA	NA	NA	NA	NA	NA	NA	NA	NA	NA	NA	NA	NA	NA	NA	NA	NA	NA	NA	NA	NA	NA	NA	NA	NA	SL4.0ch00	6964865	6976032	+
Solyc00g500306.1.1	NA	NA	NA	NA	NA	NA	NA	NA	NA	NA	NA	NA	NA	NA	NA	NA	NA	NA	NA	NA	NA	NA	NA	NA	NA	NA	NA	NA	SL4.0ch00	6976692	6982452	-
Solyc00g500307.1.1	NA	NA	NA	NA	NA	NA	NA	NA	NA	NA	NA	NA	NA	NA	NA	NA	NA	NA	NA	NA	NA	NA	NA	NA	NA	NA	NA	NA	SL4.0ch00	6985225	6986167	-
Solyc00g500308.1.1	NA	NA	NA	NA	NA	NA	NA	NA	NA	NA	NA	NA	NA	NA	NA	NA	NA	NA	NA	NA	NA	NA	NA	NA	NA	NA	NA	NA	SL4.0ch00	6991029	6997138	-
Solyc00g500309.1.1	NA	NA	NA	NA	NA	NA	NA	NA	NA	NA	NA	NA	NA	NA	NA	NA	NA	NA	NA	NA	NA	NA	NA	NA	[PATH:ko03010] Level1--Genetic Information Processing | Level2--Translation | Level3--Ribosome	K02982	{GO:0003735; structural constituent of ribosome; molecular_function} {GO:0005840; ribosome; cellular_component} {GO:0006412; translation; biological_process} {GO:0019843; rRNA binding; molecular_function}	{IPR000114; Ribosomal protein L16} {IPR001351; Ribosomal protein S3, C-terminal} {IPR016180; Ribosomal protein L10e/L16} {IPR018280; Ribosomal protein S3, conserved site} {IPR020798; Ribosomal protein L16, conserved site} {IPR036419; Ribosomal protein S3, C-terminal domain superfamily} {IPR036920; Ribosomal protein L10e/L16 superfamily} {IPR044954; Ribosomal protein S3, mitochondrial, plant}	SL4.0ch00	7069853	7071680	+
Solyc00g500310.1.1	NA	NA	NA	NA	NA	NA	NA	NA	NA	NA	NA	NA	NA	NA	NA	NA	NA	NA	NA	NA	NA	NA	NA	NA	[PATH:ko01100] Level1--Metabolism | Level2--Global and overview maps | Level3--Metabolic pathways;[PATH:ko04260] Level1--Organismal Systems | Level2--Circulatory system | Level3--Cardiac muscle contraction;[PATH:ko04714] Level1--Organismal Systems | Level2--Environmental adaptation | Level3--Thermogenesis;[PATH:ko00190] Level1--Metabolism | Level2--Energy metabolism | Level3--Oxidative phosphoryl…	K02261	{GO:0016021; integral component of membrane; cellular_component} {GO:0022900; electron transport chain; biological_process}	{IPR011759; Cytochrome C oxidase subunit II, transmembrane domain} {IPR036257; Cytochrome C oxidase subunit II, transmembrane domain superfamily}	SL4.0ch00	7071933	7072340	+
Solyc00g500311.1.1	NA	NA	NA	NA	NA	NA	NA	NA	NA	NA	NA	NA	NA	NA	NA	NA	NA	NA	NA	NA	NA	NA	NA	NA	[PATH:ko01100] Level1--Metabolism | Level2--Global and overview maps | Level3--Metabolic pathways;[PATH:ko04260] Level1--Organismal Systems | Level2--Circulatory system | Level3--Cardiac muscle contraction;[PATH:ko04714] Level1--Organismal Systems | Level2--Environmental adaptation | Level3--Thermogenesis;[PATH:ko00190] Level1--Metabolism | Level2--Energy metabolism | Level3--Oxidative phosphoryl…	K02261	NA	NA	SL4.0ch00	7073776	7075802	+
Solyc00g500312.1.1	NA	NA	NA	NA	NA	NA	NA	NA	NA	NA	NA	NA	NA	NA	NA	NA	NA	NA	NA	NA	NA	NA	NA	NA	[PATH:ko01100] Level1--Metabolism | Level2--Global and overview maps | Level3--Metabolic pathways;[PATH:ko04260] Level1--Organismal Systems | Level2--Circulatory system | Level3--Cardiac muscle contraction;[PATH:ko04714] Level1--Organismal Systems | Level2--Environmental adaptation | Level3--Thermogenesis;[PATH:ko00190] Level1--Metabolism | Level2--Energy metabolism | Level3--Oxidative phosphoryl…	K00412	{GO:0009055; electron transfer activity; molecular_function} {GO:0016020; membrane; cellular_component} {GO:0016491; oxidoreductase activity; molecular_function} {GO:0022904; respiratory electron transport chain; biological_process}	{IPR005797; Cytochrome b/b6, N-terminal} {IPR005798; Cytochrome b/b6, C-terminal} {IPR016174; Di-haem cytochrome, transmembrane} {IPR022803; Ribosomal protein L5 domain superfamily} {IPR027387; Cytochrome b/b6-like domain superfamily} {IPR036150; Cytochrome b/b6, C-terminal domain superfamily}	SL4.0ch00	7079233	7083444	-
Solyc00g500313.1.1	NA	NA	NA	NA	NA	NA	NA	NA	NA	NA	NA	NA	NA	NA	NA	NA	NA	NA	NA	NA	NA	NA	NA	NA	NA	NA	NA	NA	SL4.0ch00	7210988	7211173	-
Solyc00g500314.1.1	NA	NA	NA	NA	NA	NA	NA	NA	NA	NA	NA	NA	NA	NA	NA	NA	NA	NA	NA	NA	NA	NA	NA	NA	[PATH:ko04723] Level1--Organismal Systems | Level2--Nervous system | Level3--Retrograde endocannabinoid signaling;[PATH:ko01100] Level1--Metabolism | Level2--Global and overview maps | Level3--Metabolic pathways;[PATH:ko04714] Level1--Organismal Systems | Level2--Environmental adaptation | Level3--Thermogenesis;[PATH:ko00190] Level1--Metabolism | Level2--Energy metabolism | Level3--Oxidative phos…	K03879	NA	{IPR001750; NADH:quinone oxidoreductase/Mrp antiporter, membrane subunit}	SL4.0ch00	7211309	7212208	-
Solyc00g500315.1.1	NA	NA	NA	NA	NA	NA	NA	NA	NA	NA	NA	NA	NA	NA	NA	NA	NA	NA	NA	NA	NA	NA	NA	NA	NA	NA	NA	NA	SL4.0ch00	7212217	7212907	-
Solyc00g500316.1.1	NA	NA	NA	NA	NA	NA	NA	NA	NA	NA	NA	NA	NA	NA	NA	NA	NA	NA	NA	NA	NA	NA	NA	NA	NA	NA	NA	{IPR001750; NADH:quinone oxidoreductase/Mrp antiporter, membrane subunit}	SL4.0ch00	7214608	7216342	-
Solyc00g500317.1.1	NA	NA	NA	NA	NA	NA	NA	NA	NA	NA	NA	NA	NA	NA	NA	NA	NA	NA	NA	NA	NA	NA	NA	NA	[PATH:ko04723] Level1--Organismal Systems | Level2--Nervous system | Level3--Retrograde endocannabinoid signaling;[PATH:ko01100] Level1--Metabolism | Level2--Global and overview maps | Level3--Metabolic pathways;[PATH:ko04714] Level1--Organismal Systems | Level2--Environmental adaptation | Level3--Thermogenesis;[PATH:ko00190] Level1--Metabolism | Level2--Energy metabolism | Level3--Oxidative phos…	K03883	{GO:0008137; NADH dehydrogenase (ubiquinone) activity; molecular_function} {GO:0042773; ATP synthesis coupled electron transport; biological_process}	{IPR001750; NADH:quinone oxidoreductase/Mrp antiporter, membrane subunit} {IPR003945; NADH-plastoquinone oxidoreductase, chain 5}	SL4.0ch00	7221272	7222354	-
Solyc00g500318.1.1	NA	NA	NA	NA	NA	NA	NA	NA	NA	NA	NA	NA	NA	NA	NA	NA	NA	NA	NA	NA	NA	NA	NA	NA	NA	NA	NA	NA	SL4.0ch00	7223766	7224254	-
Solyc00g500319.1.1	NA	NA	NA	NA	NA	NA	NA	NA	NA	NA	NA	NA	NA	NA	NA	NA	NA	NA	NA	NA	NA	NA	NA	NA	[PATH:ko03020] Level1--Genetic Information Processing | Level2--Transcription | Level3--RNA polymerase	K03046	{GO:0003677; DNA binding; molecular_function} {GO:0003899; DNA-directed 5'-3' RNA polymerase activity; molecular_function} {GO:0006351; transcription, DNA-templated; biological_process}	{IPR000722; RNA polymerase, alpha subunit} {IPR006592; RNA polymerase, N-terminal} {IPR007081; RNA polymerase Rpb1, domain 5} {IPR007083; RNA polymerase Rpb1, domain 4} {IPR012756; DNA-directed RNA polymerase, subunit beta''} {IPR038120; RNA polymerase Rpb1, funnel domain superfamily} {IPR042102; RNA polymerase Rpb1, domain 3 superfamily}	SL4.0ch00	7319835	7325236	+
Solyc00g500320.1.1	NA	NA	NA	NA	NA	NA	NA	NA	NA	NA	NA	NA	NA	NA	NA	NA	NA	NA	NA	NA	NA	NA	NA	NA	[PATH:ko03010] Level1--Genetic Information Processing | Level2--Translation | Level3--Ribosome	K02967	{GO:0003735; structural constituent of ribosome; molecular_function} {GO:0005840; ribosome; cellular_component} {GO:0006412; translation; biological_process} {GO:0015935; small ribosomal subunit; cellular_component}	{IPR001865; Ribosomal protein S2} {IPR005706; Ribosomal protein S2, bacteria/mitochondria/plastid} {IPR018130; Ribosomal protein S2, conserved site} {IPR023591; Ribosomal protein S2, flavodoxin-like domain superfamily} {IPR035908; ATP synthase, F0 complex, subunit A superfamily}	SL4.0ch00	7325462	7327152	+
Solyc00g500321.1.1	NA	NA	NA	NA	NA	NA	NA	NA	NA	NA	NA	NA	NA	NA	NA	NA	NA	NA	NA	NA	NA	NA	NA	NA	[PATH:ko01100] Level1--Metabolism | Level2--Global and overview maps | Level3--Metabolic pathways;[PATH:ko00190] Level1--Metabolism | Level2--Energy metabolism | Level3--Oxidative phosphorylation;[PATH:ko00195] Level1--Metabolism | Level2--Energy metabolism | Level3--Photosynthesis	K02110	{GO:0015078; proton transmembrane transporter activity; molecular_function} {GO:0015986; ATP synthesis coupled proton transport; biological_process} {GO:0033177; proton-transporting two-sector ATPase complex, proton-transporting domain; cellular_component} {GO:0045263; proton-transporting ATP synthase complex, coupling factor F(o); cellular_component} {GO:1902600; proton transmembrane transport; …	{IPR000454; ATP synthase, F0 complex, subunit C} {IPR002379; V-ATPase proteolipid subunit C-like domain} {IPR035921; F/V-ATP synthase subunit C superfamily} {IPR038662; F1F0 ATP synthase subunit C superfamily}	SL4.0ch00	7328310	7328711	+
Solyc00g500322.1.1	12.5872	0.333403	-5.23854	0.0111234	Down	0.00241525	NA	NA	NA	NA	NA	NA	NA	NA	NA	NA	NA	NA	NA	NA	NA	NA	NA	NA	[PATH:ko01100] Level1--Metabolism | Level2--Global and overview maps | Level3--Metabolic pathways;[PATH:ko00190] Level1--Metabolism | Level2--Energy metabolism | Level3--Oxidative phosphorylation;[PATH:ko00195] Level1--Metabolism | Level2--Energy metabolism | Level3--Photosynthesis	K02109	{GO:0015078; proton transmembrane transporter activity; molecular_function} {GO:0015986; ATP synthesis coupled proton transport; biological_process} {GO:0045263; proton-transporting ATP synthase complex, coupling factor F(o); cellular_component}	{IPR002146; ATP synthase, F0 complex, subunit b/b', bacterial/chloroplast}	SL4.0ch00	7328954	7330194	+
Solyc00g500323.1.1	NA	NA	NA	NA	NA	NA	NA	NA	NA	NA	NA	NA	NA	NA	NA	NA	NA	NA	105.836	0.3384	-8.28888	1.24892e-09	Down	3.41921e-11	[PATH:ko01100] Level1--Metabolism | Level2--Global and overview maps | Level3--Metabolic pathways;[PATH:ko00190] Level1--Metabolism | Level2--Energy metabolism | Level3--Oxidative phosphorylation;[PATH:ko00195] Level1--Metabolism | Level2--Energy metabolism | Level3--Photosynthesis	K02111	{GO:0005524; ATP binding; molecular_function} {GO:0015986; ATP synthesis coupled proton transport; biological_process} {GO:0032559; adenyl ribonucleotide binding; molecular_function} {GO:0045261; proton-transporting ATP synthase complex, catalytic core F(1); cellular_component} {GO:0046034; ATP metabolic process; biological_process} {GO:0046933; proton-transporting ATP synthase activity, rotation…	{IPR000194; ATPase, F1/V1/A1 complex, alpha/beta subunit, nucleotide-binding domain} {IPR000793; ATP synthase, alpha subunit, C-terminal} {IPR004100; ATPase, F1/V1/A1 complex, alpha/beta subunit, N-terminal domain} {IPR005294; ATP synthase, F1 complex, alpha subunit} {IPR020003; ATPase, alpha/beta subunit, nucleotide-binding domain, active site} {IPR023366; ATP synthase subunit alpha, N-terminal …	SL4.0ch00	7330250	7331868	+
Solyc00g500324.1.1	NA	NA	NA	NA	NA	NA	NA	NA	NA	NA	NA	NA	NA	NA	NA	NA	NA	NA	NA	NA	NA	NA	NA	NA	NA	NA	{GO:0016021; integral component of membrane; cellular_component}	{IPR008896; Protein TIC214}	SL4.0ch00	7339547	7343102	-
Solyc00g500325.1.1	NA	NA	NA	NA	NA	NA	NA	NA	NA	NA	NA	NA	NA	NA	NA	NA	NA	NA	NA	NA	NA	NA	NA	NA	NA	NA	NA	NA	SL4.0ch00	7350993	7352411	+
Solyc00g500326.1.1	NA	NA	NA	NA	NA	NA	NA	NA	NA	NA	NA	NA	NA	NA	NA	NA	NA	NA	NA	NA	NA	NA	NA	NA	NA	NA	NA	{IPR019645; Uncharacterised protein family Ycf15}	SL4.0ch00	7356917	7358198	-
Solyc00g500327.1.1	NA	NA	NA	NA	NA	NA	NA	NA	NA	NA	NA	NA	NA	NA	NA	NA	NA	NA	NA	NA	NA	NA	NA	NA	NA	NA	{GO:0005524; ATP binding; molecular_function} {GO:0016887; ATPase activity; molecular_function}	{IPR003593; AAA+ ATPase domain} {IPR003959; ATPase, AAA-type, core} {IPR008543; Uncharacterised protein family Ycf2} {IPR027417; P-loop containing nucleoside triphosphate hydrolase}	SL4.0ch00	7358388	7365224	-
Solyc00g500328.1.1	NA	NA	NA	NA	NA	NA	NA	NA	NA	NA	NA	NA	NA	NA	NA	NA	NA	NA	NA	NA	NA	NA	NA	NA	NA	NA	{GO:0009507; chloroplast; cellular_component}	{IPR038860; Uncharacterized protein ycf72}	SL4.0ch00	7366863	7367639	-
Solyc00g500329.1.1	NA	NA	NA	NA	NA	NA	NA	NA	NA	NA	NA	NA	NA	NA	NA	NA	NA	NA	NA	NA	NA	NA	NA	NA	[PATH:ko01100] Level1--Metabolism | Level2--Global and overview maps | Level3--Metabolic pathways;[PATH:ko00195] Level1--Metabolism | Level2--Energy metabolism | Level3--Photosynthesis	K02703	{GO:0009055; electron transfer activity; molecular_function} {GO:0009772; photosynthetic electron transport in photosystem II; biological_process} {GO:0019684; photosynthesis, light reaction; biological_process} {GO:0045156; electron transporter, transferring electrons within the cyclic electron transport pathway of photosynthesis activity; molecular_function}	{IPR000484; Photosynthetic reaction centre, L/M} {IPR005867; Photosystem II protein D1} {IPR036854; Photosystem II protein D1/D2 superfamily}	SL4.0ch00	7368077	7369138	-
Solyc00g500330.1.1	NA	NA	NA	NA	NA	NA	NA	NA	NA	NA	NA	NA	NA	NA	NA	NA	NA	NA	NA	NA	NA	NA	NA	NA	--	K20000	{GO:0006397; mRNA processing; biological_process} {GO:0009507; chloroplast; cellular_component}	{IPR002866; Maturase MatK} {IPR024937; Domain X} {IPR024942; Maturase MatK, N-terminal domain}	SL4.0ch00	7369664	7371193	-
Solyc00g500331.1.1	NA	NA	NA	NA	NA	NA	NA	NA	NA	NA	NA	NA	NA	NA	NA	NA	NA	NA	NA	NA	NA	NA	NA	NA	[PATH:ko01100] Level1--Metabolism | Level2--Global and overview maps | Level3--Metabolic pathways;[PATH:ko00195] Level1--Metabolism | Level2--Energy metabolism | Level3--Photosynthesis	K02712	{GO:0009523; photosystem II; cellular_component} {GO:0009539; photosystem II reaction center; cellular_component} {GO:0015979; photosynthesis; biological_process} {GO:0016020; membrane; cellular_component}	{IPR003686; Photosystem II PsbI} {IPR003687; Photosystem II PsbK} {IPR037270; Photosystem II PsbK superfamily} {IPR037271; Photosystem II PsbI superfamily}	SL4.0ch00	7375123	7375780	+
Solyc00g500332.1.1	NA	NA	NA	NA	NA	NA	NA	NA	NA	NA	NA	NA	NA	NA	NA	NA	NA	NA	NA	NA	NA	NA	NA	NA	[PATH:ko01100] Level1--Metabolism | Level2--Global and overview maps | Level3--Metabolic pathways;[PATH:ko00190] Level1--Metabolism | Level2--Energy metabolism | Level3--Oxidative phosphorylation;[PATH:ko00195] Level1--Metabolism | Level2--Energy metabolism | Level3--Photosynthesis	K02111	{GO:0005524; ATP binding; molecular_function} {GO:0015986; ATP synthesis coupled proton transport; biological_process} {GO:0032559; adenyl ribonucleotide binding; molecular_function} {GO:0045261; proton-transporting ATP synthase complex, catalytic core F(1); cellular_component} {GO:0046034; ATP metabolic process; biological_process} {GO:0046933; proton-transporting ATP synthase activity, rotation…	{IPR000194; ATPase, F1/V1/A1 complex, alpha/beta subunit, nucleotide-binding domain} {IPR000793; ATP synthase, alpha subunit, C-terminal} {IPR004100; ATPase, F1/V1/A1 complex, alpha/beta subunit, N-terminal domain} {IPR005294; ATP synthase, F1 complex, alpha subunit} {IPR020003; ATPase, alpha/beta subunit, nucleotide-binding domain, active site} {IPR023366; ATP synthase subunit alpha, N-terminal …	SL4.0ch00	7377666	7379283	-
Solyc00g500333.1.1	NA	NA	NA	NA	NA	NA	NA	NA	NA	NA	NA	NA	NA	NA	NA	NA	NA	NA	NA	NA	NA	NA	NA	NA	[PATH:ko01100] Level1--Metabolism | Level2--Global and overview maps | Level3--Metabolic pathways;[PATH:ko00190] Level1--Metabolism | Level2--Energy metabolism | Level3--Oxidative phosphorylation;[PATH:ko00195] Level1--Metabolism | Level2--Energy metabolism | Level3--Photosynthesis	K02109	{GO:0015078; proton transmembrane transporter activity; molecular_function} {GO:0015986; ATP synthesis coupled proton transport; biological_process} {GO:0045263; proton-transporting ATP synthase complex, coupling factor F(o); cellular_component}	{IPR002146; ATP synthase, F0 complex, subunit b/b', bacterial/chloroplast}	SL4.0ch00	7379340	7380579	-
Solyc00g500334.1.1	NA	NA	NA	NA	NA	NA	NA	NA	NA	NA	NA	NA	NA	NA	NA	NA	NA	NA	NA	NA	NA	NA	NA	NA	[PATH:ko01100] Level1--Metabolism | Level2--Global and overview maps | Level3--Metabolic pathways;[PATH:ko00190] Level1--Metabolism | Level2--Energy metabolism | Level3--Oxidative phosphorylation;[PATH:ko00195] Level1--Metabolism | Level2--Energy metabolism | Level3--Photosynthesis	K02110	{GO:0015078; proton transmembrane transporter activity; molecular_function} {GO:0015986; ATP synthesis coupled proton transport; biological_process} {GO:0033177; proton-transporting two-sector ATPase complex, proton-transporting domain; cellular_component} {GO:0045263; proton-transporting ATP synthase complex, coupling factor F(o); cellular_component} {GO:1902600; proton transmembrane transport; …	{IPR000454; ATP synthase, F0 complex, subunit C} {IPR002379; V-ATPase proteolipid subunit C-like domain} {IPR035921; F/V-ATP synthase subunit C superfamily} {IPR038662; F1F0 ATP synthase subunit C superfamily}	SL4.0ch00	7380822	7381223	-
Solyc00g500335.1.1	NA	NA	NA	NA	NA	NA	NA	NA	NA	NA	NA	NA	NA	NA	NA	NA	NA	NA	NA	NA	NA	NA	NA	NA	[PATH:ko01100] Level1--Metabolism | Level2--Global and overview maps | Level3--Metabolic pathways;[PATH:ko00190] Level1--Metabolism | Level2--Energy metabolism | Level3--Oxidative phosphorylation;[PATH:ko00195] Level1--Metabolism | Level2--Energy metabolism | Level3--Photosynthesis	K02108	{GO:0015078; proton transmembrane transporter activity; molecular_function} {GO:0015986; ATP synthesis coupled proton transport; biological_process} {GO:0045263; proton-transporting ATP synthase complex, coupling factor F(o); cellular_component}	{IPR000568; ATP synthase, F0 complex, subunit A} {IPR023011; ATP synthase, F0 complex, subunit A, active site} {IPR035908; ATP synthase, F0 complex, subunit A superfamily} {IPR045082; ATP synthase, F0 complex, subunit A, bacterial/chloroplast}	SL4.0ch00	7382381	7383125	-
Solyc00g500336.1.1	NA	NA	NA	NA	NA	NA	NA	NA	NA	NA	NA	NA	NA	NA	NA	NA	NA	NA	NA	NA	NA	NA	NA	NA	NA	NA	NA	NA	SL4.0ch00	7432879	7433631	+
Solyc00g500337.1.1	NA	NA	NA	NA	NA	NA	NA	NA	NA	NA	NA	NA	NA	NA	NA	NA	NA	NA	NA	NA	NA	NA	NA	NA	NA	NA	NA	NA	SL4.0ch00	7446097	7446892	+
Solyc00g500338.1.1	NA	NA	NA	NA	NA	NA	NA	NA	NA	NA	NA	NA	NA	NA	NA	NA	NA	NA	NA	NA	NA	NA	NA	NA	NA	NA	NA	NA	SL4.0ch00	7469165	7471116	+
Solyc00g500339.1.1	NA	NA	NA	NA	NA	NA	NA	NA	NA	NA	NA	NA	NA	NA	NA	NA	NA	NA	NA	NA	NA	NA	NA	NA	NA	NA	NA	NA	SL4.0ch00	7515789	7525561	+
Solyc00g500340.1.1	NA	NA	NA	NA	NA	NA	NA	NA	NA	NA	NA	NA	NA	NA	NA	NA	NA	NA	NA	NA	NA	NA	NA	NA	NA	NA	NA	NA	SL4.0ch00	7525833	7526419	-
Solyc00g500341.1.1	NA	NA	NA	NA	NA	NA	NA	NA	NA	NA	NA	NA	NA	NA	NA	NA	NA	NA	NA	NA	NA	NA	NA	NA	NA	NA	NA	NA	SL4.0ch00	7526750	7527630	+
Solyc00g500342.1.1	NA	NA	NA	NA	NA	NA	NA	NA	NA	NA	NA	NA	NA	NA	NA	NA	NA	NA	NA	NA	NA	NA	NA	NA	NA	NA	NA	NA	SL4.0ch00	7527654	7528562	-
Solyc00g500343.1.1	0.190822	14.0415	6.20132	0.00390505	Up	0.000712989	0.190935	10.6845	5.8063	0.0017611	Up	0.000420547	NA	NA	NA	NA	NA	NA	NA	NA	NA	NA	NA	NA	NA	NA	NA	NA	SL4.0ch00	7528846	7529289	+
Solyc00g500344.1.1	NA	NA	NA	NA	NA	NA	NA	NA	NA	NA	NA	NA	NA	NA	NA	NA	NA	NA	NA	NA	NA	NA	NA	NA	NA	NA	NA	{IPR022546; Uncharacterised protein family Ycf68}	SL4.0ch00	7533515	7533793	-
Solyc00g500345.1.1	NA	NA	NA	NA	NA	NA	NA	NA	NA	NA	NA	NA	NA	NA	NA	NA	NA	NA	NA	NA	NA	NA	NA	NA	[PATH:ko01100] Level1--Metabolism | Level2--Global and overview maps | Level3--Metabolic pathways;[PATH:ko04714] Level1--Organismal Systems | Level2--Environmental adaptation | Level3--Thermogenesis;[PATH:ko00190] Level1--Metabolism | Level2--Energy metabolism | Level3--Oxidative phosphorylation;[PATH:ko05010] Level1--Human Diseases | Level2--Neurodegenerative diseases | Level3--Alzheimer disease…	K02132	{GO:0005524; ATP binding; molecular_function} {GO:0009772; photosynthetic electron transport in photosystem II; biological_process} {GO:0015986; ATP synthesis coupled proton transport; biological_process} {GO:0019684; photosynthesis, light reaction; biological_process} {GO:0032559; adenyl ribonucleotide binding; molecular_function} {GO:0045156; electron transporter, transferring electrons within …	{IPR000194; ATPase, F1/V1/A1 complex, alpha/beta subunit, nucleotide-binding domain} {IPR000484; Photosynthetic reaction centre, L/M} {IPR000793; ATP synthase, alpha subunit, C-terminal} {IPR004100; ATPase, F1/V1/A1 complex, alpha/beta subunit, N-terminal domain} {IPR005294; ATP synthase, F1 complex, alpha subunit} {IPR020003; ATPase, alpha/beta subunit, nucleotide-binding domain, active site} {I…	SL4.0ch00	7538034	7541500	-
Solyc00g500346.1.1	NA	NA	NA	NA	NA	NA	NA	NA	NA	NA	NA	NA	NA	NA	NA	NA	NA	NA	NA	NA	NA	NA	NA	NA	NA	NA	{GO:0016021; integral component of membrane; cellular_component}	{IPR002033; Sec-independent periplasmic protein translocase TatC}	SL4.0ch00	7558050	7558889	-
Solyc00g500347.1.1	NA	NA	NA	NA	NA	NA	NA	NA	NA	NA	NA	NA	NA	NA	NA	NA	NA	NA	NA	NA	NA	NA	NA	NA	[PATH:ko01100] Level1--Metabolism | Level2--Global and overview maps | Level3--Metabolic pathways;[PATH:ko04016] Level1--Environmental Information Processing | Level2--Signal transduction | Level3--MAPK signaling pathway - plant;[PATH:ko00520] Level1--Metabolism | Level2--Carbohydrate metabolism | Level3--Amino sugar and nucleotide sugar metabolism	K20547	{GO:0004568; chitinase activity; molecular_function} {GO:0006032; chitin catabolic process; biological_process} {GO:0016998; cell wall macromolecule catabolic process; biological_process}	{IPR000726; Glycoside hydrolase, family 19, catalytic} {IPR023346; Lysozyme-like domain superfamily}	SL4.0ch00	7621051	7621518	-
Solyc00g500348.1.1	NA	NA	NA	NA	NA	NA	NA	NA	NA	NA	NA	NA	NA	NA	NA	NA	NA	NA	NA	NA	NA	NA	NA	NA	NA	NA	{GO:0015232; heme transporter activity; molecular_function} {GO:0015886; heme transport; biological_process} {GO:0016020; membrane; cellular_component} {GO:0017004; cytochrome complex assembly; biological_process} {GO:0020037; heme binding; molecular_function}	{IPR002541; Cytochrome c assembly protein} {IPR003567; Cytochrome c-type biogenesis protein} {IPR003569; Probable cytochrome c biosynthesis protein, plants}	SL4.0ch00	7657074	7658993	-
Solyc00g500349.1.1	0.376109	15.9852	5.40945	0.00340649	Up	0.000610436	0.377775	11.805	4.96573	0.00391592	Up	0.00102093	NA	NA	NA	NA	NA	NA	NA	NA	NA	NA	NA	NA	[PATH:ko01100] Level1--Metabolism | Level2--Global and overview maps | Level3--Metabolic pathways;[PATH:ko04260] Level1--Organismal Systems | Level2--Circulatory system | Level3--Cardiac muscle contraction;[PATH:ko04714] Level1--Organismal Systems | Level2--Environmental adaptation | Level3--Thermogenesis;[PATH:ko00190] Level1--Metabolism | Level2--Energy metabolism | Level3--Oxidative phosphoryl…	K02256	{GO:0004129; cytochrome-c oxidase activity; molecular_function} {GO:0009060; aerobic respiration; biological_process} {GO:0016021; integral component of membrane; cellular_component} {GO:0020037; heme binding; molecular_function} {GO:0045277; respiratory chain complex IV; cellular_component}	{IPR000883; Cytochrome c oxidase subunit I} {IPR023615; Cytochrome c oxidase, subunit I, copper-binding site} {IPR023616; Cytochrome c oxidase-like, subunit I domain} {IPR033944; Cytochrome c oxidase subunit I domain} {IPR036927; Cytochrome c oxidase-like, subunit I superfamily}	SL4.0ch00	7661477	7662973	-
Solyc00g500350.1.1	NA	NA	NA	NA	NA	NA	NA	NA	NA	NA	NA	NA	NA	NA	NA	NA	NA	NA	NA	NA	NA	NA	NA	NA	NA	NA	NA	{IPR008686; RNA-dependent RNA polymerase, mitoviral} {IPR043502; DNA/RNA polymerase superfamily}	SL4.0ch00	7678241	7680300	-
Solyc00g500351.1.1	NA	NA	NA	NA	NA	NA	NA	NA	NA	NA	NA	NA	NA	NA	NA	NA	NA	NA	NA	NA	NA	NA	NA	NA	NA	NA	{GO:0003676; nucleic acid binding; molecular_function} {GO:0003723; RNA binding; molecular_function} {GO:0003735; structural constituent of ribosome; molecular_function} {GO:0005840; ribosome; cellular_component} {GO:0006412; translation; biological_process}	{IPR001892; Ribosomal protein S13} {IPR010979; Ribosomal protein S13-like, H2TH} {IPR018269; Ribosomal protein S13, conserved site} {IPR027437; 30s ribosomal protein S13, C-terminal}	SL4.0ch00	7684493	7689166	+
Solyc00g500352.1.1	NA	NA	NA	NA	NA	NA	NA	NA	NA	NA	NA	NA	NA	NA	NA	NA	NA	NA	NA	NA	NA	NA	NA	NA	NA	NA	NA	NA	SL4.0ch00	7702104	7702834	+
Solyc00g500353.1.1	NA	NA	NA	NA	NA	NA	NA	NA	NA	NA	NA	NA	NA	NA	NA	NA	NA	NA	NA	NA	NA	NA	NA	NA	[PATH:ko01110] Level1--Metabolism | Level2--Global and overview maps | Level3--Biosynthesis of secondary metabolites;[PATH:ko01100] Level1--Metabolism | Level2--Global and overview maps | Level3--Metabolic pathways;[PATH:ko00940] Level1--Metabolism | Level2--Biosynthesis of other secondary metabolites | Level3--Phenylpropanoid biosynthesis;[PATH:ko00360] Level1--Metabolism | Level2--Amino acid me…	K10775	{GO:0003824; catalytic activity; molecular_function} {GO:0005737; cytoplasm; cellular_component} {GO:0006559; L-phenylalanine catabolic process; biological_process} {GO:0016841; ammonia-lyase activity; molecular_function}	{IPR001106; Aromatic amino acid lyase} {IPR005922; Phenylalanine ammonia-lyase} {IPR008948; L-Aspartase-like} {IPR022313; Phenylalanine/histidine ammonia-lyases, active site} {IPR024083; Fumarase/histidase, N-terminal}	SL4.0ch00	7792148	7794788	+
Solyc00g500354.1.1	NA	NA	NA	NA	NA	NA	NA	NA	NA	NA	NA	NA	NA	NA	NA	NA	NA	NA	NA	NA	NA	NA	NA	NA	NA	NA	NA	{IPR043502; DNA/RNA polymerase superfamily}	SL4.0ch00	7800835	7801630	+
Solyc00g500355.1.1	NA	NA	NA	NA	NA	NA	NA	NA	NA	NA	NA	NA	NA	NA	NA	NA	NA	NA	NA	NA	NA	NA	NA	NA	NA	NA	NA	NA	SL4.0ch00	7972934	7978840	+
Solyc00g500356.1.1	NA	NA	NA	NA	NA	NA	NA	NA	NA	NA	NA	NA	NA	NA	NA	NA	NA	NA	NA	NA	NA	NA	NA	NA	NA	NA	NA	NA	SL4.0ch00	7997240	8011815	+
Solyc00g500357.1.1	NA	NA	NA	NA	NA	NA	NA	NA	NA	NA	NA	NA	NA	NA	NA	NA	NA	NA	NA	NA	NA	NA	NA	NA	NA	NA	{GO:0016021; integral component of membrane; cellular_component}	{IPR002033; Sec-independent periplasmic protein translocase TatC}	SL4.0ch00	8023802	8024641	+
Solyc00g500358.1.1	0.192293	39.4011	7.67879	0.00520231	Up	0.00099368	0.19396	88.2786	8.83016	2.7524e-11	Up	2.03553e-12	NA	NA	NA	NA	NA	NA	NA	NA	NA	NA	NA	NA	[PATH:ko01100] Level1--Metabolism | Level2--Global and overview maps | Level3--Metabolic pathways;[PATH:ko04714] Level1--Organismal Systems | Level2--Environmental adaptation | Level3--Thermogenesis;[PATH:ko00190] Level1--Metabolism | Level2--Energy metabolism | Level3--Oxidative phosphorylation;[PATH:ko05010] Level1--Human Diseases | Level2--Neurodegenerative diseases | Level3--Alzheimer disease…	K02132	{GO:0005524; ATP binding; molecular_function} {GO:0015986; ATP synthesis coupled proton transport; biological_process} {GO:0032559; adenyl ribonucleotide binding; molecular_function} {GO:0045261; proton-transporting ATP synthase complex, catalytic core F(1); cellular_component} {GO:0046034; ATP metabolic process; biological_process} {GO:0046933; proton-transporting ATP synthase activity, rotation…	{IPR000194; ATPase, F1/V1/A1 complex, alpha/beta subunit, nucleotide-binding domain} {IPR000793; ATP synthase, alpha subunit, C-terminal} {IPR004100; ATPase, F1/V1/A1 complex, alpha/beta subunit, N-terminal domain} {IPR005294; ATP synthase, F1 complex, alpha subunit} {IPR020003; ATPase, alpha/beta subunit, nucleotide-binding domain, active site} {IPR023366; ATP synthase subunit alpha, N-terminal …	SL4.0ch00	8041191	8042726	+
Solyc00g500359.1.1	NA	NA	NA	NA	NA	NA	NA	NA	NA	NA	NA	NA	NA	NA	NA	NA	NA	NA	NA	NA	NA	NA	NA	NA	[PATH:ko01100] Level1--Metabolism | Level2--Global and overview maps | Level3--Metabolic pathways;[PATH:ko04260] Level1--Organismal Systems | Level2--Circulatory system | Level3--Cardiac muscle contraction;[PATH:ko04714] Level1--Organismal Systems | Level2--Environmental adaptation | Level3--Thermogenesis;[PATH:ko00190] Level1--Metabolism | Level2--Energy metabolism | Level3--Oxidative phosphoryl…	K02261	{GO:0016021; integral component of membrane; cellular_component} {GO:0022900; electron transport chain; biological_process}	{IPR011759; Cytochrome C oxidase subunit II, transmembrane domain} {IPR036257; Cytochrome C oxidase subunit II, transmembrane domain superfamily}	SL4.0ch00	8042987	8043394	+
Solyc00g500360.1.1	NA	NA	NA	NA	NA	NA	NA	NA	NA	NA	NA	NA	NA	NA	NA	NA	NA	NA	NA	NA	NA	NA	NA	NA	NA	NA	NA	NA	SL4.0ch00	8045068	8045739	+
Solyc00g500361.1.1	NA	NA	NA	NA	NA	NA	NA	NA	NA	NA	NA	NA	NA	NA	NA	NA	NA	NA	NA	NA	NA	NA	NA	NA	[PATH:ko04723] Level1--Organismal Systems | Level2--Nervous system | Level3--Retrograde endocannabinoid signaling;[PATH:ko01100] Level1--Metabolism | Level2--Global and overview maps | Level3--Metabolic pathways;[PATH:ko04714] Level1--Organismal Systems | Level2--Environmental adaptation | Level3--Thermogenesis;[PATH:ko00190] Level1--Metabolism | Level2--Energy metabolism | Level3--Oxidative phos…	K03880	{GO:0008137; NADH dehydrogenase (ubiquinone) activity; molecular_function}	{IPR000440; NADH:ubiquinone/plastoquinone oxidoreductase, chain 3} {IPR038430; NADH:ubiquinone oxidoreductase, subunit 3 superfamily}	SL4.0ch00	8070651	8071690	+
Solyc00g500362.1.1	NA	NA	NA	NA	NA	NA	NA	NA	NA	NA	NA	NA	NA	NA	NA	NA	NA	NA	NA	NA	NA	NA	NA	NA	NA	NA	{GO:0003735; structural constituent of ribosome; molecular_function} {GO:0005840; ribosome; cellular_component} {GO:0006412; translation; biological_process}	{IPR002132; Ribosomal protein L5} {IPR022803; Ribosomal protein L5 domain superfamily}	SL4.0ch00	8085726	8087102	+
Solyc00g500363.1.1	NA	NA	NA	NA	NA	NA	NA	NA	NA	NA	NA	NA	NA	NA	NA	NA	NA	NA	NA	NA	NA	NA	NA	NA	[PATH:ko03010] Level1--Genetic Information Processing | Level2--Translation | Level3--Ribosome	K02954	{GO:0003735; structural constituent of ribosome; molecular_function} {GO:0005840; ribosome; cellular_component} {GO:0006412; translation; biological_process}	{IPR001209; Ribosomal protein S14} {IPR018271; Ribosomal protein S14, conserved site}	SL4.0ch00	8087104	8087411	+
Solyc00g500364.1.1	NA	NA	NA	NA	NA	NA	NA	NA	NA	NA	NA	NA	NA	NA	NA	NA	NA	NA	NA	NA	NA	NA	NA	NA	[PATH:ko01100] Level1--Metabolism | Level2--Global and overview maps | Level3--Metabolic pathways;[PATH:ko04260] Level1--Organismal Systems | Level2--Circulatory system | Level3--Cardiac muscle contraction;[PATH:ko04714] Level1--Organismal Systems | Level2--Environmental adaptation | Level3--Thermogenesis;[PATH:ko00190] Level1--Metabolism | Level2--Energy metabolism | Level3--Oxidative phosphoryl…	K00412	{GO:0009055; electron transfer activity; molecular_function} {GO:0016020; membrane; cellular_component} {GO:0016491; oxidoreductase activity; molecular_function} {GO:0022904; respiratory electron transport chain; biological_process}	{IPR005797; Cytochrome b/b6, N-terminal} {IPR005798; Cytochrome b/b6, C-terminal} {IPR016174; Di-haem cytochrome, transmembrane} {IPR027387; Cytochrome b/b6-like domain superfamily} {IPR036150; Cytochrome b/b6, C-terminal domain superfamily}	SL4.0ch00	8088757	8089938	+
Solyc00g500365.1.1	NA	NA	NA	NA	NA	NA	NA	NA	NA	NA	NA	NA	NA	NA	NA	NA	NA	NA	NA	NA	NA	NA	NA	NA	NA	NA	NA	NA	SL4.0ch00	8371896	8390021	+
Solyc00g500366.1.1	NA	NA	NA	NA	NA	NA	NA	NA	NA	NA	NA	NA	NA	NA	NA	NA	NA	NA	NA	NA	NA	NA	NA	NA	NA	NA	NA	NA	SL4.0ch00	8445497	8449160	-
Solyc00g500367.1.1	NA	NA	NA	NA	NA	NA	NA	NA	NA	NA	NA	NA	NA	NA	NA	NA	NA	NA	NA	NA	NA	NA	NA	NA	NA	NA	NA	NA	SL4.0ch00	8465313	8470735	-
Solyc00g500368.1.1	NA	NA	NA	NA	NA	NA	NA	NA	NA	NA	NA	NA	NA	NA	NA	NA	NA	NA	NA	NA	NA	NA	NA	NA	NA	NA	NA	NA	SL4.0ch00	8476400	8481146	+
Solyc00g500369.1.1	NA	NA	NA	NA	NA	NA	NA	NA	NA	NA	NA	NA	NA	NA	NA	NA	NA	NA	NA	NA	NA	NA	NA	NA	NA	NA	NA	NA	SL4.0ch00	8481234	8489347	+
Solyc00g500370.1.1	NA	NA	NA	NA	NA	NA	NA	NA	NA	NA	NA	NA	NA	NA	NA	NA	NA	NA	NA	NA	NA	NA	NA	NA	NA	NA	NA	NA	SL4.0ch00	8493114	8494031	+
Solyc00g500371.1.1	NA	NA	NA	NA	NA	NA	NA	NA	NA	NA	NA	NA	NA	NA	NA	NA	NA	NA	NA	NA	NA	NA	NA	NA	NA	NA	NA	NA	SL4.0ch00	8498304	8499216	+
Solyc00g500372.1.1	NA	NA	NA	NA	NA	NA	NA	NA	NA	NA	NA	NA	NA	NA	NA	NA	NA	NA	NA	NA	NA	NA	NA	NA	NA	NA	NA	NA	SL4.0ch00	8515501	8516616	+
Solyc00g500373.1.1	NA	NA	NA	NA	NA	NA	NA	NA	NA	NA	NA	NA	NA	NA	NA	NA	NA	NA	NA	NA	NA	NA	NA	NA	NA	NA	NA	NA	SL4.0ch00	8612096	8614158	+
Solyc00g500374.1.1	NA	NA	NA	NA	NA	NA	NA	NA	NA	NA	NA	NA	NA	NA	NA	NA	NA	NA	NA	NA	NA	NA	NA	NA	NA	NA	NA	NA	SL4.0ch00	8651685	8656070	-
Solyc00g500375.1.1	NA	NA	NA	NA	NA	NA	NA	NA	NA	NA	NA	NA	NA	NA	NA	NA	NA	NA	NA	NA	NA	NA	NA	NA	NA	NA	NA	NA	SL4.0ch00	8663826	8672871	+
Solyc00g500376.1.1	NA	NA	NA	NA	NA	NA	NA	NA	NA	NA	NA	NA	NA	NA	NA	NA	NA	NA	NA	NA	NA	NA	NA	NA	NA	NA	NA	NA	SL4.0ch00	8788406	8792192	-
Solyc00g500377.1.1	NA	NA	NA	NA	NA	NA	7.01044	0.333118	-4.3954	0.0301547	Down	0.0102136	NA	NA	NA	NA	NA	NA	NA	NA	NA	NA	NA	NA	NA	NA	NA	NA	SL4.0ch00	8815889	8817757	+
Solyc00g500378.1.1	NA	NA	NA	NA	NA	NA	NA	NA	NA	NA	NA	NA	NA	NA	NA	NA	NA	NA	NA	NA	NA	NA	NA	NA	NA	NA	NA	NA	SL4.0ch00	8859557	8860080	-
Solyc00g500379.1.1	NA	NA	NA	NA	NA	NA	NA	NA	NA	NA	NA	NA	NA	NA	NA	NA	NA	NA	NA	NA	NA	NA	NA	NA	NA	NA	NA	NA	SL4.0ch00	8907535	8922087	+
Solyc00g500380.1.1	NA	NA	NA	NA	NA	NA	NA	NA	NA	NA	NA	NA	NA	NA	NA	NA	NA	NA	NA	NA	NA	NA	NA	NA	NA	NA	NA	NA	SL4.0ch00	8911340	8911540	-
Solyc00g500381.1.1	NA	NA	NA	NA	NA	NA	NA	NA	NA	NA	NA	NA	NA	NA	NA	NA	NA	NA	NA	NA	NA	NA	NA	NA	NA	NA	NA	NA	SL4.0ch00	8911640	8935518	-
Solyc00g500382.1.1	NA	NA	NA	NA	NA	NA	NA	NA	NA	NA	NA	NA	NA	NA	NA	NA	NA	NA	NA	NA	NA	NA	NA	NA	NA	NA	NA	NA	SL4.0ch00	9020166	9032500	+
Solyc00g500383.1.1	NA	NA	NA	NA	NA	NA	NA	NA	NA	NA	NA	NA	NA	NA	NA	NA	NA	NA	NA	NA	NA	NA	NA	NA	NA	NA	NA	NA	SL4.0ch00	9036490	9036969	+
Solyc00g500384.1.1	NA	NA	NA	NA	NA	NA	NA	NA	NA	NA	NA	NA	NA	NA	NA	NA	NA	NA	NA	NA	NA	NA	NA	NA	NA	NA	NA	NA	SL4.0ch00	9049743	9074437	-
Solyc00g500385.1.1	NA	NA	NA	NA	NA	NA	NA	NA	NA	NA	NA	NA	NA	NA	NA	NA	NA	NA	NA	NA	NA	NA	NA	NA	NA	NA	NA	NA	SL4.0ch00	9049949	9057592	+
Solyc00g500386.1.1	NA	NA	NA	NA	NA	NA	NA	NA	NA	NA	NA	NA	NA	NA	NA	NA	NA	NA	NA	NA	NA	NA	NA	NA	NA	NA	NA	NA	SL4.0ch00	9064630	9065624	+
Solyc00g500387.1.1	NA	NA	NA	NA	NA	NA	NA	NA	NA	NA	NA	NA	NA	NA	NA	NA	NA	NA	NA	NA	NA	NA	NA	NA	NA	NA	NA	NA	SL4.0ch00	9065894	9066737	+
Solyc00g500388.1.1	NA	NA	NA	NA	NA	NA	NA	NA	NA	NA	NA	NA	NA	NA	NA	NA	NA	NA	NA	NA	NA	NA	NA	NA	NA	NA	NA	NA	SL4.0ch00	9079083	9080047	-
Solyc00g500389.1.1	NA	NA	NA	NA	NA	NA	NA	NA	NA	NA	NA	NA	NA	NA	NA	NA	NA	NA	NA	NA	NA	NA	NA	NA	NA	NA	NA	NA	SL4.0ch00	9111103	9112323	-
Solyc00g500390.1.1	NA	NA	NA	NA	NA	NA	NA	NA	NA	NA	NA	NA	NA	NA	NA	NA	NA	NA	NA	NA	NA	NA	NA	NA	NA	NA	NA	NA	SL4.0ch00	9136939	9137519	-
Solyc00g500391.1.1	NA	NA	NA	NA	NA	NA	NA	NA	NA	NA	NA	NA	NA	NA	NA	NA	NA	NA	NA	NA	NA	NA	NA	NA	NA	NA	NA	NA	SL4.0ch00	9137689	9138161	-
Solyc00g500392.1.1	NA	NA	NA	NA	NA	NA	NA	NA	NA	NA	NA	NA	NA	NA	NA	NA	NA	NA	NA	NA	NA	NA	NA	NA	NA	NA	NA	NA	SL4.0ch00	9148577	9149199	-
Solyc00g500393.1.1	NA	NA	NA	NA	NA	NA	NA	NA	NA	NA	NA	NA	NA	NA	NA	NA	NA	NA	NA	NA	NA	NA	NA	NA	NA	NA	NA	NA	SL4.0ch00	9155251	9155532	-
Solyc00g500394.1.1	NA	NA	NA	NA	NA	NA	NA	NA	NA	NA	NA	NA	NA	NA	NA	NA	NA	NA	NA	NA	NA	NA	NA	NA	NA	NA	NA	NA	SL4.0ch00	9163194	9169787	-
Solyc00g500395.1.1	NA	NA	NA	NA	NA	NA	NA	NA	NA	NA	NA	NA	NA	NA	NA	NA	NA	NA	NA	NA	NA	NA	NA	NA	NA	NA	NA	NA	SL4.0ch00	9170082	9181257	+
Solyc00g500396.1.1	NA	NA	NA	NA	NA	NA	NA	NA	NA	NA	NA	NA	NA	NA	NA	NA	NA	NA	NA	NA	NA	NA	NA	NA	NA	NA	NA	NA	SL4.0ch00	9176882	9181257	-
Solyc00g500397.1.1	NA	NA	NA	NA	NA	NA	NA	NA	NA	NA	NA	NA	NA	NA	NA	NA	NA	NA	NA	NA	NA	NA	NA	NA	NA	NA	NA	NA	SL4.0ch00	9202722	9207365	-
Solyc00g500398.1.1	NA	NA	NA	NA	NA	NA	NA	NA	NA	NA	NA	NA	NA	NA	NA	NA	NA	NA	NA	NA	NA	NA	NA	NA	NA	NA	NA	NA	SL4.0ch00	9210414	9230266	+
Solyc00g500399.1.1	NA	NA	NA	NA	NA	NA	NA	NA	NA	NA	NA	NA	NA	NA	NA	NA	NA	NA	NA	NA	NA	NA	NA	NA	NA	NA	NA	NA	SL4.0ch00	9236845	9237250	+
Solyc00g500400.1.1	NA	NA	NA	NA	NA	NA	NA	NA	NA	NA	NA	NA	NA	NA	NA	NA	NA	NA	NA	NA	NA	NA	NA	NA	NA	NA	NA	NA	SL4.0ch00	9239428	9239799	+
Solyc00g500401.1.1	NA	NA	NA	NA	NA	NA	NA	NA	NA	NA	NA	NA	NA	NA	NA	NA	NA	NA	NA	NA	NA	NA	NA	NA	NA	NA	NA	NA	SL4.0ch00	9248706	9249129	+
Solyc00g500402.1.1	NA	NA	NA	NA	NA	NA	NA	NA	NA	NA	NA	NA	NA	NA	NA	NA	NA	NA	NA	NA	NA	NA	NA	NA	NA	NA	NA	NA	SL4.0ch00	9253917	9254395	+
Solyc00g500403.1.1	NA	NA	NA	NA	NA	NA	NA	NA	NA	NA	NA	NA	NA	NA	NA	NA	NA	NA	NA	NA	NA	NA	NA	NA	NA	NA	NA	NA	SL4.0ch00	9255055	9255504	+
Solyc00g500404.1.1	NA	NA	NA	NA	NA	NA	NA	NA	NA	NA	NA	NA	NA	NA	NA	NA	NA	NA	NA	NA	NA	NA	NA	NA	NA	NA	NA	NA	SL4.0ch00	9361781	9372198	-
Solyc00g500405.1.1	NA	NA	NA	NA	NA	NA	NA	NA	NA	NA	NA	NA	NA	NA	NA	NA	NA	NA	NA	NA	NA	NA	NA	NA	NA	NA	{GO:0006952; defense response; biological_process}	{IPR032675; Leucine-rich repeat domain superfamily} {IPR044974; Disease resistance protein, plants}	SL4.0ch00	9384708	9385325	-
Solyc00g500406.1.1	NA	NA	NA	NA	NA	NA	NA	NA	NA	NA	NA	NA	NA	NA	NA	NA	NA	NA	NA	NA	NA	NA	NA	NA	NA	NA	{GO:0006952; defense response; biological_process} {GO:0043531; ADP binding; molecular_function}	{IPR002182; NB-ARC} {IPR027417; P-loop containing nucleoside triphosphate hydrolase} {IPR032675; Leucine-rich repeat domain superfamily} {IPR042197; Apoptotic protease-activating factors, helical domain} {IPR044974; Disease resistance protein, plants}	SL4.0ch00	9385352	9387880	-
Solyc00g500407.1.1	NA	NA	NA	NA	NA	NA	NA	NA	NA	NA	NA	NA	NA	NA	NA	NA	NA	NA	NA	NA	NA	NA	NA	NA	NA	NA	NA	NA	SL4.0ch00	9446249	9451116	-
Solyc00g500408.1.1	NA	NA	NA	NA	NA	NA	NA	NA	NA	NA	NA	NA	NA	NA	NA	NA	NA	NA	NA	NA	NA	NA	NA	NA	NA	NA	NA	NA	SL4.0ch00	9612002	9614214	+
Solyc00g500409.1.1	NA	NA	NA	NA	NA	NA	NA	NA	NA	NA	NA	NA	NA	NA	NA	NA	NA	NA	NA	NA	NA	NA	NA	NA	NA	NA	NA	NA	SL4.0ch00	9631687	9632458	+
Solyc01g004000.1.1	NA	NA	NA	NA	NA	NA	NA	NA	NA	NA	NA	NA	NA	NA	NA	NA	NA	NA	NA	NA	NA	NA	NA	NA	NA	NA	NA	NA	SL4.0ch01	279	743	+
Solyc01g004002.1.1	NA	NA	NA	NA	NA	NA	NA	NA	NA	NA	NA	NA	NA	NA	NA	NA	NA	NA	NA	NA	NA	NA	NA	NA	NA	NA	NA	NA	SL4.0ch01	1173	10502	+
Solyc01g004004.1.1	NA	NA	NA	NA	NA	NA	NA	NA	NA	NA	NA	NA	NA	NA	NA	NA	NA	NA	NA	NA	NA	NA	NA	NA	NA	NA	NA	NA	SL4.0ch01	2296	16278	-
Solyc01g004006.1.1	NA	NA	NA	NA	NA	NA	NA	NA	NA	NA	NA	NA	NA	NA	NA	NA	NA	NA	NA	NA	NA	NA	NA	NA	NA	NA	NA	NA	SL4.0ch01	11625	13411	+
Solyc01g004008.1.1	NA	NA	NA	NA	NA	NA	NA	NA	NA	NA	NA	NA	NA	NA	NA	NA	NA	NA	NA	NA	NA	NA	NA	NA	NA	NA	NA	NA	SL4.0ch01	13628	16262	+
Solyc01g005000.3.1	NA	NA	NA	NA	NA	NA	243.695	113.989	-1.09618	4.14022e-05	Down	6.92207e-06	NA	NA	NA	NA	NA	NA	NA	NA	NA	NA	NA	NA	[PATH:ko00410] Level1--Metabolism | Level2--Metabolism of other amino acids | Level3--beta-Alanine metabolism;[PATH:ko01110] Level1--Metabolism | Level2--Global and overview maps | Level3--Biosynthesis of secondary metabolites;[PATH:ko01120] Level1--Metabolism | Level2--Global and overview maps | Level3--Microbial metabolism in diverse environments;[PATH:ko04727] Level1--Organismal Systems | Leve…	K01580	{GO:0003824; catalytic activity; molecular_function} {GO:0004351; glutamate decarboxylase activity; molecular_function} {GO:0006536; glutamate metabolic process; biological_process} {GO:0016830; carbon-carbon lyase activity; molecular_function} {GO:0019752; carboxylic acid metabolic process; biological_process} {GO:0030170; pyridoxal phosphate binding; molecular_function}	{IPR002129; Pyridoxal phosphate-dependent decarboxylase} {IPR010107; Glutamate decarboxylase} {IPR015421; Pyridoxal phosphate-dependent transferase, major domain} {IPR015424; Pyridoxal phosphate-dependent transferase}	SL4.0ch01	28670	30895	+
Solyc01g005010.4.1	NA	NA	NA	NA	NA	NA	NA	NA	NA	NA	NA	NA	NA	NA	NA	NA	NA	NA	NA	NA	NA	NA	NA	NA	NA	NA	{GO:0007140; male meiotic nuclear division; biological_process} {GO:0007143; female meiotic nuclear division; biological_process}	{IPR039933; Protein XRI1}	SL4.0ch01	38668	41605	+
Solyc01g005020.3.1	NA	NA	NA	NA	NA	NA	NA	NA	NA	NA	NA	NA	NA	NA	NA	NA	NA	NA	NA	NA	NA	NA	NA	NA	NA	NA	{GO:0006812; cation transport; biological_process} {GO:0015299; solute:proton antiporter activity; molecular_function} {GO:0016021; integral component of membrane; cellular_component} {GO:0055085; transmembrane transport; biological_process}	{IPR000595; Cyclic nucleotide-binding domain} {IPR006153; Cation/H+ exchanger} {IPR014710; RmlC-like jelly roll fold} {IPR018422; Cation/H+ exchanger, CPA1 family} {IPR018490; Cyclic nucleotide-binding-like}	SL4.0ch01	46201	59605	-
Solyc01g005030.4.1	NA	NA	NA	NA	NA	NA	NA	NA	NA	NA	NA	NA	NA	NA	NA	NA	NA	NA	NA	NA	NA	NA	NA	NA	--	K17085	{GO:0004672; protein kinase activity; molecular_function} {GO:0005524; ATP binding; molecular_function} {GO:0006468; protein phosphorylation; biological_process} {GO:0016021; integral component of membrane; cellular_component}	{IPR000719; Protein kinase domain} {IPR001245; Serine-threonine/tyrosine-protein kinase, catalytic domain} {IPR004240; Nonaspanin (TM9SF)} {IPR011009; Protein kinase-like domain superfamily} {IPR017441; Protein kinase, ATP binding site}	SL4.0ch01	61650	69872	+
Solyc01g005040.3.1	NA	NA	NA	NA	NA	NA	NA	NA	NA	NA	NA	NA	NA	NA	NA	NA	NA	NA	NA	NA	NA	NA	NA	NA	NA	NA	NA	{IPR006702; Casparian strip membrane protein domain}	SL4.0ch01	71406	72486	+
Solyc01g005050.4.1	NA	NA	NA	NA	NA	NA	NA	NA	NA	NA	NA	NA	NA	NA	NA	NA	NA	NA	NA	NA	NA	NA	NA	NA	NA	NA	NA	NA	SL4.0ch01	72958	73952	+
Solyc01g005060.3.1	NA	NA	NA	NA	NA	NA	NA	NA	NA	NA	NA	NA	161.255	73.078	-1.14183	0.0064048	Down	0.000645388	NA	NA	NA	NA	NA	NA	[PATH:ko04714] Level1--Organismal Systems | Level2--Environmental adaptation | Level3--Thermogenesis	K22410	{GO:0009630; gravitropism; biological_process}	{IPR013087; Zinc finger C2H2-type} {IPR036236; Zinc finger C2H2 superfamily} {IPR039288; Zinc finger protein SHOOT GRAVITROPISM 5-like}	SL4.0ch01	74282	76652	-
Solyc01g005070.3.1	NA	NA	NA	NA	NA	NA	NA	NA	NA	NA	NA	NA	NA	NA	NA	NA	NA	NA	NA	NA	NA	NA	NA	NA	--	K20043	{GO:0005543; phospholipid binding; molecular_function} {GO:0005545; 1-phosphatidylinositol binding; molecular_function} {GO:0030136; clathrin-coated vesicle; cellular_component} {GO:0030276; clathrin binding; molecular_function} {GO:0048268; clathrin coat assembly; biological_process}	{IPR008942; ENTH/VHS} {IPR011417; AP180 N-terminal homology (ANTH) domain} {IPR013809; ENTH domain} {IPR014712; ANTH domain superfamily}	SL4.0ch01	81067	82592	+
Solyc01g005080.3.1	NA	NA	NA	NA	NA	NA	NA	NA	NA	NA	NA	NA	NA	NA	NA	NA	NA	NA	NA	NA	NA	NA	NA	NA	--	K16732	{GO:0000226; microtubule cytoskeleton organization; biological_process} {GO:0008017; microtubule binding; molecular_function}	{IPR007145; Microtubule-associated protein, MAP65/Ase1/PRC1}	SL4.0ch01	82671	88556	-
Solyc01g005090.3.1	NA	NA	NA	NA	NA	NA	NA	NA	NA	NA	NA	NA	NA	NA	NA	NA	NA	NA	NA	NA	NA	NA	NA	NA	[PATH:ko04070] Level1--Environmental Information Processing | Level2--Signal transduction | Level3--Phosphatidylinositol signaling system;[PATH:ko01100] Level1--Metabolism | Level2--Global and overview maps | Level3--Metabolic pathways;[PATH:ko00562] Level1--Metabolism | Level2--Carbohydrate metabolism | Level3--Inositol phosphate metabolism	K20279	{GO:0003824; catalytic activity; molecular_function} {GO:0016791; phosphatase activity; molecular_function} {GO:0046856; phosphatidylinositol dephosphorylation; biological_process}	{IPR000300; Inositol polyphosphate-related phosphatase} {IPR005135; Endonuclease/exonuclease/phosphatase} {IPR036691; Endonuclease/exonuclease/phosphatase superfamily}	SL4.0ch01	98056	101750	-
Solyc01g005100.4.1	NA	NA	NA	NA	NA	NA	NA	NA	NA	NA	NA	NA	NA	NA	NA	NA	NA	NA	NA	NA	NA	NA	NA	NA	--	K08134	{GO:0005506; iron ion binding; molecular_function} {GO:0016705; oxidoreductase activity, acting on paired donors, with incorporation or reduction of molecular oxygen; molecular_function} {GO:0031418; L-ascorbic acid binding; molecular_function} {GO:0032963; collagen metabolic process; biological_process}	{IPR005123; Oxoglutarate/iron-dependent dioxygenase} {IPR006620; Prolyl 4-hydroxylase, alpha subunit} {IPR039575; Prolyl 3-hydroxylase} {IPR044862; Prolyl 4-hydroxylase alpha subunit, Fe(2+) 2OG dioxygenase domain}	SL4.0ch01	106956	112521	-
Solyc01g005110.3.1	NA	NA	NA	NA	NA	NA	NA	NA	NA	NA	NA	NA	NA	NA	NA	NA	NA	NA	NA	NA	NA	NA	NA	NA	[PATH:ko01100] Level1--Metabolism | Level2--Global and overview maps | Level3--Metabolic pathways;[PATH:ko00510] Level1--Metabolism | Level2--Glycan biosynthesis and metabolism | Level3--N-Glycan biosynthesis	K09659	{GO:0006486; protein glycosylation; biological_process}	{IPR013174; Dolichol-phosphate mannosyltransferase subunit 3}	SL4.0ch01	114504	118362	+
Solyc01g005120.3.1	162.493	404.329	1.31515	3.08608e-13	Up	9.10654e-15	163.397	366.349	1.16483	1.16906e-11	Up	8.32976e-13	NA	NA	NA	NA	NA	NA	NA	NA	NA	NA	NA	NA	--	K08235	{GO:0004553; hydrolase activity, hydrolyzing O-glycosyl compounds; molecular_function} {GO:0005618; cell wall; cellular_component} {GO:0005975; carbohydrate metabolic process; biological_process} {GO:0006073; cellular glucan metabolic process; biological_process} {GO:0010411; xyloglucan metabolic process; biological_process} {GO:0016762; xyloglucan:xyloglucosyl transferase activity; molecular_fun…	{IPR000757; Glycoside hydrolase family 16} {IPR010713; Xyloglucan endo-transglycosylase, C-terminal} {IPR013320; Concanavalin A-like lectin/glucanase domain superfamily} {IPR016455; Xyloglucan endotransglucosylase/hydrolase} {IPR044791; Beta-glucanase/XTH}	SL4.0ch01	119339	122563	-
Solyc01g005130.2.1	67.8914	281.043	2.04949	0.0392144	Up	0.0109085	NA	NA	NA	NA	NA	NA	NA	NA	NA	NA	NA	NA	NA	NA	NA	NA	NA	NA	NA	NA	NA	{IPR013087; Zinc finger C2H2-type} {IPR036236; Zinc finger C2H2 superfamily}	SL4.0ch01	139504	140528	+
Solyc01g005140.3.1	NA	NA	NA	NA	NA	NA	NA	NA	NA	NA	NA	NA	NA	NA	NA	NA	NA	NA	NA	NA	NA	NA	NA	NA	--	K08360	{GO:0016491; oxidoreductase activity; molecular_function}	{IPR006593; Cytochrome b561/ferric reductase transmembrane} {IPR043205; Cytochrome b561/Cytochrome b reductase 1-like}	SL4.0ch01	141845	143966	-
Solyc01g005150.3.1	NA	NA	NA	NA	NA	NA	NA	NA	NA	NA	NA	NA	NA	NA	NA	NA	NA	NA	NA	NA	NA	NA	NA	NA	--	K08360	{GO:0016491; oxidoreductase activity; molecular_function}	{IPR006593; Cytochrome b561/ferric reductase transmembrane} {IPR043205; Cytochrome b561/Cytochrome b reductase 1-like}	SL4.0ch01	146723	149066	-
Solyc01g005160.4.1	NA	NA	NA	NA	NA	NA	NA	NA	NA	NA	NA	NA	501.651	37.8881	-3.72687	5.35429e-75	Down	1.32628e-77	500.136	83.0971	-2.58945	2.30049e-43	Down	6.59448e-46	NA	NA	{GO:0004842; ubiquitin-protein transferase activity; molecular_function} {GO:0016567; protein ubiquitination; biological_process}	{IPR003613; U box domain} {IPR011989; Armadillo-like helical} {IPR013083; Zinc finger, RING/FYVE/PHD-type} {IPR016024; Armadillo-type fold}	SL4.0ch01	151978	153686	+
Solyc01g005180.1.1	NA	NA	NA	NA	NA	NA	NA	NA	NA	NA	NA	NA	NA	NA	NA	NA	NA	NA	NA	NA	NA	NA	NA	NA	NA	NA	NA	{IPR039312; Protein LITTLE ZIPPER}	SL4.0ch01	161636	161911	-
Solyc01g005210.4.1	NA	NA	NA	NA	NA	NA	NA	NA	NA	NA	NA	NA	NA	NA	NA	NA	NA	NA	NA	NA	NA	NA	NA	NA	[PATH:ko01100] Level1--Metabolism | Level2--Global and overview maps | Level3--Metabolic pathways;[PATH:ko00500] Level1--Metabolism | Level2--Carbohydrate metabolism | Level3--Starch and sucrose metabolism	K16055	{GO:0003824; catalytic activity; molecular_function} {GO:0005992; trehalose biosynthetic process; biological_process}	{IPR001830; Glycosyl transferase, family 20} {IPR003337; Trehalose-phosphatase} {IPR006379; HAD-superfamily hydrolase, subfamily IIB} {IPR023214; HAD superfamily} {IPR036412; HAD-like superfamily}	SL4.0ch01	157812	183358	+
Solyc01g005220.3.1	NA	NA	NA	NA	NA	NA	275.773	599.181	1.11951	4.60177e-13	Up	2.81129e-14	NA	NA	NA	NA	NA	NA	NA	NA	NA	NA	NA	NA	--	K14638	{GO:0006952; defense response; biological_process} {GO:0012501; programmed cell death; biological_process} {GO:2000031; regulation of salicylic acid mediated signaling pathway; biological_process}	{IPR020864; Membrane attack complex component/perforin (MACPF) domain} {IPR044663; MACPF domain-containing protein CAD1/NSL1-like}	SL4.0ch01	187605	194678	+
Solyc01g005230.4.1	NA	NA	NA	NA	NA	NA	NA	NA	NA	NA	NA	NA	NA	NA	NA	NA	NA	NA	NA	NA	NA	NA	NA	NA	--	K18886	{GO:0008168; methyltransferase activity; molecular_function}	{IPR005299; SAM dependent carboxyl methyltransferase} {IPR029063; S-adenosyl-L-methionine-dependent methyltransferase} {IPR042086; Methyltransferase, alpha-helical capping domain}	SL4.0ch01	195535	197081	+
Solyc01g005240.4.1	NA	NA	NA	NA	NA	NA	NA	NA	NA	NA	NA	NA	NA	NA	NA	NA	NA	NA	NA	NA	NA	NA	NA	NA	[PATH:ko00300] Level1--Metabolism | Level2--Amino acid metabolism | Level3--Lysine biosynthesis;[PATH:ko01110] Level1--Metabolism | Level2--Global and overview maps | Level3--Biosynthesis of secondary metabolites;[PATH:ko01120] Level1--Metabolism | Level2--Global and overview maps | Level3--Microbial metabolism in diverse environments;[PATH:ko01100] Level1--Metabolism | Level2--Global and overvie…	K00928	{GO:0004072; aspartate kinase activity; molecular_function} {GO:0008652; cellular amino acid biosynthetic process; biological_process}	{IPR001048; Aspartate/glutamate/uridylate kinase} {IPR001341; Aspartate kinase} {IPR002912; ACT domain} {IPR018042; Aspartate kinase, conserved site} {IPR036393; Acetylglutamate kinase-like superfamily} {IPR041746; Lysine-sensitive aspartokinase catalytic domain} {IPR042199; Aspartokinase/Bifunctional aspartokinase/homoserine dehydrogenase, catalytic domain}	SL4.0ch01	199609	205724	+
Solyc01g005250.4.1	NA	NA	NA	NA	NA	NA	NA	NA	NA	NA	NA	NA	NA	NA	NA	NA	NA	NA	NA	NA	NA	NA	NA	NA	[PATH:ko00300] Level1--Metabolism | Level2--Amino acid metabolism | Level3--Lysine biosynthesis;[PATH:ko01110] Level1--Metabolism | Level2--Global and overview maps | Level3--Biosynthesis of secondary metabolites;[PATH:ko01120] Level1--Metabolism | Level2--Global and overview maps | Level3--Microbial metabolism in diverse environments;[PATH:ko01100] Level1--Metabolism | Level2--Global and overvie…	K00133	{GO:0004073; aspartate-semialdehyde dehydrogenase activity; molecular_function} {GO:0008652; cellular amino acid biosynthetic process; biological_process} {GO:0009086; methionine biosynthetic process; biological_process} {GO:0009088; threonine biosynthetic process; biological_process} {GO:0009089; lysine biosynthetic process via diaminopimelate; biological_process} {GO:0009097; isoleucine biosynt…	{IPR000534; Semialdehyde dehydrogenase, NAD-binding} {IPR005986; Aspartate-semialdehyde dehydrogenase, beta-type} {IPR012080; Aspartate-semialdehyde dehydrogenase} {IPR012280; Semialdehyde dehydrogenase, dimerisation domain} {IPR036291; NAD(P)-binding domain superfamily}	SL4.0ch01	205700	209112	-
Solyc01g005253.1.1	NA	NA	NA	NA	NA	NA	NA	NA	NA	NA	NA	NA	NA	NA	NA	NA	NA	NA	NA	NA	NA	NA	NA	NA	[PATH:ko00300] Level1--Metabolism | Level2--Amino acid metabolism | Level3--Lysine biosynthesis;[PATH:ko01110] Level1--Metabolism | Level2--Global and overview maps | Level3--Biosynthesis of secondary metabolites;[PATH:ko01120] Level1--Metabolism | Level2--Global and overview maps | Level3--Microbial metabolism in diverse environments;[PATH:ko01100] Level1--Metabolism | Level2--Global and overvie…	K00133	NA	{IPR001251; CRAL-TRIO lipid binding domain} {IPR036273; CRAL/TRIO, N-terminal domain superfamily} {IPR036865; CRAL-TRIO lipid binding domain superfamily}	SL4.0ch01	209741	212916	+
Solyc01g005257.1.1	86.8559	191.577	1.14123	0.000108816	Up	1.28546e-05	87.3076	206.044	1.23877	2.88374e-06	Up	3.95166e-07	NA	NA	NA	NA	NA	NA	NA	NA	NA	NA	NA	NA	[PATH:ko00300] Level1--Metabolism | Level2--Amino acid metabolism | Level3--Lysine biosynthesis;[PATH:ko01110] Level1--Metabolism | Level2--Global and overview maps | Level3--Biosynthesis of secondary metabolites;[PATH:ko01120] Level1--Metabolism | Level2--Global and overview maps | Level3--Microbial metabolism in diverse environments;[PATH:ko01100] Level1--Metabolism | Level2--Global and overvie…	K00133	NA	{IPR001251; CRAL-TRIO lipid binding domain} {IPR036273; CRAL/TRIO, N-terminal domain superfamily} {IPR036865; CRAL-TRIO lipid binding domain superfamily}	SL4.0ch01	213990	217456	-
Solyc01g005280.3.1	NA	NA	NA	NA	NA	NA	NA	NA	NA	NA	NA	NA	NA	NA	NA	NA	NA	NA	NA	NA	NA	NA	NA	NA	[PATH:ko00300] Level1--Metabolism | Level2--Amino acid metabolism | Level3--Lysine biosynthesis;[PATH:ko01110] Level1--Metabolism | Level2--Global and overview maps | Level3--Biosynthesis of secondary metabolites;[PATH:ko01120] Level1--Metabolism | Level2--Global and overview maps | Level3--Microbial metabolism in diverse environments;[PATH:ko01100] Level1--Metabolism | Level2--Global and overvie…	K00133	NA	{IPR001251; CRAL-TRIO lipid binding domain} {IPR036273; CRAL/TRIO, N-terminal domain superfamily} {IPR036865; CRAL-TRIO lipid binding domain superfamily}	SL4.0ch01	218705	221488	-
Solyc01g005290.4.1	NA	NA	NA	NA	NA	NA	NA	NA	NA	NA	NA	NA	NA	NA	NA	NA	NA	NA	NA	NA	NA	NA	NA	NA	NA	NA	NA	{IPR001251; CRAL-TRIO lipid binding domain} {IPR011074; CRAL/TRIO, N-terminal domain} {IPR036273; CRAL/TRIO, N-terminal domain superfamily} {IPR036865; CRAL-TRIO lipid binding domain superfamily}	SL4.0ch01	222994	225658	-
Solyc01g005300.4.1	NA	NA	NA	NA	NA	NA	NA	NA	NA	NA	NA	NA	NA	NA	NA	NA	NA	NA	NA	NA	NA	NA	NA	NA	[PATH:ko04712] Level1--Organismal Systems | Level2--Environmental adaptation | Level3--Circadian rhythm - plant	K12116	NA	NA	SL4.0ch01	230694	235767	+
Solyc01g005310.3.1	NA	NA	NA	NA	NA	NA	NA	NA	NA	NA	NA	NA	NA	NA	NA	NA	NA	NA	NA	NA	NA	NA	NA	NA	[PATH:ko04144] Level1--Cellular Processes | Level2--Transport and catabolism | Level3--Endocytosis;[PATH:ko04072] Level1--Environmental Information Processing | Level2--Signal transduction | Level3--Phospholipase D signaling pathway;[PATH:ko04721] Level1--Organismal Systems | Level2--Nervous system | Level3--Synaptic vesicle cycle;[PATH:ko05100] Level1--Human Diseases | Level2--Infectious disease…	K01528	{GO:0003924; GTPase activity; molecular_function} {GO:0005525; GTP binding; molecular_function}	{IPR000375; Dynamin stalk domain} {IPR001401; Dynamin, GTPase domain} {IPR003130; Dynamin GTPase effector} {IPR019762; Dynamin, GTPase region, conserved site} {IPR020850; GTPase effector domain} {IPR022812; Dynamin} {IPR027417; P-loop containing nucleoside triphosphate hydrolase} {IPR030381; Dynamin-type guanine nucleotide-binding (G) domain} {IPR045063; Dynamin, N-terminal}	SL4.0ch01	234617	239942	-
Solyc01g005320.2.1	NA	NA	NA	NA	NA	NA	NA	NA	NA	NA	NA	NA	NA	NA	NA	NA	NA	NA	NA	NA	NA	NA	NA	NA	NA	NA	{GO:0006629; lipid metabolic process; biological_process} {GO:0016627; oxidoreductase activity, acting on the CH-CH group of donors; molecular_function}	{IPR001104; 3-oxo-5-alpha-steroid 4-dehydrogenase, C-terminal} {IPR010721; Protein of unknown function DUF1295}	SL4.0ch01	240417	242630	-
Solyc01g005330.3.1	NA	NA	NA	NA	NA	NA	NA	NA	NA	NA	NA	NA	NA	NA	NA	NA	NA	NA	NA	NA	NA	NA	NA	NA	NA	NA	{GO:0007010; cytoskeleton organization; biological_process} {GO:0008017; microtubule binding; molecular_function}	{IPR009768; Microtubule-associated protein 70}	SL4.0ch01	246265	251052	-
Solyc01g005340.3.1	NA	NA	NA	NA	NA	NA	NA	NA	NA	NA	NA	NA	NA	NA	NA	NA	NA	NA	NA	NA	NA	NA	NA	NA	NA	NA	{GO:0005515; protein binding; molecular_function}	{IPR002110; Ankyrin repeat} {IPR020683; Ankyrin repeat-containing domain} {IPR026961; PGG domain} {IPR036770; Ankyrin repeat-containing domain superfamily}	SL4.0ch01	255052	259718	-
Solyc01g005350.4.1	NA	NA	NA	NA	NA	NA	NA	NA	NA	NA	NA	NA	NA	NA	NA	NA	NA	NA	NA	NA	NA	NA	NA	NA	--	K18886	{GO:0008168; methyltransferase activity; molecular_function}	{IPR005299; SAM dependent carboxyl methyltransferase} {IPR029063; S-adenosyl-L-methionine-dependent methyltransferase} {IPR042086; Methyltransferase, alpha-helical capping domain}	SL4.0ch01	262224	269870	-
Solyc01g005360.4.1	NA	NA	NA	NA	NA	NA	NA	NA	NA	NA	NA	NA	NA	NA	NA	NA	NA	NA	NA	NA	NA	NA	NA	NA	--	K18886	NA	NA	SL4.0ch01	272007	273422	+
Solyc01g005370.3.1	NA	NA	NA	NA	NA	NA	NA	NA	NA	NA	NA	NA	NA	NA	NA	NA	NA	NA	NA	NA	NA	NA	NA	NA	[PATH:ko04626] Level1--Organismal Systems | Level2--Environmental adaptation | Level3--Plant-pathogen interaction	K13448	{GO:0005509; calcium ion binding; molecular_function}	{IPR002048; EF-hand domain} {IPR011992; EF-hand domain pair} {IPR018247; EF-Hand 1, calcium-binding site}	SL4.0ch01	274225	275151	+
Solyc01g005380.3.1	NA	NA	NA	NA	NA	NA	NA	NA	NA	NA	NA	NA	NA	NA	NA	NA	NA	NA	NA	NA	NA	NA	NA	NA	NA	NA	{GO:0005515; protein binding; molecular_function}	{IPR001214; SET domain} {IPR015353; Rubisco LSMT, substrate-binding domain} {IPR036464; Rubisco LSMT, substrate-binding domain superfamily}	SL4.0ch01	275631	280186	+
Solyc01g005390.3.1	NA	NA	NA	NA	NA	NA	NA	NA	NA	NA	NA	NA	NA	NA	NA	NA	NA	NA	NA	NA	NA	NA	NA	NA	--	K07766	{GO:0016787; hydrolase activity; molecular_function}	{IPR000086; NUDIX hydrolase domain} {IPR015797; NUDIX hydrolase-like domain superfamily} {IPR020084; NUDIX hydrolase, conserved site}	SL4.0ch01	290027	291960	+
Solyc01g005400.3.1	NA	NA	NA	NA	NA	NA	NA	NA	NA	NA	NA	NA	NA	NA	NA	NA	NA	NA	NA	NA	NA	NA	NA	NA	[PATH:ko00073] Level1--Metabolism | Level2--Lipid metabolism | Level3--Cutin, suberine and wax biosynthesis	K17991	NA	{IPR007736; Caleosin-related} {IPR011992; EF-hand domain pair}	SL4.0ch01	293989	297571	+
Solyc01g005410.4.1	NA	NA	NA	NA	NA	NA	NA	NA	NA	NA	NA	NA	NA	NA	NA	NA	NA	NA	NA	NA	NA	NA	NA	NA	[PATH:ko00073] Level1--Metabolism | Level2--Lipid metabolism | Level3--Cutin, suberine and wax biosynthesis	K17991	NA	{IPR007736; Caleosin-related} {IPR011992; EF-hand domain pair}	SL4.0ch01	300599	303991	+
Solyc01g005420.2.1	NA	NA	NA	NA	NA	NA	NA	NA	NA	NA	NA	NA	3035.21	1035.4	-1.5516	6.24434e-43	Down	3.54721e-45	NA	NA	NA	NA	NA	NA	NA	NA	NA	{IPR000008; C2 domain} {IPR035892; C2 domain superfamily}	SL4.0ch01	307514	308340	-
Solyc01g005430.3.1	NA	NA	NA	NA	NA	NA	NA	NA	NA	NA	NA	NA	1508.43	449.992	-1.74508	7.41601e-93	Down	1.32263e-95	1503.44	619.375	-1.27938	1.42052e-19	Down	1.39009e-21	[PATH:ko04141] Level1--Genetic Information Processing | Level2--Folding, sorting and degradation | Level3--Protein processing in endoplasmic reticulum	K14011	{GO:0005515; protein binding; molecular_function}	{IPR001012; UBX domain} {IPR018997; PUB domain} {IPR029071; Ubiquitin-like domain superfamily} {IPR036339; PUB-like domain superfamily}	SL4.0ch01	312643	317544	+
Solyc01g005440.4.1	NA	NA	NA	NA	NA	NA	NA	NA	NA	NA	NA	NA	NA	NA	NA	NA	NA	NA	NA	NA	NA	NA	NA	NA	[PATH:ko04075] Level1--Environmental Information Processing | Level2--Signal transduction | Level3--Plant hormone signal transduction	K13464	NA	{IPR010399; Tify domain} {IPR018467; CO/COL/TOC1, conserved site} {IPR040390; TIFY/JAZ family}	SL4.0ch01	322878	326403	+
Solyc01g005450.3.1	NA	NA	NA	NA	NA	NA	NA	NA	NA	NA	NA	NA	NA	NA	NA	NA	NA	NA	NA	NA	NA	NA	NA	NA	NA	NA	{GO:0005515; protein binding; molecular_function}	{IPR001810; F-box domain} {IPR017900; 4Fe-4S ferredoxin, iron-sulphur binding, conserved site} {IPR032675; Leucine-rich repeat domain superfamily} {IPR036047; F-box-like domain superfamily}	SL4.0ch01	328769	331460	-
Solyc01g005460.4.1	NA	NA	NA	NA	NA	NA	NA	NA	NA	NA	NA	NA	NA	NA	NA	NA	NA	NA	NA	NA	NA	NA	NA	NA	[PATH:ko04962] Level1--Organismal Systems | Level2--Excretory system | Level3--Vasopressin-regulated water reabsorption	K10418	{GO:0007017; microtubule-based process; biological_process} {GO:0030286; dynein complex; cellular_component}	{IPR001372; Dynein light chain, type 1/2} {IPR037177; Dynein light chain superfamily}	SL4.0ch01	331891	334829	-
Solyc01g005470.3.1	NA	NA	NA	NA	NA	NA	NA	NA	NA	NA	NA	NA	NA	NA	NA	NA	NA	NA	NA	NA	NA	NA	NA	NA	NA	NA	NA	{IPR006461; PLAC8 motif-containing protein}	SL4.0ch01	336620	338923	-
Solyc01g005480.3.1	NA	NA	NA	NA	NA	NA	NA	NA	NA	NA	NA	NA	NA	NA	NA	NA	NA	NA	NA	NA	NA	NA	NA	NA	NA	NA	NA	{IPR007749; Protein of unknown function DUF677}	SL4.0ch01	346507	350415	+
Solyc01g005490.3.1	NA	NA	NA	NA	NA	NA	NA	NA	NA	NA	NA	NA	NA	NA	NA	NA	NA	NA	NA	NA	NA	NA	NA	NA	--	K14664	{GO:0009850; auxin metabolic process; biological_process} {GO:0016787; hydrolase activity; molecular_function}	{IPR002933; Peptidase M20} {IPR011650; Peptidase M20, dimerisation domain} {IPR017439; Amidohydrolase} {IPR036264; Bacterial exopeptidase dimerisation domain} {IPR044757; IAA-amino acid hydrolase ILR1-like}	SL4.0ch01	351395	354021	-
Solyc01g005500.3.1	NA	NA	NA	NA	NA	NA	NA	NA	NA	NA	NA	NA	NA	NA	NA	NA	NA	NA	NA	NA	NA	NA	NA	NA	[PATH:ko01110] Level1--Metabolism | Level2--Global and overview maps | Level3--Biosynthesis of secondary metabolites;[PATH:ko00906] Level1--Metabolism | Level2--Metabolism of terpenoids and polyketides | Level3--Carotenoid biosynthesis;[PATH:ko01100] Level1--Metabolism | Level2--Global and overview maps | Level3--Metabolic pathways	K09841	{GO:0016491; oxidoreductase activity; molecular_function}	{IPR002347; Short-chain dehydrogenase/reductase SDR} {IPR036291; NAD(P)-binding domain superfamily}	SL4.0ch01	358202	359953	+
Solyc01g005510.3.1	NA	NA	NA	NA	NA	NA	NA	NA	NA	NA	NA	NA	NA	NA	NA	NA	NA	NA	NA	NA	NA	NA	NA	NA	[PATH:ko01100] Level1--Metabolism | Level2--Global and overview maps | Level3--Metabolic pathways;[PATH:ko00053] Level1--Metabolism | Level2--Carbohydrate metabolism | Level3--Ascorbate and aldarate metabolism	K00423	{GO:0005507; copper ion binding; molecular_function} {GO:0016491; oxidoreductase activity; molecular_function}	{IPR001117; Multicopper oxidase, type 1} {IPR008972; Cupredoxin} {IPR011706; Multicopper oxidase, C-terminal} {IPR011707; Multicopper oxidase, N-termianl} {IPR034271; Ascorbate oxidase homologue, second cupredoxin domain} {IPR034273; Ascorbate oxidase homologue, first cupredoxin domain} {IPR045087; Multicopper oxidase}	SL4.0ch01	360283	362450	-
Solyc01g005520.4.1	NA	NA	NA	NA	NA	NA	NA	NA	NA	NA	NA	NA	NA	NA	NA	NA	NA	NA	NA	NA	NA	NA	NA	NA	NA	NA	{GO:0005515; protein binding; molecular_function}	{IPR001478; PDZ domain} {IPR036034; PDZ superfamily}	SL4.0ch01	363368	366130	+
Solyc01g005530.3.1	NA	NA	NA	NA	NA	NA	NA	NA	NA	NA	NA	NA	NA	NA	NA	NA	NA	NA	NA	NA	NA	NA	NA	NA	NA	NA	NA	NA	SL4.0ch01	367922	369142	-
Solyc01g005540.4.1	NA	NA	NA	NA	NA	NA	1405.5	632.607	-1.15171	7.2684e-16	Down	3.48414e-17	NA	NA	NA	NA	NA	NA	NA	NA	NA	NA	NA	NA	[PATH:ko00970] Level1--Genetic Information Processing | Level2--Translation | Level3--Aminoacyl-tRNA biosynthesis	K04567	{GO:0000166; nucleotide binding; molecular_function} {GO:0003676; nucleic acid binding; molecular_function} {GO:0004812; aminoacyl-tRNA ligase activity; molecular_function} {GO:0004824; lysine-tRNA ligase activity; molecular_function} {GO:0005524; ATP binding; molecular_function} {GO:0005737; cytoplasm; cellular_component} {GO:0006418; tRNA aminoacylation for protein translation; biological_proce…	{IPR002313; Lysine-tRNA ligase, class II} {IPR004364; Aminoacyl-tRNA synthetase, class II (D/K/N)} {IPR004365; OB-fold nucleic acid binding domain, AA-tRNA synthetase-type} {IPR006195; Aminoacyl-tRNA synthetase, class II} {IPR012340; Nucleic acid-binding, OB-fold} {IPR018149; Lysyl-tRNA synthetase, class II, C-terminal} {IPR044136; Lysine-tRNA ligase, class II, N-terminal}	SL4.0ch01	373209	383834	-
Solyc01g005550.3.1	NA	NA	NA	NA	NA	NA	NA	NA	NA	NA	NA	NA	NA	NA	NA	NA	NA	NA	NA	NA	NA	NA	NA	NA	NA	NA	NA	{IPR004314; Neprosin} {IPR025521; Neprosin activation peptide}	SL4.0ch01	395748	398893	+
Solyc01g005560.3.1	NA	NA	NA	NA	NA	NA	NA	NA	NA	NA	NA	NA	NA	NA	NA	NA	NA	NA	NA	NA	NA	NA	NA	NA	[PATH:ko04146] Level1--Cellular Processes | Level2--Transport and catabolism | Level3--Peroxisome;[PATH:ko01110] Level1--Metabolism | Level2--Global and overview maps | Level3--Biosynthesis of secondary metabolites;[PATH:ko01200] Level1--Metabolism | Level2--Global and overview maps | Level3--Carbon metabolism;[PATH:ko01120] Level1--Metabolism | Level2--Global and overview maps | Level3--Microbia…	K00031	{GO:0000287; magnesium ion binding; molecular_function} {GO:0004450; isocitrate dehydrogenase (NADP+) activity; molecular_function} {GO:0006102; isocitrate metabolic process; biological_process} {GO:0016616; oxidoreductase activity, acting on the CH-OH group of donors, NAD or NADP as acceptor; molecular_function} {GO:0051287; NAD binding; molecular_function}	{IPR004790; Isocitrate dehydrogenase NADP-dependent} {IPR019818; Isocitrate/isopropylmalate dehydrogenase, conserved site} {IPR024084; Isopropylmalate dehydrogenase-like domain}	SL4.0ch01	407818	412751	+
Solyc01g005570.4.1	NA	NA	NA	NA	NA	NA	NA	NA	NA	NA	NA	NA	NA	NA	NA	NA	NA	NA	NA	NA	NA	NA	NA	NA	NA	NA	NA	{IPR012438; Protein of unknown function DUF1639}	SL4.0ch01	414172	416436	-
Solyc01g005580.2.1	NA	NA	NA	NA	NA	NA	NA	NA	NA	NA	NA	NA	NA	NA	NA	NA	NA	NA	NA	NA	NA	NA	NA	NA	NA	NA	NA	{IPR012438; Protein of unknown function DUF1639}	SL4.0ch01	419691	421725	-
Solyc01g005590.2.1	NA	NA	NA	NA	NA	NA	NA	NA	NA	NA	NA	NA	NA	NA	NA	NA	NA	NA	NA	NA	NA	NA	NA	NA	NA	NA	NA	{IPR039281; Arabinogalactan protein 3/12/13/14/21}	SL4.0ch01	428897	429319	+
Solyc01g005600.4.1	NA	NA	NA	NA	NA	NA	NA	NA	NA	NA	NA	NA	NA	NA	NA	NA	NA	NA	NA	NA	NA	NA	NA	NA	NA	NA	NA	{IPR013766; Thioredoxin domain} {IPR036249; Thioredoxin-like superfamily} {IPR044794; 5'-adenylylsulfate reductase-like 5/7}	SL4.0ch01	432217	438370	-
Solyc01g005610.4.1	NA	NA	NA	NA	NA	NA	NA	NA	NA	NA	NA	NA	NA	NA	NA	NA	NA	NA	NA	NA	NA	NA	NA	NA	[PATH:ko04144] Level1--Cellular Processes | Level2--Transport and catabolism | Level3--Endocytosis;[PATH:ko04728] Level1--Organismal Systems | Level2--Nervous system | Level3--Dopaminergic synapse	K10396	{GO:0016788; hydrolase activity, acting on ester bonds; molecular_function}	{IPR001087; GDSL lipase/esterase} {IPR035669; GDSL lipase/esterase-like, plant} {IPR036514; SGNH hydrolase superfamily}	SL4.0ch01	439669	442408	+
Solyc01g005620.3.1	NA	NA	NA	NA	NA	NA	NA	NA	NA	NA	NA	NA	NA	NA	NA	NA	NA	NA	NA	NA	NA	NA	NA	NA	--	K15104	NA	{IPR018108; Mitochondrial substrate/solute carrier} {IPR023395; Mitochondrial carrier domain superfamily}	SL4.0ch01	442576	447154	-
Solyc01g005630.3.1	NA	NA	NA	NA	NA	NA	NA	NA	NA	NA	NA	NA	NA	NA	NA	NA	NA	NA	NA	NA	NA	NA	NA	NA	--	K09286	{GO:0003677; DNA binding; molecular_function} {GO:0003700; DNA-binding transcription factor activity; molecular_function} {GO:0006355; regulation of transcription, DNA-templated; biological_process}	{IPR001471; AP2/ERF domain} {IPR016177; DNA-binding domain superfamily} {IPR036955; AP2/ERF domain superfamily}	SL4.0ch01	456936	457640	+
Solyc01g005640.4.1	NA	NA	NA	NA	NA	NA	NA	NA	NA	NA	NA	NA	NA	NA	NA	NA	NA	NA	NA	NA	NA	NA	NA	NA	NA	NA	NA	{IPR006476; Conserved hypothetical protein CHP01589, plant}	SL4.0ch01	458828	465824	+
Solyc01g005650.3.1	NA	NA	NA	NA	NA	NA	NA	NA	NA	NA	NA	NA	NA	NA	NA	NA	NA	NA	NA	NA	NA	NA	NA	NA	--	K11968	{GO:0004842; ubiquitin-protein transferase activity; molecular_function} {GO:0016567; protein ubiquitination; biological_process}	{IPR001876; Zinc finger, RanBP2-type} {IPR002867; IBR domain} {IPR031127; E3 ubiquitin ligase RBR family} {IPR036443; Zinc finger, RanBP2-type superfamily} {IPR044066; TRIAD supradomain}	SL4.0ch01	466710	468308	-
Solyc01g005660.3.1	NA	NA	NA	NA	NA	NA	NA	NA	NA	NA	NA	NA	NA	NA	NA	NA	NA	NA	NA	NA	NA	NA	NA	NA	--	K09422	NA	{IPR001005; SANT/Myb domain} {IPR009057; Homeobox-like domain superfamily} {IPR017930; Myb domain}	SL4.0ch01	471331	473227	+
Solyc01g005670.3.1	NA	NA	NA	NA	NA	NA	NA	NA	NA	NA	NA	NA	NA	NA	NA	NA	NA	NA	NA	NA	NA	NA	NA	NA	NA	NA	NA	{IPR038920; BTB/POZ domain-containing protein}	SL4.0ch01	476234	478863	+
Solyc01g005680.4.1	NA	NA	NA	NA	NA	NA	NA	NA	NA	NA	NA	NA	NA	NA	NA	NA	NA	NA	NA	NA	NA	NA	NA	NA	--	K22522	NA	{IPR005269; Cytokinin riboside 5'-monophosphate phosphoribohydrolase LOG} {IPR031100; LOG family}	SL4.0ch01	483723	488548	+
Solyc01g005690.3.1	NA	NA	NA	NA	NA	NA	NA	NA	NA	NA	NA	NA	NA	NA	NA	NA	NA	NA	NA	NA	NA	NA	NA	NA	NA	NA	NA	NA	SL4.0ch01	489840	491622	-
Solyc01g005700.3.1	NA	NA	NA	NA	NA	NA	NA	NA	NA	NA	NA	NA	NA	NA	NA	NA	NA	NA	NA	NA	NA	NA	NA	NA	NA	NA	{GO:0008270; zinc ion binding; molecular_function}	{IPR004332; Transposase, MuDR, plant} {IPR006564; Zinc finger, PMZ-type} {IPR007527; Zinc finger, SWIM-type}	SL4.0ch01	492130	496122	-
Solyc01g005710.2.1	NA	NA	NA	NA	NA	NA	20.4094	1.2488	-4.03062	0.00128303	Down	0.000294603	NA	NA	NA	NA	NA	NA	NA	NA	NA	NA	NA	NA	NA	NA	NA	{IPR013210; Leucine-rich repeat-containing N-terminal, plant-type} {IPR032675; Leucine-rich repeat domain superfamily}	SL4.0ch01	497700	498303	+
Solyc01g005720.3.1	NA	NA	NA	NA	NA	NA	NA	NA	NA	NA	NA	NA	NA	NA	NA	NA	NA	NA	NA	NA	NA	NA	NA	NA	NA	NA	{GO:0005515; protein binding; molecular_function}	{IPR001611; Leucine-rich repeat} {IPR003591; Leucine-rich repeat, typical subtype} {IPR032675; Leucine-rich repeat domain superfamily}	SL4.0ch01	498448	500715	+
Solyc01g005730.3.1	NA	NA	NA	NA	NA	NA	NA	NA	NA	NA	NA	NA	NA	NA	NA	NA	NA	NA	NA	NA	NA	NA	NA	NA	NA	NA	{GO:0005515; protein binding; molecular_function}	{IPR001611; Leucine-rich repeat} {IPR003591; Leucine-rich repeat, typical subtype} {IPR013210; Leucine-rich repeat-containing N-terminal, plant-type} {IPR032675; Leucine-rich repeat domain superfamily}	SL4.0ch01	501887	504760	+
Solyc01g005740.3.1	NA	NA	NA	NA	NA	NA	NA	NA	NA	NA	NA	NA	NA	NA	NA	NA	NA	NA	NA	NA	NA	NA	NA	NA	NA	NA	NA	NA	SL4.0ch01	505183	505667	-
Solyc01g005750.1.1	NA	NA	NA	NA	NA	NA	NA	NA	NA	NA	NA	NA	NA	NA	NA	NA	NA	NA	NA	NA	NA	NA	NA	NA	NA	NA	{GO:0016702; oxidoreductase activity, acting on single donors with incorporation of molecular oxygen, incorporation of two atoms of oxygen; molecular_function} {GO:0046872; metal ion binding; molecular_function}	{IPR000907; Lipoxygenase} {IPR013819; Lipoxygenase, C-terminal} {IPR036226; Lipoxigenase, C-terminal domain superfamily}	SL4.0ch01	506309	506636	+
Solyc01g005760.3.1	NA	NA	NA	NA	NA	NA	722.368	2046.48	1.50234	6.6369e-28	Up	1.24058e-29	NA	NA	NA	NA	NA	NA	NA	NA	NA	NA	NA	NA	NA	NA	{GO:0005515; protein binding; molecular_function}	{IPR001611; Leucine-rich repeat} {IPR003591; Leucine-rich repeat, typical subtype} {IPR013210; Leucine-rich repeat-containing N-terminal, plant-type} {IPR032675; Leucine-rich repeat domain superfamily}	SL4.0ch01	507706	510612	+
Solyc01g005770.3.1	NA	NA	NA	NA	NA	NA	NA	NA	NA	NA	NA	NA	NA	NA	NA	NA	NA	NA	NA	NA	NA	NA	NA	NA	NA	NA	NA	NA	SL4.0ch01	511230	511565	-
Solyc01g005780.1.1	NA	NA	NA	NA	NA	NA	0.190852	10.3824	5.76554	0.0020729	Up	0.000503442	NA	NA	NA	NA	NA	NA	NA	NA	NA	NA	NA	NA	[PATH:ko04014] Level1--Environmental Information Processing | Level2--Signal transduction | Level3--Ras signaling pathway	K19613	{GO:0005515; protein binding; molecular_function}	{IPR001611; Leucine-rich repeat} {IPR003591; Leucine-rich repeat, typical subtype} {IPR013210; Leucine-rich repeat-containing N-terminal, plant-type} {IPR032675; Leucine-rich repeat domain superfamily}	SL4.0ch01	513051	515357	+
Solyc01g005783.1.1	NA	NA	NA	NA	NA	NA	NA	NA	NA	NA	NA	NA	NA	NA	NA	NA	NA	NA	NA	NA	NA	NA	NA	NA	NA	NA	NA	NA	SL4.0ch01	515680	515944	+
Solyc01g005787.1.1	NA	NA	NA	NA	NA	NA	NA	NA	NA	NA	NA	NA	NA	NA	NA	NA	NA	NA	NA	NA	NA	NA	NA	NA	NA	NA	NA	NA	SL4.0ch01	516033	516442	+
Solyc01g005790.1.1	NA	NA	NA	NA	NA	NA	NA	NA	NA	NA	NA	NA	NA	NA	NA	NA	NA	NA	NA	NA	NA	NA	NA	NA	NA	NA	{GO:0005515; protein binding; molecular_function}	{IPR002885; Pentatricopeptide repeat} {IPR011990; Tetratricopeptide-like helical domain superfamily}	SL4.0ch01	516825	518201	-
Solyc01g005800.3.1	NA	NA	NA	NA	NA	NA	23.5904	48.5879	1.0424	0.0403128	Up	0.0143001	NA	NA	NA	NA	NA	NA	NA	NA	NA	NA	NA	NA	NA	NA	NA	{IPR044159; IQ domain-containing protein IQM}	SL4.0ch01	523896	526595	-
Solyc01g005810.3.1	NA	NA	NA	NA	NA	NA	NA	NA	NA	NA	NA	NA	NA	NA	NA	NA	NA	NA	NA	NA	NA	NA	NA	NA	--	K14831	NA	{IPR006958; Mak16 protein} {IPR029004; Ribosomal L28e/Mak16}	SL4.0ch01	541549	545969	+
Solyc01g005820.4.1	NA	NA	NA	NA	NA	NA	NA	NA	NA	NA	NA	NA	NA	NA	NA	NA	NA	NA	NA	NA	NA	NA	NA	NA	[PATH:ko03040] Level1--Genetic Information Processing | Level2--Transcription | Level3--Spliceosome	K12900	{GO:0003676; nucleic acid binding; molecular_function}	{IPR000504; RNA recognition motif domain} {IPR003954; RNA recognition motif domain, eukaryote} {IPR012677; Nucleotide-binding alpha-beta plait domain superfamily} {IPR035979; RNA-binding domain superfamily}	SL4.0ch01	548730	552971	+
Solyc01g005830.4.1	NA	NA	NA	NA	NA	NA	NA	NA	NA	NA	NA	NA	NA	NA	NA	NA	NA	NA	70.943	252.671	1.83253	0.034308	Up	0.00474433	NA	NA	{GO:0004553; hydrolase activity, hydrolyzing O-glycosyl compounds; molecular_function} {GO:0005975; carbohydrate metabolic process; biological_process}	{IPR000490; Glycoside hydrolase family 17} {IPR012946; X8 domain} {IPR017853; Glycoside hydrolase superfamily} {IPR044965; Glycoside hydrolase family 17, plant}	SL4.0ch01	576643	582351	+
Solyc01g005840.3.1	NA	NA	NA	NA	NA	NA	NA	NA	NA	NA	NA	NA	NA	NA	NA	NA	NA	NA	NA	NA	NA	NA	NA	NA	[PATH:ko04120] Level1--Genetic Information Processing | Level2--Folding, sorting and degradation | Level3--Ubiquitin mediated proteolysis	K20217	NA	{IPR000608; Ubiquitin-conjugating enzyme E2} {IPR016135; Ubiquitin-conjugating enzyme/RWD-like}	SL4.0ch01	583085	586118	+
Solyc01g005850.2.1	NA	NA	NA	NA	NA	NA	NA	NA	NA	NA	NA	NA	NA	NA	NA	NA	NA	NA	NA	NA	NA	NA	NA	NA	[PATH:ko03020] Level1--Genetic Information Processing | Level2--Transcription | Level3--RNA polymerase;[PATH:ko05016] Level1--Human Diseases | Level2--Neurodegenerative diseases | Level3--Huntington disease;[PATH:ko05168] Level1--Human Diseases | Level2--Infectious diseases: Viral | Level3--Herpes simplex infection	K03006	NA	NA	SL4.0ch01	586750	587637	+
Solyc01g005860.2.1	NA	NA	NA	NA	NA	NA	NA	NA	NA	NA	NA	NA	NA	NA	NA	NA	NA	NA	NA	NA	NA	NA	NA	NA	NA	NA	NA	NA	SL4.0ch01	588304	591218	-
Solyc01g005870.3.1	NA	NA	NA	NA	NA	NA	NA	NA	NA	NA	NA	NA	NA	NA	NA	NA	NA	NA	NA	NA	NA	NA	NA	NA	NA	NA	{GO:0005515; protein binding; molecular_function}	{IPR001611; Leucine-rich repeat} {IPR003591; Leucine-rich repeat, typical subtype} {IPR013210; Leucine-rich repeat-containing N-terminal, plant-type} {IPR032675; Leucine-rich repeat domain superfamily}	SL4.0ch01	592857	595217	-
Solyc01g005880.1.1	NA	NA	NA	NA	NA	NA	NA	NA	NA	NA	NA	NA	NA	NA	NA	NA	NA	NA	NA	NA	NA	NA	NA	NA	[PATH:ko03020] Level1--Genetic Information Processing | Level2--Transcription | Level3--RNA polymerase;[PATH:ko05016] Level1--Human Diseases | Level2--Neurodegenerative diseases | Level3--Huntington disease;[PATH:ko05168] Level1--Human Diseases | Level2--Infectious diseases: Viral | Level3--Herpes simplex infection	K03006	NA	NA	SL4.0ch01	596561	597604	+
Solyc01g005890.1.1	NA	NA	NA	NA	NA	NA	NA	NA	NA	NA	NA	NA	NA	NA	NA	NA	NA	NA	NA	NA	NA	NA	NA	NA	[PATH:ko03020] Level1--Genetic Information Processing | Level2--Transcription | Level3--RNA polymerase;[PATH:ko05016] Level1--Human Diseases | Level2--Neurodegenerative diseases | Level3--Huntington disease;[PATH:ko05168] Level1--Human Diseases | Level2--Infectious diseases: Viral | Level3--Herpes simplex infection	K03006	NA	NA	SL4.0ch01	599174	600090	+
Solyc01g005900.2.1	NA	NA	NA	NA	NA	NA	NA	NA	NA	NA	NA	NA	NA	NA	NA	NA	NA	NA	NA	NA	NA	NA	NA	NA	NA	NA	{GO:0016747; transferase activity, transferring acyl groups other than amino-acyl groups; molecular_function}	{IPR003480; Transferase} {IPR023213; Chloramphenicol acetyltransferase-like domain superfamily}	SL4.0ch01	601207	605068	-
Solyc01g005910.3.1	NA	NA	NA	NA	NA	NA	NA	NA	NA	NA	NA	NA	NA	NA	NA	NA	NA	NA	NA	NA	NA	NA	NA	NA	--	K09775	NA	{IPR003832; Protein of unknown function DUF212}	SL4.0ch01	605803	609744	+
Solyc01g005920.3.1	NA	NA	NA	NA	NA	NA	NA	NA	NA	NA	NA	NA	NA	NA	NA	NA	NA	NA	NA	NA	NA	NA	NA	NA	NA	NA	{GO:0016020; membrane; cellular_component} {GO:0022857; transmembrane transporter activity; molecular_function} {GO:0055085; transmembrane transport; biological_process}	{IPR002293; Amino acid/polyamine transporter I} {IPR044566; Polyamine transporter RMV1-like}	SL4.0ch01	611660	613377	-
Solyc01g005930.3.1	NA	NA	NA	NA	NA	NA	NA	NA	NA	NA	NA	NA	NA	NA	NA	NA	NA	NA	NA	NA	NA	NA	NA	NA	NA	NA	{GO:0005515; protein binding; molecular_function}	{IPR036392; PLAT/LH2 domain superfamily}	SL4.0ch01	617317	621361	+
Solyc01g005940.4.1	NA	NA	NA	NA	NA	NA	NA	NA	NA	NA	NA	NA	NA	NA	NA	NA	NA	NA	NA	NA	NA	NA	NA	NA	[PATH:ko01110] Level1--Metabolism | Level2--Global and overview maps | Level3--Biosynthesis of secondary metabolites;[PATH:ko00906] Level1--Metabolism | Level2--Metabolism of terpenoids and polyketides | Level3--Carotenoid biosynthesis;[PATH:ko01100] Level1--Metabolism | Level2--Global and overview maps | Level3--Metabolic pathways	K02291	{GO:0004311; farnesyltranstransferase activity; molecular_function} {GO:0009058; biosynthetic process; biological_process} {GO:0016740; transferase activity; molecular_function} {GO:0016765; transferase activity, transferring alkyl or aryl (other than methyl) groups; molecular_function}	{IPR002060; Squalene/phytoene synthase} {IPR008949; Isoprenoid synthase domain superfamily} {IPR019845; Squalene/phytoene synthase, conserved site} {IPR033904; Trans-isoprenyl diphosphate synthases, head-to-head} {IPR044843; Trans-isoprenyl diphosphate synthases, bacterial-type}	SL4.0ch01	624715	627944	+
Solyc01g005950.4.1	NA	NA	NA	NA	NA	NA	NA	NA	NA	NA	NA	NA	NA	NA	NA	NA	NA	NA	NA	NA	NA	NA	NA	NA	[PATH:ko04391] Level1--Environmental Information Processing | Level2--Signal transduction | Level3--Hippo signaling pathway - fly;[PATH:ko04390] Level1--Environmental Information Processing | Level2--Signal transduction | Level3--Hippo signaling pathway;[PATH:ko04140] Level1--Cellular Processes | Level2--Transport and catabolism | Level3--Autophagy - animal;[PATH:ko04730] Level1--Organismal Syste…	K04382	{GO:0016787; hydrolase activity; molecular_function}	{IPR004843; Calcineurin-like phosphoesterase domain, ApaH type} {IPR006186; Serine/threonine-specific protein phosphatase/bis(5-nucleosyl)-tetraphosphatase} {IPR029052; Metallo-dependent phosphatase-like}	SL4.0ch01	628224	635544	-
Solyc01g005960.3.1	NA	NA	NA	NA	NA	NA	NA	NA	NA	NA	NA	NA	NA	NA	NA	NA	NA	NA	NA	NA	NA	NA	NA	NA	[PATH:ko04622] Level1--Organismal Systems | Level2--Immune system | Level3--RIG-I-like receptor signaling pathway;[PATH:ko05203] Level1--Human Diseases | Level2--Cancers: Overview | Level3--Viral carcinogenesis;[PATH:ko05161] Level1--Human Diseases | Level2--Infectious diseases: Viral | Level3--Hepatitis B	K11594	{GO:0003676; nucleic acid binding; molecular_function} {GO:0003724; RNA helicase activity; molecular_function} {GO:0005524; ATP binding; molecular_function}	{IPR001650; Helicase, C-terminal} {IPR011545; DEAD/DEAH box helicase domain} {IPR014001; Helicase superfamily 1/2, ATP-binding domain} {IPR014014; RNA helicase, DEAD-box type, Q motif} {IPR027417; P-loop containing nucleoside triphosphate hydrolase} {IPR044763; Ded1/Dbp1, DEAD-box helicase domain}	SL4.0ch01	636344	643757	+
Solyc01g005970.3.1	NA	NA	NA	NA	NA	NA	NA	NA	NA	NA	NA	NA	NA	NA	NA	NA	NA	NA	NA	NA	NA	NA	NA	NA	NA	NA	{GO:0005515; protein binding; molecular_function}	{IPR001810; F-box domain} {IPR006652; Kelch repeat type 1} {IPR015915; Kelch-type beta propeller} {IPR036047; F-box-like domain superfamily}	SL4.0ch01	652435	657845	+
Solyc01g005980.4.1	NA	NA	NA	NA	NA	NA	NA	NA	NA	NA	NA	NA	NA	NA	NA	NA	NA	NA	NA	NA	NA	NA	NA	NA	NA	NA	NA	{IPR007493; Protein of unknown function DUF538} {IPR036758; At5g01610-like superfamily}	SL4.0ch01	660387	662476	-
Solyc01g005985.1.1	NA	NA	NA	NA	NA	NA	NA	NA	NA	NA	NA	NA	NA	NA	NA	NA	NA	NA	NA	NA	NA	NA	NA	NA	NA	NA	NA	{IPR016140; Bifunctional inhibitor/plant lipid transfer protein/seed storage helical domain} {IPR036312; Bifunctional inhibitor/plant lipid transfer protein/seed storage helical domain superfamily} {IPR043325; Alpha-Amylase Inhibitors (AAI), Lipid Transfer (LT) and Seed Storage (SS) Protein}	SL4.0ch01	663606	665382	-
Solyc01g006000.3.1	NA	NA	NA	NA	NA	NA	NA	NA	NA	NA	NA	NA	NA	NA	NA	NA	NA	NA	NA	NA	NA	NA	NA	NA	[PATH:ko01100] Level1--Metabolism | Level2--Global and overview maps | Level3--Metabolic pathways;[PATH:ko00563] Level1--Metabolism | Level2--Glycan biosynthesis and metabolism | Level3--Glycosylphosphatidylinositol (GPI)-anchor biosynthesis	K07542	{GO:0000009; alpha-1,6-mannosyltransferase activity; molecular_function} {GO:0004376; glycolipid mannosyltransferase activity; molecular_function} {GO:0006506; GPI anchor biosynthetic process; biological_process}	{IPR007315; GPI mannosyltransferase 2}	SL4.0ch01	673274	679768	+
Solyc01g006010.3.1	NA	NA	NA	NA	NA	NA	NA	NA	NA	NA	NA	NA	NA	NA	NA	NA	NA	NA	NA	NA	NA	NA	NA	NA	--	K13095	{GO:0003723; RNA binding; molecular_function}	{IPR032570; Splicing factor 1, helix-hairpin domain} {IPR036612; K Homology domain, type 1 superfamily} {IPR045071; KH domain-containing BBP-like}	SL4.0ch01	681051	688851	+
Solyc01g006020.4.1	NA	NA	NA	NA	NA	NA	NA	NA	NA	NA	NA	NA	NA	NA	NA	NA	NA	NA	NA	NA	NA	NA	NA	NA	NA	NA	NA	NA	SL4.0ch01	689410	692256	-
Solyc01g006040.3.1	NA	NA	NA	NA	NA	NA	NA	NA	NA	NA	NA	NA	NA	NA	NA	NA	NA	NA	NA	NA	NA	NA	NA	NA	--	K10696	{GO:0004842; ubiquitin-protein transferase activity; molecular_function} {GO:0010390; histone monoubiquitination; biological_process}	{IPR013956; E3 ubiquitin ligase Bre1}	SL4.0ch01	723500	737443	-
Solyc01g006050.2.1	NA	NA	NA	NA	NA	NA	NA	NA	NA	NA	NA	NA	NA	NA	NA	NA	NA	NA	NA	NA	NA	NA	NA	NA	NA	NA	NA	{IPR006904; Protein of unknown function DUF716}	SL4.0ch01	739636	741029	-
Solyc01g006055.1.1	3.50462	24.3919	2.79907	0.001989	Up	0.000329505	3.52223	19.0067	2.43194	0.00581112	Up	0.00158468	2.77821	22.1207	2.99317	0.0174835	Up	0.00205854	2.7699	37.746	3.76842	0.00125172	Up	0.000104053	NA	NA	NA	{IPR004265; Dirigent protein} {IPR044859; Allene oxide cyclase/Dirigent protein}	SL4.0ch01	747554	748217	+
Solyc01g006080.2.1	NA	NA	NA	NA	NA	NA	NA	NA	NA	NA	NA	NA	NA	NA	NA	NA	NA	NA	NA	NA	NA	NA	NA	NA	NA	NA	NA	{IPR008507; Protein of unknown function DUF789}	SL4.0ch01	756619	759819	-
Solyc01g006090.3.1	NA	NA	NA	NA	NA	NA	NA	NA	NA	NA	NA	NA	NA	NA	NA	NA	NA	NA	NA	NA	NA	NA	NA	NA	--	K14823	NA	{IPR008610; Eukaryotic rRNA processing}	SL4.0ch01	763833	765269	+
Solyc01g006100.4.1	NA	NA	NA	NA	NA	NA	NA	NA	NA	NA	NA	NA	NA	NA	NA	NA	NA	NA	NA	NA	NA	NA	NA	NA	[PATH:ko01100] Level1--Metabolism | Level2--Global and overview maps | Level3--Metabolic pathways;[PATH:ko05206] Level1--Human Diseases | Level2--Cancers: Overview | Level3--MicroRNAs in cancer;[PATH:ko00270] Level1--Metabolism | Level2--Amino acid metabolism | Level3--Cysteine and methionine metabolism	K00558	{GO:0003682; chromatin binding; molecular_function} {GO:0008168; methyltransferase activity; molecular_function}	{IPR000953; Chromo/chromo shadow domain} {IPR001025; Bromo adjacent homology (BAH) domain} {IPR001525; C-5 cytosine methyltransferase} {IPR016197; Chromo-like domain superfamily} {IPR018117; DNA methylase, C-5 cytosine-specific, active site} {IPR023779; Chromo domain, conserved site} {IPR023780; Chromo domain} {IPR029063; S-adenosyl-L-methionine-dependent methyltransferase} {IPR043151; Bromo adja…	SL4.0ch01	766314	774402	-
Solyc01g006110.3.1	NA	NA	NA	NA	NA	NA	NA	NA	NA	NA	NA	NA	NA	NA	NA	NA	NA	NA	NA	NA	NA	NA	NA	NA	[PATH:ko04140] Level1--Cellular Processes | Level2--Transport and catabolism | Level3--Autophagy - animal;[PATH:ko04138] Level1--Cellular Processes | Level2--Transport and catabolism | Level3--Autophagy - yeast;[PATH:ko04136] Level1--Cellular Processes | Level2--Transport and catabolism | Level3--Autophagy - other	K17606	{GO:0009966; regulation of signal transduction; biological_process}	{IPR007304; TAP46-like protein} {IPR038511; TAP42/TAP46-like superfamily}	SL4.0ch01	776098	781893	-
Solyc01g006120.4.1	NA	NA	NA	NA	NA	NA	NA	NA	NA	NA	NA	NA	NA	NA	NA	NA	NA	NA	NA	NA	NA	NA	NA	NA	[PATH:ko04392] Level1--Environmental Information Processing | Level2--Signal transduction | Level3--Hippo signaling pathway - multiple species;[PATH:ko04011] Level1--Environmental Information Processing | Level2--Signal transduction | Level3--MAPK signaling pathway - yeast	K02218	{GO:0004672; protein kinase activity; molecular_function} {GO:0005524; ATP binding; molecular_function} {GO:0006468; protein phosphorylation; biological_process}	{IPR000719; Protein kinase domain} {IPR008271; Serine/threonine-protein kinase, active site} {IPR011009; Protein kinase-like domain superfamily} {IPR017441; Protein kinase, ATP binding site}	SL4.0ch01	785604	793974	+
Solyc01g006130.4.1	NA	NA	NA	NA	NA	NA	NA	NA	NA	NA	NA	NA	NA	NA	NA	NA	NA	NA	NA	NA	NA	NA	NA	NA	NA	NA	NA	{IPR036410; Heat shock protein DnaJ, cysteine-rich domain superfamily}	SL4.0ch01	795025	799370	+
Solyc01g006140.4.1	NA	NA	NA	NA	NA	NA	NA	NA	NA	NA	NA	NA	NA	NA	NA	NA	NA	NA	NA	NA	NA	NA	NA	NA	--	K10727	NA	{IPR014939; CDT1 Geminin-binding domain-like} {IPR032054; DNA replication factor Cdt1, C-terminal} {IPR036390; Winged helix DNA-binding domain superfamily} {IPR038090; DNA replication factor Cdt1, C-terminal WH domain superfamily}	SL4.0ch01	798926	803433	-
Solyc01g006150.3.1	NA	NA	NA	NA	NA	NA	NA	NA	NA	NA	NA	NA	NA	NA	NA	NA	NA	NA	NA	NA	NA	NA	NA	NA	NA	NA	{GO:0006812; cation transport; biological_process} {GO:0008324; cation transmembrane transporter activity; molecular_function} {GO:0016021; integral component of membrane; cellular_component} {GO:0055085; transmembrane transport; biological_process}	{IPR002524; Cation efflux protein} {IPR027469; Cation efflux transmembrane domain superfamily} {IPR027470; Cation efflux protein, cytoplasmic domain} {IPR036837; Cation efflux protein, cytoplasmic domain superfamily}	SL4.0ch01	807080	812172	-
Solyc01g006160.3.1	NA	NA	NA	NA	NA	NA	NA	NA	NA	NA	NA	NA	NA	NA	NA	NA	NA	NA	NA	NA	NA	NA	NA	NA	[PATH:ko03010] Level1--Genetic Information Processing | Level2--Translation | Level3--Ribosome	K02942	{GO:0003735; structural constituent of ribosome; molecular_function} {GO:0005840; ribosome; cellular_component} {GO:0006414; translational elongation; biological_process}	{IPR027534; Ribosomal protein L12/P1/P2 family} {IPR038716; Ribosomal protein P1/P2, N-terminal domain}	SL4.0ch01	815648	817914	-
Solyc01g006170.4.1	134.85	351.783	1.38333	0.00620651	Up	0.00122325	135.706	328.847	1.27693	0.000366141	Up	7.43298e-05	NA	NA	NA	NA	NA	NA	NA	NA	NA	NA	NA	NA	--	K14823	NA	{IPR008610; Eukaryotic rRNA processing}	SL4.0ch01	818692	819832	-
Solyc01g006180.4.1	NA	NA	NA	NA	NA	NA	NA	NA	NA	NA	NA	NA	NA	NA	NA	NA	NA	NA	NA	NA	NA	NA	NA	NA	NA	NA	{GO:0005525; GTP binding; molecular_function}	{IPR006073; GTP binding domain} {IPR027417; P-loop containing nucleoside triphosphate hydrolase}	SL4.0ch01	822399	828240	-
Solyc01g006190.3.1	471.273	1346.98	1.5151	0.000573063	Up	8.10458e-05	474.543	1414.03	1.5752	6.58117e-09	Up	6.31799e-10	NA	NA	NA	NA	NA	NA	NA	NA	NA	NA	NA	NA	[PATH:ko04115] Level1--Cellular Processes | Level2--Cell growth and death | Level3--p53 signaling pathway;[PATH:ko04310] Level1--Environmental Information Processing | Level2--Signal transduction | Level3--Wnt signaling pathway;[PATH:ko04120] Level1--Genetic Information Processing | Level2--Folding, sorting and degradation | Level3--Ubiquitin mediated proteolysis;[PATH:ko04013] Level1--Environmen…	K04506	{GO:0005515; protein binding; molecular_function} {GO:0005737; cytoplasm; cellular_component} {GO:0006511; ubiquitin-dependent protein catabolic process; biological_process} {GO:0007275; multicellular organism development; biological_process} {GO:0008270; zinc ion binding; molecular_function}	{IPR001841; Zinc finger, RING-type} {IPR008974; TRAF-like} {IPR013010; Zinc finger, SIAH-type} {IPR013083; Zinc finger, RING/FYVE/PHD-type} {IPR018121; Seven-in-absentia protein, TRAF-like domain}	SL4.0ch01	828707	833622	-
Solyc01g006200.3.1	NA	NA	NA	NA	NA	NA	NA	NA	NA	NA	NA	NA	NA	NA	NA	NA	NA	NA	NA	NA	NA	NA	NA	NA	NA	NA	NA	NA	SL4.0ch01	839587	842600	+
Solyc01g006210.4.1	11.9141	39.0201	1.71155	0.00354936	Up	0.000638763	11.9801	45.4799	1.92459	0.000229496	Up	4.45644e-05	NA	NA	NA	NA	NA	NA	NA	NA	NA	NA	NA	NA	--	K22817	{GO:0006281; DNA repair; biological_process} {GO:0030915; Smc5-Smc6 complex; cellular_component}	{IPR011513; Non-structural maintenance of chromosomes element 1} {IPR013083; Zinc finger, RING/FYVE/PHD-type} {IPR014857; Zinc finger, RING-like} {IPR036388; Winged helix-like DNA-binding domain superfamily}	SL4.0ch01	843159	847440	-
Solyc01g006220.3.1	NA	NA	NA	NA	NA	NA	NA	NA	NA	NA	NA	NA	NA	NA	NA	NA	NA	NA	NA	NA	NA	NA	NA	NA	[PATH:ko00310] Level1--Metabolism | Level2--Amino acid metabolism | Level3--Lysine degradation	K11423	{GO:0005515; protein binding; molecular_function} {GO:0005634; nucleus; cellular_component} {GO:0018024; histone-lysine N-methyltransferase activity; molecular_function}	{IPR001214; SET domain} {IPR003616; Post-SET domain} {IPR006560; AWS domain} {IPR025787; Histone-lysine N-methyltransferase, SET2, plant}	SL4.0ch01	848802	860098	-
Solyc01g006230.3.1	NA	NA	NA	NA	NA	NA	NA	NA	NA	NA	NA	NA	NA	NA	NA	NA	NA	NA	NA	NA	NA	NA	NA	NA	[PATH:ko04140] Level1--Cellular Processes | Level2--Transport and catabolism | Level3--Autophagy - animal;[PATH:ko04138] Level1--Cellular Processes | Level2--Transport and catabolism | Level3--Autophagy - yeast;[PATH:ko04136] Level1--Cellular Processes | Level2--Transport and catabolism | Level3--Autophagy - other	K08342	NA	{IPR005078; Peptidase C54} {IPR038765; Papain-like cysteine peptidase superfamily}	SL4.0ch01	862697	868804	+
Solyc01g006240.3.1	NA	NA	NA	NA	NA	NA	NA	NA	NA	NA	NA	NA	NA	NA	NA	NA	NA	NA	NA	NA	NA	NA	NA	NA	NA	NA	NA	{IPR001229; Jacalin-like lectin domain} {IPR036404; Jacalin-like lectin domain superfamily}	SL4.0ch01	869849	870878	-
Solyc01g006250.2.1	NA	NA	NA	NA	NA	NA	NA	NA	NA	NA	NA	NA	NA	NA	NA	NA	NA	NA	NA	NA	NA	NA	NA	NA	NA	NA	{GO:0005515; protein binding; molecular_function}	{IPR001810; F-box domain} {IPR036047; F-box-like domain superfamily}	SL4.0ch01	871362	873923	-
Solyc01g006260.4.1	NA	NA	NA	NA	NA	NA	NA	NA	NA	NA	NA	NA	4.51379	34.9026	2.95092	0.0123324	Up	0.00137751	4.50057	42.699	3.24602	0.00913768	Up	0.000997467	[PATH:ko03013] Level1--Genetic Information Processing | Level2--Translation | Level3--RNA transport;[PATH:ko03008] Level1--Genetic Information Processing | Level2--Translation | Level3--Ribosome biogenesis in eukaryotes	K03537	{GO:0001682; tRNA 5'-leader removal; biological_process} {GO:0030677; ribonuclease P complex; cellular_component}	{IPR002759; RNase P subunit Pop5/Rpp14/Rnp2-like} {IPR038085; RNase P subunit Pop5/Rpp14/Rnp2-like domain superfamily}	SL4.0ch01	878399	879674	+
Solyc01g006270.2.1	NA	NA	NA	NA	NA	NA	NA	NA	NA	NA	NA	NA	NA	NA	NA	NA	NA	NA	NA	NA	NA	NA	NA	NA	NA	NA	NA	NA	SL4.0ch01	883631	884344	-
Solyc01g006280.3.1	NA	NA	NA	NA	NA	NA	NA	NA	NA	NA	NA	NA	NA	NA	NA	NA	NA	NA	NA	NA	NA	NA	NA	NA	[PATH:ko00670] Level1--Metabolism | Level2--Metabolism of cofactors and vitamins | Level3--One carbon pool by folate;[PATH:ko01200] Level1--Metabolism | Level2--Global and overview maps | Level3--Carbon metabolism;[PATH:ko01120] Level1--Metabolism | Level2--Global and overview maps | Level3--Microbial metabolism in diverse environments;[PATH:ko01100] Level1--Metabolism | Level2--Global and overvi…	K01938	{GO:0004329; formate-tetrahydrofolate ligase activity; molecular_function} {GO:0005524; ATP binding; molecular_function}	{IPR000559; Formate-tetrahydrofolate ligase, FTHFS} {IPR020628; Formate-tetrahydrofolate ligase, FTHFS, conserved site} {IPR027417; P-loop containing nucleoside triphosphate hydrolase}	SL4.0ch01	883730	890609	+
Solyc01g006290.4.1	40.6244	117.778	1.53565	0.00010197	Up	1.19795e-05	NA	NA	NA	NA	NA	NA	68.7254	268.799	1.96762	3.4103e-10	Up	1.00131e-11	68.4855	244.837	1.83795	1.72495e-09	Up	4.80825e-11	[PATH:ko01110] Level1--Metabolism | Level2--Global and overview maps | Level3--Biosynthesis of secondary metabolites;[PATH:ko01100] Level1--Metabolism | Level2--Global and overview maps | Level3--Metabolic pathways;[PATH:ko00940] Level1--Metabolism | Level2--Biosynthesis of other secondary metabolites | Level3--Phenylpropanoid biosynthesis	K00430	NA	NA	SL4.0ch01	894318	897161	+
Solyc01g006300.3.1	NA	NA	NA	NA	NA	NA	NA	NA	NA	NA	NA	NA	NA	NA	NA	NA	NA	NA	NA	NA	NA	NA	NA	NA	[PATH:ko01110] Level1--Metabolism | Level2--Global and overview maps | Level3--Biosynthesis of secondary metabolites;[PATH:ko01100] Level1--Metabolism | Level2--Global and overview maps | Level3--Metabolic pathways;[PATH:ko00940] Level1--Metabolism | Level2--Biosynthesis of other secondary metabolites | Level3--Phenylpropanoid biosynthesis	K00430	{GO:0004601; peroxidase activity; molecular_function} {GO:0006979; response to oxidative stress; biological_process} {GO:0020037; heme binding; molecular_function} {GO:0042744; hydrogen peroxide catabolic process; biological_process}	{IPR000823; Plant peroxidase} {IPR002016; Haem peroxidase} {IPR010255; Haem peroxidase superfamily} {IPR019793; Peroxidases heam-ligand binding site} {IPR019794; Peroxidase, active site} {IPR033905; Secretory peroxidase}	SL4.0ch01	898439	901295	-
Solyc01g006310.3.1	NA	NA	NA	NA	NA	NA	NA	NA	NA	NA	NA	NA	NA	NA	NA	NA	NA	NA	NA	NA	NA	NA	NA	NA	[PATH:ko01110] Level1--Metabolism | Level2--Global and overview maps | Level3--Biosynthesis of secondary metabolites;[PATH:ko01100] Level1--Metabolism | Level2--Global and overview maps | Level3--Metabolic pathways;[PATH:ko00940] Level1--Metabolism | Level2--Biosynthesis of other secondary metabolites | Level3--Phenylpropanoid biosynthesis	K00430	{GO:0004601; peroxidase activity; molecular_function} {GO:0006979; response to oxidative stress; biological_process} {GO:0020037; heme binding; molecular_function} {GO:0042744; hydrogen peroxide catabolic process; biological_process}	{IPR000823; Plant peroxidase} {IPR002016; Haem peroxidase} {IPR010255; Haem peroxidase superfamily} {IPR019793; Peroxidases heam-ligand binding site} {IPR019794; Peroxidase, active site} {IPR033905; Secretory peroxidase}	SL4.0ch01	907879	911106	+
Solyc01g006320.4.1	NA	NA	NA	NA	NA	NA	310.994	820.608	1.3998	1.5e-13	Up	8.80716e-15	NA	NA	NA	NA	NA	NA	434.982	1302.85	1.58264	5.37397e-06	Up	2.62236e-07	NA	NA	{GO:0098542; defense response to other organism; biological_process}	{IPR044839; Protein NDR1-like}	SL4.0ch01	912527	913324	+
Solyc01g006330.4.1	831.803	281.401	-1.56362	2.8246e-18	Down	4.81535e-20	836.579	196.582	-2.08937	7.51e-29	Down	1.32446e-30	372.734	180.451	-1.04654	9.5428e-05	Down	5.90318e-06	371.413	121.568	-1.61126	9.05737e-14	Down	1.51603e-15	NA	NA	NA	{IPR006843; Plastid lipid-associated protein/fibrillin conserved domain} {IPR039633; Plastid-lipid-associated protein}	SL4.0ch01	918248	922538	+
Solyc01g006340.3.1	NA	NA	NA	NA	NA	NA	NA	NA	NA	NA	NA	NA	NA	NA	NA	NA	NA	NA	NA	NA	NA	NA	NA	NA	--	K19466	{GO:0003676; nucleic acid binding; molecular_function} {GO:0003724; RNA helicase activity; molecular_function} {GO:0005524; ATP binding; molecular_function}	{IPR001650; Helicase, C-terminal} {IPR007529; Zinc finger, HIT-type} {IPR011545; DEAD/DEAH box helicase domain} {IPR014001; Helicase superfamily 1/2, ATP-binding domain} {IPR014014; RNA helicase, DEAD-box type, Q motif} {IPR027417; P-loop containing nucleoside triphosphate hydrolase}	SL4.0ch01	924053	927646	+
Solyc01g006350.4.1	NA	NA	NA	NA	NA	NA	NA	NA	NA	NA	NA	NA	NA	NA	NA	NA	NA	NA	NA	NA	NA	NA	NA	NA	--	K11000	{GO:0000148; 1,3-beta-D-glucan synthase complex; cellular_component} {GO:0003843; 1,3-beta-D-glucan synthase activity; molecular_function} {GO:0006075; (1->3)-beta-D-glucan biosynthetic process; biological_process} {GO:0016020; membrane; cellular_component}	{IPR003440; Glycosyl transferase, family 48}	SL4.0ch01	942190	960156	-
Solyc01g006360.4.1	NA	NA	NA	NA	NA	NA	NA	NA	NA	NA	NA	NA	NA	NA	NA	NA	NA	NA	NA	NA	NA	NA	NA	NA	NA	NA	NA	{IPR026899; 1,3-beta-glucan synthase subunit FKS1-like, domain-1}	SL4.0ch01	963554	990475	-
Solyc01g006370.3.1	NA	NA	NA	NA	NA	NA	NA	NA	NA	NA	NA	NA	NA	NA	NA	NA	NA	NA	NA	NA	NA	NA	NA	NA	--	K11000	{GO:0000148; 1,3-beta-D-glucan synthase complex; cellular_component} {GO:0003843; 1,3-beta-D-glucan synthase activity; molecular_function} {GO:0006075; (1->3)-beta-D-glucan biosynthetic process; biological_process} {GO:0016020; membrane; cellular_component}	{IPR003440; Glycosyl transferase, family 48} {IPR023175; Vta1/Callose synthase, N-terminal domain superfamily} {IPR026899; 1,3-beta-glucan synthase subunit FKS1-like, domain-1} {IPR026953; Callose synthase} {IPR039431; Vta1/callose synthase, N-terminal}	SL4.0ch01	991516	1013901	-
Solyc01g006380.2.1	NA	NA	NA	NA	NA	NA	NA	NA	NA	NA	NA	NA	NA	NA	NA	NA	NA	NA	NA	NA	NA	NA	NA	NA	NA	NA	NA	NA	SL4.0ch01	1021110	1022677	+
Solyc01g006390.2.1	NA	NA	NA	NA	NA	NA	NA	NA	NA	NA	NA	NA	NA	NA	NA	NA	NA	NA	NA	NA	NA	NA	NA	NA	NA	NA	NA	NA	SL4.0ch01	1025528	1026866	-
Solyc01g006400.4.1	NA	NA	NA	NA	NA	NA	NA	NA	NA	NA	NA	NA	19316	6079.39	-1.6678	1.33918e-16	Down	2.36628e-18	19247.1	4986.54	-1.94853	2.30474e-12	Down	4.41963e-14	NA	NA	NA	NA	SL4.0ch01	1029053	1030812	-
Solyc01g006410.4.1	NA	NA	NA	NA	NA	NA	NA	NA	NA	NA	NA	NA	NA	NA	NA	NA	NA	NA	NA	NA	NA	NA	NA	NA	NA	NA	NA	NA	SL4.0ch01	1032686	1033435	-
Solyc01g006420.3.1	NA	NA	NA	NA	NA	NA	NA	NA	NA	NA	NA	NA	NA	NA	NA	NA	NA	NA	NA	NA	NA	NA	NA	NA	NA	NA	NA	NA	SL4.0ch01	1038166	1038651	+
Solyc01g006430.3.1	NA	NA	NA	NA	NA	NA	259.998	86.886	-1.58131	1.58889e-05	Down	2.47275e-06	NA	NA	NA	NA	NA	NA	NA	NA	NA	NA	NA	NA	[PATH:ko01040] Level1--Metabolism | Level2--Lipid metabolism | Level3--Biosynthesis of unsaturated fatty acids;[PATH:ko01212] Level1--Metabolism | Level2--Global and overview maps | Level3--Fatty acid metabolism	K10256	{GO:0006629; lipid metabolic process; biological_process} {GO:0016717; oxidoreductase activity, acting on paired donors, with oxidation of a pair of donors resulting in the reduction of molecular oxygen to two molecules of water; molecular_function}	{IPR005804; Fatty acid desaturase domain} {IPR021863; Fatty acid desaturase, N-terminal}	SL4.0ch01	1040800	1042521	-
Solyc01g006440.2.1	NA	NA	NA	NA	NA	NA	NA	NA	NA	NA	NA	NA	NA	NA	NA	NA	NA	NA	NA	NA	NA	NA	NA	NA	--	K14638	{GO:0016020; membrane; cellular_component} {GO:0022857; transmembrane transporter activity; molecular_function} {GO:0055085; transmembrane transport; biological_process}	{IPR000109; Proton-dependent oligopeptide transporter family} {IPR036259; MFS transporter superfamily}	SL4.0ch01	1054756	1060221	-
Solyc01g006450.4.1	NA	NA	NA	NA	NA	NA	1056.71	457.334	-1.20826	7.17634e-10	Down	6.15789e-11	NA	NA	NA	NA	NA	NA	NA	NA	NA	NA	NA	NA	[PATH:ko00780] Level1--Metabolism | Level2--Metabolism of cofactors and vitamins | Level3--Biotin metabolism;[PATH:ko00333] Level1--Metabolism | Level2--Biosynthesis of other secondary metabolites | Level3--Prodigiosin biosynthesis;[PATH:ko01100] Level1--Metabolism | Level2--Global and overview maps | Level3--Metabolic pathways;[PATH:ko01130] Level1--Metabolism | Level2--Global and overview maps …	K00208	{GO:0004318; enoyl-[acyl-carrier-protein] reductase (NADH) activity; molecular_function} {GO:0006633; fatty acid biosynthetic process; biological_process} {GO:0016491; oxidoreductase activity; molecular_function}	{IPR002347; Short-chain dehydrogenase/reductase SDR} {IPR014358; Enoyl-[acyl-carrier-protein] reductase (NADH)} {IPR036291; NAD(P)-binding domain superfamily}	SL4.0ch01	1064403	1069837	+
Solyc01g006460.3.1	NA	NA	NA	NA	NA	NA	NA	NA	NA	NA	NA	NA	NA	NA	NA	NA	NA	NA	NA	NA	NA	NA	NA	NA	--	K22825	{GO:0005634; nucleus; cellular_component} {GO:0006281; DNA repair; biological_process} {GO:0030915; Smc5-Smc6 complex; cellular_component}	{IPR014854; Non-structural maintenance of chromosome element 4, C-terminal} {IPR027786; Nse4/EID family}	SL4.0ch01	1071214	1074285	-
Solyc01g006480.3.1	NA	NA	NA	NA	NA	NA	NA	NA	NA	NA	NA	NA	NA	NA	NA	NA	NA	NA	NA	NA	NA	NA	NA	NA	--	K07018	NA	{IPR000073; Alpha/beta hydrolase fold-1} {IPR029058; Alpha/Beta hydrolase fold}	SL4.0ch01	1080397	1084545	+
Solyc01g006490.4.1	NA	NA	NA	NA	NA	NA	NA	NA	NA	NA	NA	NA	NA	NA	NA	NA	NA	NA	NA	NA	NA	NA	NA	NA	NA	NA	NA	{IPR003846; Protein adenylyltransferase SelO}	SL4.0ch01	1087896	1093369	-
Solyc01g006500.4.1	NA	NA	NA	NA	NA	NA	NA	NA	NA	NA	NA	NA	NA	NA	NA	NA	NA	NA	NA	NA	NA	NA	NA	NA	NA	NA	{GO:0005515; protein binding; molecular_function}	{IPR002885; Pentatricopeptide repeat} {IPR011990; Tetratricopeptide-like helical domain superfamily}	SL4.0ch01	1095657	1099347	-
Solyc01g006510.3.1	NA	NA	NA	NA	NA	NA	NA	NA	NA	NA	NA	NA	NA	NA	NA	NA	NA	NA	NA	NA	NA	NA	NA	NA	[PATH:ko00040] Level1--Metabolism | Level2--Carbohydrate metabolism | Level3--Pentose and glucuronate interconversions;[PATH:ko01100] Level1--Metabolism | Level2--Global and overview maps | Level3--Metabolic pathways;[PATH:ko00051] Level1--Metabolism | Level2--Carbohydrate metabolism | Level3--Fructose and mannose metabolism	K00008	{GO:0008270; zinc ion binding; molecular_function} {GO:0016491; oxidoreductase activity; molecular_function}	{IPR002328; Alcohol dehydrogenase, zinc-type, conserved site} {IPR011032; GroES-like superfamily} {IPR013149; Alcohol dehydrogenase, C-terminal} {IPR013154; Alcohol dehydrogenase, N-terminal} {IPR020843; Polyketide synthase, enoylreductase domain} {IPR036291; NAD(P)-binding domain superfamily}	SL4.0ch01	1100167	1104497	+
Solyc01g006520.3.1	NA	NA	NA	NA	NA	NA	NA	NA	NA	NA	NA	NA	NA	NA	NA	NA	NA	NA	NA	NA	NA	NA	NA	NA	[PATH:ko05133] Level1--Human Diseases | Level2--Infectious diseases: Bacterial | Level3--Pertussis;[PATH:ko05170] Level1--Human Diseases | Level2--Infectious diseases: Viral | Level3--Human immunodeficiency virus 1 infection;[PATH:ko04722] Level1--Organismal Systems | Level2--Nervous system | Level3--Neurotrophin signaling pathway;[PATH:ko05145] Level1--Human Diseases | Level2--Infectious disease…	K04733	{GO:0004672; protein kinase activity; molecular_function} {GO:0004674; protein serine/threonine kinase activity; molecular_function} {GO:0005524; ATP binding; molecular_function} {GO:0006468; protein phosphorylation; biological_process} {GO:0048544; recognition of pollen; biological_process}	{IPR000719; Protein kinase domain} {IPR000858; S-locus glycoprotein domain} {IPR001480; Bulb-type lectin domain} {IPR008271; Serine/threonine-protein kinase, active site} {IPR011009; Protein kinase-like domain superfamily} {IPR017441; Protein kinase, ATP binding site} {IPR024171; S-receptor-like serine/threonine-protein kinase} {IPR036426; Bulb-type lectin domain superfamily}	SL4.0ch01	1105731	1109059	+
Solyc01g006530.1.1	NA	NA	NA	NA	NA	NA	NA	NA	NA	NA	NA	NA	NA	NA	NA	NA	NA	NA	NA	NA	NA	NA	NA	NA	[PATH:ko05133] Level1--Human Diseases | Level2--Infectious diseases: Bacterial | Level3--Pertussis;[PATH:ko05170] Level1--Human Diseases | Level2--Infectious diseases: Viral | Level3--Human immunodeficiency virus 1 infection;[PATH:ko04722] Level1--Organismal Systems | Level2--Nervous system | Level3--Neurotrophin signaling pathway;[PATH:ko05145] Level1--Human Diseases | Level2--Infectious disease…	K04733	{GO:0004672; protein kinase activity; molecular_function} {GO:0004674; protein serine/threonine kinase activity; molecular_function} {GO:0005524; ATP binding; molecular_function} {GO:0006468; protein phosphorylation; biological_process}	{IPR000719; Protein kinase domain} {IPR001480; Bulb-type lectin domain} {IPR008271; Serine/threonine-protein kinase, active site} {IPR011009; Protein kinase-like domain superfamily} {IPR024171; S-receptor-like serine/threonine-protein kinase} {IPR036426; Bulb-type lectin domain superfamily}	SL4.0ch01	1110866	1113283	+
Solyc01g006540.4.1	98.3803	43.3093	-1.18369	0.0195164	Down	0.00470179	98.8665	24.8676	-1.99121	1.18387e-05	Down	1.80194e-06	NA	NA	NA	NA	NA	NA	NA	NA	NA	NA	NA	NA	[PATH:ko01110] Level1--Metabolism | Level2--Global and overview maps | Level3--Biosynthesis of secondary metabolites;[PATH:ko01100] Level1--Metabolism | Level2--Global and overview maps | Level3--Metabolic pathways;[PATH:ko00592] Level1--Metabolism | Level2--Lipid metabolism | Level3--alpha-Linolenic acid metabolism;[PATH:ko00591] Level1--Metabolism | Level2--Lipid metabolism | Level3--Linoleic a…	K00454	{GO:0005515; protein binding; molecular_function} {GO:0016491; oxidoreductase activity; molecular_function} {GO:0016702; oxidoreductase activity, acting on single donors with incorporation of molecular oxygen, incorporation of two atoms of oxygen; molecular_function} {GO:0046872; metal ion binding; molecular_function}	{IPR000907; Lipoxygenase} {IPR001024; PLAT/LH2 domain} {IPR001246; Lipoxygenase, plant} {IPR013819; Lipoxygenase, C-terminal} {IPR020833; Lipoxygenase, iron binding site} {IPR020834; Lipoxygenase, conserved site} {IPR027433; Lipoxygenase, domain 3} {IPR036226; Lipoxigenase, C-terminal domain superfamily} {IPR036392; PLAT/LH2 domain superfamily}	SL4.0ch01	1119976	1130114	+
Solyc01g006550.3.1	NA	NA	NA	NA	NA	NA	NA	NA	NA	NA	NA	NA	NA	NA	NA	NA	NA	NA	NA	NA	NA	NA	NA	NA	[PATH:ko04014] Level1--Environmental Information Processing | Level2--Signal transduction | Level3--Ras signaling pathway	K19613	{GO:0005515; protein binding; molecular_function}	{IPR001611; Leucine-rich repeat} {IPR003591; Leucine-rich repeat, typical subtype} {IPR013210; Leucine-rich repeat-containing N-terminal, plant-type} {IPR032675; Leucine-rich repeat domain superfamily}	SL4.0ch01	1130793	1133376	-
Solyc01g006555.1.1	NA	NA	NA	NA	NA	NA	NA	NA	NA	NA	NA	NA	NA	NA	NA	NA	NA	NA	NA	NA	NA	NA	NA	NA	[PATH:ko01110] Level1--Metabolism | Level2--Global and overview maps | Level3--Biosynthesis of secondary metabolites;[PATH:ko01100] Level1--Metabolism | Level2--Global and overview maps | Level3--Metabolic pathways;[PATH:ko00592] Level1--Metabolism | Level2--Lipid metabolism | Level3--alpha-Linolenic acid metabolism;[PATH:ko00591] Level1--Metabolism | Level2--Lipid metabolism | Level3--Linoleic a…	K00454	{GO:0016491; oxidoreductase activity; molecular_function} {GO:0016702; oxidoreductase activity, acting on single donors with incorporation of molecular oxygen, incorporation of two atoms of oxygen; molecular_function} {GO:0046872; metal ion binding; molecular_function}	{IPR000907; Lipoxygenase} {IPR001246; Lipoxygenase, plant} {IPR013819; Lipoxygenase, C-terminal} {IPR020833; Lipoxygenase, iron binding site} {IPR020834; Lipoxygenase, conserved site} {IPR036226; Lipoxigenase, C-terminal domain superfamily}	SL4.0ch01	1134814	1138802	-
Solyc01g006580.4.1	NA	NA	NA	NA	NA	NA	NA	NA	NA	NA	NA	NA	NA	NA	NA	NA	NA	NA	NA	NA	NA	NA	NA	NA	NA	NA	NA	{IPR005123; Oxoglutarate/iron-dependent dioxygenase} {IPR026992; Non-haem dioxygenase N-terminal domain} {IPR027443; Isopenicillin N synthase-like superfamily} {IPR044861; Isopenicillin N synthase-like, Fe(2+) 2OG dioxygenase domain}	SL4.0ch01	1145049	1193363	-
Solyc01g006585.1.1	NA	NA	NA	NA	NA	NA	NA	NA	NA	NA	NA	NA	NA	NA	NA	NA	NA	NA	NA	NA	NA	NA	NA	NA	NA	NA	NA	{IPR005123; Oxoglutarate/iron-dependent dioxygenase} {IPR026992; Non-haem dioxygenase N-terminal domain} {IPR027443; Isopenicillin N synthase-like superfamily} {IPR044861; Isopenicillin N synthase-like, Fe(2+) 2OG dioxygenase domain}	SL4.0ch01	1201430	1203297	+
Solyc01g006590.3.1	NA	NA	NA	NA	NA	NA	NA	NA	NA	NA	NA	NA	NA	NA	NA	NA	NA	NA	NA	NA	NA	NA	NA	NA	[PATH:ko05133] Level1--Human Diseases | Level2--Infectious diseases: Bacterial | Level3--Pertussis;[PATH:ko05170] Level1--Human Diseases | Level2--Infectious diseases: Viral | Level3--Human immunodeficiency virus 1 infection;[PATH:ko04722] Level1--Organismal Systems | Level2--Nervous system | Level3--Neurotrophin signaling pathway;[PATH:ko05145] Level1--Human Diseases | Level2--Infectious disease…	K04733	{GO:0004672; protein kinase activity; molecular_function} {GO:0005524; ATP binding; molecular_function} {GO:0006468; protein phosphorylation; biological_process}	{IPR000719; Protein kinase domain} {IPR001245; Serine-threonine/tyrosine-protein kinase, catalytic domain} {IPR011009; Protein kinase-like domain superfamily} {IPR017441; Protein kinase, ATP binding site}	SL4.0ch01	1206887	1209143	-
Solyc01g006600.3.1	NA	NA	NA	NA	NA	NA	NA	NA	NA	NA	NA	NA	NA	NA	NA	NA	NA	NA	NA	NA	NA	NA	NA	NA	NA	NA	{GO:0020037; heme binding; molecular_function}	{IPR006162; Phosphopantetheine attachment site} {IPR009081; Phosphopantetheine binding ACP domain} {IPR011004; Trimeric LpxA-like superfamily} {IPR020835; Catalase superfamily} {IPR036188; FAD/NAD(P)-binding domain superfamily} {IPR036736; ACP-like superfamily}	SL4.0ch01	1210392	1217008	-
Solyc01g006610.2.1	NA	NA	NA	NA	NA	NA	NA	NA	NA	NA	NA	NA	NA	NA	NA	NA	NA	NA	NA	NA	NA	NA	NA	NA	NA	NA	NA	{IPR005123; Oxoglutarate/iron-dependent dioxygenase} {IPR027443; Isopenicillin N synthase-like superfamily} {IPR044861; Isopenicillin N synthase-like, Fe(2+) 2OG dioxygenase domain}	SL4.0ch01	1218892	1221957	-
Solyc01g006620.3.1	NA	NA	NA	NA	NA	NA	NA	NA	NA	NA	NA	NA	NA	NA	NA	NA	NA	NA	NA	NA	NA	NA	NA	NA	[PATH:ko01110] Level1--Metabolism | Level2--Global and overview maps | Level3--Biosynthesis of secondary metabolites;[PATH:ko01100] Level1--Metabolism | Level2--Global and overview maps | Level3--Metabolic pathways;[PATH:ko01230] Level1--Metabolism | Level2--Global and overview maps | Level3--Biosynthesis of amino acids;[PATH:ko00450] Level1--Metabolism | Level2--Metabolism of other amino acids |…	K00549	NA	{IPR000008; C2 domain} {IPR013583; Phosphoribosyltransferase C-terminal} {IPR035892; C2 domain superfamily}	SL4.0ch01	1226234	1228584	-
Solyc01g006630.3.1	NA	NA	NA	NA	NA	NA	NA	NA	NA	NA	NA	NA	NA	NA	NA	NA	NA	NA	NA	NA	NA	NA	NA	NA	NA	NA	{GO:0000166; nucleotide binding; molecular_function}	{IPR000683; Gfo/Idh/MocA-like oxidoreductase, N-terminal} {IPR004104; Gfo/Idh/MocA-like oxidoreductase, C-terminal} {IPR036291; NAD(P)-binding domain superfamily}	SL4.0ch01	1232464	1239756	-
Solyc01g006640.1.1	NA	NA	NA	NA	NA	NA	NA	NA	NA	NA	NA	NA	NA	NA	NA	NA	NA	NA	NA	NA	NA	NA	NA	NA	NA	NA	{GO:0008610; lipid biosynthetic process; biological_process} {GO:0020037; heme binding; molecular_function}	{IPR000873; AMP-dependent synthetase/ligase} {IPR006162; Phosphopantetheine attachment site} {IPR009081; Phosphopantetheine binding ACP domain} {IPR011004; Trimeric LpxA-like superfamily} {IPR020835; Catalase superfamily} {IPR020845; AMP-binding, conserved site} {IPR036188; FAD/NAD(P)-binding domain superfamily} {IPR036736; ACP-like superfamily} {IPR040097; Fatty acyl-AMP ligase /fatty acyl-coenz…	SL4.0ch01	1244818	1253531	+
Solyc01g006650.2.1	NA	NA	NA	NA	NA	NA	NA	NA	NA	NA	NA	NA	NA	NA	NA	NA	NA	NA	NA	NA	NA	NA	NA	NA	[PATH:ko04075] Level1--Environmental Information Processing | Level2--Signal transduction | Level3--Plant hormone signal transduction;[PATH:ko04016] Level1--Environmental Information Processing | Level2--Signal transduction | Level3--MAPK signaling pathway - plant	K14514	{GO:0003700; DNA-binding transcription factor activity; molecular_function} {GO:0005634; nucleus; cellular_component}	{IPR006957; Ethylene insensitive 3} {IPR023278; Ethylene insensitive 3-like protein, DNA-binding domain superfamily}	SL4.0ch01	1254710	1258026	+
Solyc01g006660.3.1	NA	NA	NA	NA	NA	NA	NA	NA	NA	NA	NA	NA	NA	NA	NA	NA	NA	NA	NA	NA	NA	NA	NA	NA	NA	NA	{GO:0004252; serine-type endopeptidase activity; molecular_function} {GO:0006508; proteolysis; biological_process} {GO:0008236; serine-type peptidase activity; molecular_function}	{IPR000209; Peptidase S8/S53 domain} {IPR010259; Peptidase S8 propeptide/proteinase inhibitor I9} {IPR015500; Peptidase S8, subtilisin-related} {IPR034197; Cucumisin-like catalytic domain} {IPR036852; Peptidase S8/S53 domain superfamily} {IPR037045; Peptidase S8 propeptide/proteinase inhibitor I9 superfamily} {IPR045051; Subtilisin-like protease}	SL4.0ch01	1260808	1264685	-
Solyc01g006670.2.1	NA	NA	NA	NA	NA	NA	NA	NA	NA	NA	NA	NA	NA	NA	NA	NA	NA	NA	NA	NA	NA	NA	NA	NA	NA	NA	{GO:0008194; UDP-glycosyltransferase activity; molecular_function}	{IPR002213; UDP-glucuronosyl/UDP-glucosyltransferase}	SL4.0ch01	1267449	1269087	-
Solyc01g006680.4.1	NA	NA	NA	NA	NA	NA	NA	NA	NA	NA	NA	NA	NA	NA	NA	NA	NA	NA	NA	NA	NA	NA	NA	NA	--	K10277	NA	{IPR003347; JmjC domain} {IPR041667; Cupin-like domain 8}	SL4.0ch01	1269435	1273742	-
Solyc01g006690.4.1	NA	NA	NA	NA	NA	NA	793.342	335.38	-1.24215	6.201e-20	Down	2.05973e-21	NA	NA	NA	NA	NA	NA	NA	NA	NA	NA	NA	NA	NA	NA	NA	NA	SL4.0ch01	1276284	1279870	-
Solyc01g006700.3.1	NA	NA	NA	NA	NA	NA	NA	NA	NA	NA	NA	NA	NA	NA	NA	NA	NA	NA	NA	NA	NA	NA	NA	NA	--	K22422	NA	{IPR024861; Donson}	SL4.0ch01	1286505	1294517	-
Solyc01g006710.4.1	NA	NA	NA	NA	NA	NA	NA	NA	NA	NA	NA	NA	NA	NA	NA	NA	NA	NA	NA	NA	NA	NA	NA	NA	[PATH:ko03018] Level1--Genetic Information Processing | Level2--Folding, sorting and degradation | Level3--RNA degradation	K14442	{GO:0004386; helicase activity; molecular_function}	{IPR001650; Helicase, C-terminal} {IPR007502; Helicase-associated domain} {IPR011709; Domain of unknown function DUF1605} {IPR014720; Double-stranded RNA-binding domain} {IPR027417; P-loop containing nucleoside triphosphate hydrolase}	SL4.0ch01	1295363	1309677	+
Solyc01g006720.4.1	1324.41	500.21	-1.40474	2.59892e-36	Down	1.14993e-38	1332	421.752	-1.65913	7.51e-29	Down	1.32552e-30	NA	NA	NA	NA	NA	NA	NA	NA	NA	NA	NA	NA	[PATH:ko01523] Level1--Human Diseases | Level2--Drug resistance: Antineoplastic | Level3--Antifolate resistance;[PATH:ko04976] Level1--Organismal Systems | Level2--Digestive system | Level3--Bile secretion;[PATH:ko02010] Level1--Environmental Information Processing | Level2--Membrane transport | Level3--ABC transporters	K05681	{GO:0005524; ATP binding; molecular_function} {GO:0016020; membrane; cellular_component} {GO:0140359; ; }	{IPR003439; ABC transporter-like, ATP-binding domain} {IPR003593; AAA+ ATPase domain} {IPR013525; ABC-2 type transporter} {IPR017871; ABC transporter-like, conserved site} {IPR027417; P-loop containing nucleoside triphosphate hydrolase} {IPR043926; ABC transporter family G domain}	SL4.0ch01	1310850	1318677	-
Solyc01g006730.4.1	NA	NA	NA	NA	NA	NA	NA	NA	NA	NA	NA	NA	NA	NA	NA	NA	NA	NA	NA	NA	NA	NA	NA	NA	[PATH:ko05145] Level1--Human Diseases | Level2--Infectious diseases: Parasitic | Level3--Toxoplasmosis;[PATH:ko04626] Level1--Organismal Systems | Level2--Environmental adaptation | Level3--Plant-pathogen interaction	K13412	NA	NA	SL4.0ch01	1337614	1341706	-
Solyc01g006740.4.1	NA	NA	NA	NA	NA	NA	NA	NA	NA	NA	NA	NA	NA	NA	NA	NA	NA	NA	NA	NA	NA	NA	NA	NA	[PATH:ko00500] Level1--Metabolism | Level2--Carbohydrate metabolism | Level3--Starch and sucrose metabolism	K07024	{GO:0000287; magnesium ion binding; molecular_function} {GO:0005986; sucrose biosynthetic process; biological_process} {GO:0050307; sucrose-phosphate phosphatase activity; molecular_function}	{IPR006379; HAD-superfamily hydrolase, subfamily IIB} {IPR006380; Sucrose-phosphatase-like, N-terminal} {IPR012847; Sucrose phosphatase, plant/cyanobacteria} {IPR013679; Sucrose-phosphatase, C-terminal} {IPR023214; HAD superfamily} {IPR032710; NTF2-like domain superfamily} {IPR036412; HAD-like superfamily}	SL4.0ch01	1345542	1349924	-
Solyc01g006750.2.1	NA	NA	NA	NA	NA	NA	NA	NA	NA	NA	NA	NA	NA	NA	NA	NA	NA	NA	NA	NA	NA	NA	NA	NA	NA	NA	NA	NA	SL4.0ch01	1352555	1353076	+
Solyc01g006760.3.1	NA	NA	NA	NA	NA	NA	NA	NA	NA	NA	NA	NA	NA	NA	NA	NA	NA	NA	NA	NA	NA	NA	NA	NA	NA	NA	NA	NA	SL4.0ch01	1356987	1358206	-
Solyc01g006770.2.1	NA	NA	NA	NA	NA	NA	NA	NA	NA	NA	NA	NA	NA	NA	NA	NA	NA	NA	NA	NA	NA	NA	NA	NA	NA	NA	NA	{IPR006740; Protein of unknown function DUF604}	SL4.0ch01	1359715	1362996	+
Solyc01g006780.4.1	NA	NA	NA	NA	NA	NA	NA	NA	NA	NA	NA	NA	NA	NA	NA	NA	NA	NA	NA	NA	NA	NA	NA	NA	NA	NA	NA	NA	SL4.0ch01	1367276	1367899	-
Solyc01g006790.3.1	NA	NA	NA	NA	NA	NA	NA	NA	NA	NA	NA	NA	NA	NA	NA	NA	NA	NA	NA	NA	NA	NA	NA	NA	NA	NA	NA	NA	SL4.0ch01	1368062	1368793	+
Solyc01g006800.4.1	NA	NA	NA	NA	NA	NA	NA	NA	NA	NA	NA	NA	NA	NA	NA	NA	NA	NA	NA	NA	NA	NA	NA	NA	--	K01265	{GO:0006508; proteolysis; biological_process} {GO:0070006; metalloaminopeptidase activity; molecular_function}	{IPR000994; Peptidase M24} {IPR001714; Peptidase M24, methionine aminopeptidase} {IPR002468; Peptidase M24A, methionine aminopeptidase, subfamily 2} {IPR018349; Peptidase M24A, methionine aminopeptidase, subfamily 2, binding site} {IPR036005; Creatinase/aminopeptidase-like} {IPR036388; Winged helix-like DNA-binding domain superfamily} {IPR036390; Winged helix DNA-binding domain superfamily}	SL4.0ch01	1372404	1379158	+
Solyc01g006810.4.1	NA	NA	NA	NA	NA	NA	NA	NA	NA	NA	NA	NA	NA	NA	NA	NA	NA	NA	NA	NA	NA	NA	NA	NA	--	K19043	NA	NA	SL4.0ch01	1380764	1385738	+
Solyc01g006820.2.1	NA	NA	NA	NA	NA	NA	NA	NA	NA	NA	NA	NA	NA	NA	NA	NA	NA	NA	NA	NA	NA	NA	NA	NA	NA	NA	NA	NA	SL4.0ch01	1398236	1398998	-
Solyc01g006830.3.1	NA	NA	NA	NA	NA	NA	NA	NA	NA	NA	NA	NA	NA	NA	NA	NA	NA	NA	NA	NA	NA	NA	NA	NA	NA	NA	{GO:0008017; microtubule binding; molecular_function}	{IPR027329; TPX2, C-terminal} {IPR044833; Protein WVD2-like 4/5/6}	SL4.0ch01	1406957	1409906	-
Solyc01g006840.3.1	NA	NA	NA	NA	NA	NA	NA	NA	NA	NA	NA	NA	NA	NA	NA	NA	NA	NA	NA	NA	NA	NA	NA	NA	[PATH:ko05145] Level1--Human Diseases | Level2--Infectious diseases: Parasitic | Level3--Toxoplasmosis;[PATH:ko04626] Level1--Organismal Systems | Level2--Environmental adaptation | Level3--Plant-pathogen interaction	K13412	{GO:0004672; protein kinase activity; molecular_function} {GO:0005509; calcium ion binding; molecular_function} {GO:0005524; ATP binding; molecular_function} {GO:0006468; protein phosphorylation; biological_process}	{IPR000719; Protein kinase domain} {IPR002048; EF-hand domain} {IPR008271; Serine/threonine-protein kinase, active site} {IPR011009; Protein kinase-like domain superfamily} {IPR011992; EF-hand domain pair} {IPR017441; Protein kinase, ATP binding site} {IPR018247; EF-Hand 1, calcium-binding site}	SL4.0ch01	1418088	1421595	-
Solyc01g006845.1.1	NA	NA	NA	NA	NA	NA	NA	NA	NA	NA	NA	NA	NA	NA	NA	NA	NA	NA	NA	NA	NA	NA	NA	NA	NA	NA	NA	NA	SL4.0ch01	1421629	1423022	-
Solyc01g006850.1.1	NA	NA	NA	NA	NA	NA	NA	NA	NA	NA	NA	NA	NA	NA	NA	NA	NA	NA	NA	NA	NA	NA	NA	NA	NA	NA	{GO:0005515; protein binding; molecular_function}	{IPR002885; Pentatricopeptide repeat} {IPR011990; Tetratricopeptide-like helical domain superfamily}	SL4.0ch01	1424883	1428176	+
Solyc01g006860.3.1	NA	NA	NA	NA	NA	NA	NA	NA	NA	NA	NA	NA	NA	NA	NA	NA	NA	NA	NA	NA	NA	NA	NA	NA	--	K04082	{GO:0001671; ATPase activator activity; molecular_function} {GO:0051087; chaperone binding; molecular_function} {GO:0051259; protein complex oligomerization; biological_process} {GO:0097428; protein maturation by iron-sulfur cluster transfer; biological_process}	{IPR001623; DnaJ domain} {IPR004640; Co-chaperone Hsc20} {IPR009073; Co-chaperone HscB, C-terminal oligomerisation domain} {IPR036386; HscB, C-terminal domain superfamily} {IPR036869; Chaperone J-domain superfamily}	SL4.0ch01	1430366	1434582	-
Solyc01g006870.4.1	NA	NA	NA	NA	NA	NA	NA	NA	NA	NA	NA	NA	NA	NA	NA	NA	NA	NA	NA	NA	NA	NA	NA	NA	NA	NA	{GO:0008289; lipid binding; molecular_function}	{IPR002913; START domain} {IPR023393; START-like domain superfamily}	SL4.0ch01	1438256	1446376	-
Solyc01g006880.4.1	NA	NA	NA	NA	NA	NA	NA	NA	NA	NA	NA	NA	NA	NA	NA	NA	NA	NA	NA	NA	NA	NA	NA	NA	NA	NA	{GO:0005515; protein binding; molecular_function} {GO:0042800; histone methyltransferase activity (H3-K4 specific); molecular_function} {GO:0051568; histone H3-K4 methylation; biological_process}	{IPR001214; SET domain} {IPR003169; GYF domain} {IPR003616; Post-SET domain} {IPR035445; GYF-like domain superfamily} {IPR044570; Histone-lysine N-methyltransferase Set1-like}	SL4.0ch01	1449635	1464284	+
Solyc01g006890.3.1	NA	NA	NA	NA	NA	NA	NA	NA	NA	NA	NA	NA	NA	NA	NA	NA	NA	NA	NA	NA	NA	NA	NA	NA	NA	NA	NA	{IPR019448; NT-type C2 domain}	SL4.0ch01	1472864	1478247	+
Solyc01g006900.3.1	NA	NA	NA	NA	NA	NA	NA	NA	NA	NA	NA	NA	NA	NA	NA	NA	NA	NA	NA	NA	NA	NA	NA	NA	NA	NA	{GO:0032366; intracellular sterol transport; biological_process}	{IPR003172; MD-2-related lipid-recognition domain} {IPR014756; Immunoglobulin E-set} {IPR033917; ML domain, phosphatidylinositol/phosphatidylglycerol transfer protein} {IPR039670; Sterol transport protein NPC2-like}	SL4.0ch01	1479876	1485363	-
Solyc01g006910.4.1	NA	NA	NA	NA	NA	NA	NA	NA	NA	NA	NA	NA	NA	NA	NA	NA	NA	NA	NA	NA	NA	NA	NA	NA	--	K19041	NA	{IPR001841; Zinc finger, RING-type} {IPR013083; Zinc finger, RING/FYVE/PHD-type}	SL4.0ch01	1491924	1492676	-
Solyc01g006920.4.1	NA	NA	NA	NA	NA	NA	NA	NA	NA	NA	NA	NA	NA	NA	NA	NA	NA	NA	NA	NA	NA	NA	NA	NA	NA	NA	{GO:0005515; protein binding; molecular_function}	{IPR002885; Pentatricopeptide repeat} {IPR011990; Tetratricopeptide-like helical domain superfamily}	SL4.0ch01	1496755	1499619	+
Solyc01g006930.3.1	NA	NA	NA	NA	NA	NA	NA	NA	NA	NA	NA	NA	NA	NA	NA	NA	NA	NA	NA	NA	NA	NA	NA	NA	[PATH:ko04612] Level1--Organismal Systems | Level2--Immune system | Level3--Antigen processing and presentation;[PATH:ko05152] Level1--Human Diseases | Level2--Infectious diseases: Bacterial | Level3--Tuberculosis	K08064	{GO:0003700; DNA-binding transcription factor activity; molecular_function} {GO:0006355; regulation of transcription, DNA-templated; biological_process}	{IPR001289; Nuclear transcription factor Y subunit A}	SL4.0ch01	1513360	1518819	+
Solyc01g006940.4.1	NA	NA	NA	NA	NA	NA	3183.81	1524.75	-1.06218	7.57298e-15	Down	3.92361e-16	NA	NA	NA	NA	NA	NA	NA	NA	NA	NA	NA	NA	[PATH:ko05130] Level1--Human Diseases | Level2--Infectious diseases: Bacterial | Level3--Pathogenic Escherichia coli infection	K11294	{GO:0003676; nucleic acid binding; molecular_function}	{IPR000504; RNA recognition motif domain} {IPR003954; RNA recognition motif domain, eukaryote} {IPR012677; Nucleotide-binding alpha-beta plait domain superfamily} {IPR035979; RNA-binding domain superfamily}	SL4.0ch01	1519412	1522313	+
Solyc01g006950.3.1	NA	NA	NA	NA	NA	NA	NA	NA	NA	NA	NA	NA	1806.06	397.836	-2.1826	8.69671e-56	Down	3.56163e-58	1799.9	765.184	-1.23404	1.81464e-09	Down	5.07622e-11	[PATH:ko04130] Level1--Genetic Information Processing | Level2--Folding, sorting and degradation | Level3--SNARE interactions in vesicular transport;[PATH:ko04721] Level1--Organismal Systems | Level2--Nervous system | Level3--Synaptic vesicle cycle	K08486	{GO:0005484; SNAP receptor activity; molecular_function} {GO:0006886; intracellular protein transport; biological_process} {GO:0016020; membrane; cellular_component} {GO:0016192; vesicle-mediated transport; biological_process}	{IPR000727; Target SNARE coiled-coil homology domain} {IPR006011; Syntaxin, N-terminal domain} {IPR006012; Syntaxin/epimorphin, conserved site} {IPR010989; SNARE}	SL4.0ch01	1523134	1525355	-
Solyc01g006960.3.1	NA	NA	NA	NA	NA	NA	NA	NA	NA	NA	NA	NA	NA	NA	NA	NA	NA	NA	NA	NA	NA	NA	NA	NA	--	K20305	{GO:0005515; protein binding; molecular_function}	{IPR011990; Tetratricopeptide-like helical domain superfamily} {IPR024420; TRAPP III complex, Trs85}	SL4.0ch01	1527321	1546718	-
Solyc01g006970.4.1	NA	NA	NA	NA	NA	NA	NA	NA	NA	NA	NA	NA	NA	NA	NA	NA	NA	NA	NA	NA	NA	NA	NA	NA	[PATH:ko03018] Level1--Genetic Information Processing | Level2--Folding, sorting and degradation | Level3--RNA degradation	K14442	{GO:0003676; nucleic acid binding; molecular_function} {GO:0004386; helicase activity; molecular_function} {GO:0005524; ATP binding; molecular_function}	{IPR001650; Helicase, C-terminal} {IPR002464; DNA/RNA helicase, ATP-dependent, DEAH-box type, conserved site} {IPR007502; Helicase-associated domain} {IPR011545; DEAD/DEAH box helicase domain} {IPR011709; Domain of unknown function DUF1605} {IPR014001; Helicase superfamily 1/2, ATP-binding domain} {IPR027417; P-loop containing nucleoside triphosphate hydrolase}	SL4.0ch01	1548675	1558227	+
Solyc01g006980.4.1	NA	NA	NA	NA	NA	NA	NA	NA	NA	NA	NA	NA	NA	NA	NA	NA	NA	NA	NA	NA	NA	NA	NA	NA	[PATH:ko00333] Level1--Metabolism | Level2--Biosynthesis of other secondary metabolites | Level3--Prodigiosin biosynthesis;[PATH:ko01100] Level1--Metabolism | Level2--Global and overview maps | Level3--Metabolic pathways;[PATH:ko01130] Level1--Metabolism | Level2--Global and overview maps | Level3--Biosynthesis of antibiotics;[PATH:ko00061] Level1--Metabolism | Level2--Lipid metabolism | Level3--…	K00645	{GO:0004314; [acyl-carrier-protein] S-malonyltransferase activity; molecular_function} {GO:0016740; transferase activity; molecular_function}	{IPR001227; Acyl transferase domain superfamily} {IPR004410; Malonyl CoA-acyl carrier protein transacylase, FabD-type} {IPR014043; Acyl transferase} {IPR016035; Acyl transferase/acyl hydrolase/lysophospholipase} {IPR016036; Malonyl-CoA ACP transacylase, ACP-binding} {IPR024925; Malonyl CoA-acyl carrier protein transacylase}	SL4.0ch01	1558922	1562760	+
Solyc01g006990.4.1	NA	NA	NA	NA	NA	NA	NA	NA	NA	NA	NA	NA	NA	NA	NA	NA	NA	NA	NA	NA	NA	NA	NA	NA	--	K10293	{GO:0005515; protein binding; molecular_function}	{IPR001810; F-box domain} {IPR024682; Nuclear pore localisation protein Npl4, ubiquitin-like domain} {IPR029071; Ubiquitin-like domain superfamily} {IPR036047; F-box-like domain superfamily}	SL4.0ch01	1563778	1565906	-
Solyc01g007000.4.1	NA	NA	NA	NA	NA	NA	305.517	145.405	-1.07117	0.000728675	Down	0.000157585	502.791	58.1513	-3.11208	5.36331e-42	Down	3.15301e-44	501.048	93.4945	-2.42199	5.2569e-39	Down	1.74941e-41	NA	NA	{GO:0004842; ubiquitin-protein transferase activity; molecular_function} {GO:0016567; protein ubiquitination; biological_process}	{IPR003613; U box domain} {IPR011989; Armadillo-like helical} {IPR013083; Zinc finger, RING/FYVE/PHD-type} {IPR016024; Armadillo-type fold}	SL4.0ch01	1575259	1576633	+
Solyc01g007010.2.1	NA	NA	NA	NA	NA	NA	NA	NA	NA	NA	NA	NA	825.676	238.823	-1.78963	1.05638e-13	Down	2.27129e-15	822.668	224.981	-1.87051	1.93754e-13	Down	3.3516e-15	NA	NA	{GO:0004842; ubiquitin-protein transferase activity; molecular_function} {GO:0016567; protein ubiquitination; biological_process}	{IPR003613; U box domain} {IPR011989; Armadillo-like helical} {IPR013083; Zinc finger, RING/FYVE/PHD-type} {IPR016024; Armadillo-type fold}	SL4.0ch01	1578853	1580212	+
Solyc01g007020.4.1	NA	NA	NA	NA	NA	NA	NA	NA	NA	NA	NA	NA	2514.57	803.234	-1.64642	3.65569e-20	Down	5.34867e-22	2505.79	963.506	-1.3789	4.2217e-87	Down	2.78201e-90	NA	NA	{GO:0004842; ubiquitin-protein transferase activity; molecular_function} {GO:0016567; protein ubiquitination; biological_process}	{IPR003613; U box domain} {IPR011989; Armadillo-like helical} {IPR013083; Zinc finger, RING/FYVE/PHD-type} {IPR016024; Armadillo-type fold}	SL4.0ch01	1584207	1585704	-
Solyc01g007030.3.1	NA	NA	NA	NA	NA	NA	NA	NA	NA	NA	NA	NA	1521.41	315.314	-2.27055	1.19721e-16	Down	2.11147e-18	1516.16	423.187	-1.84105	4.99957e-06	Down	2.4166e-07	NA	NA	NA	{IPR011989; Armadillo-like helical} {IPR016024; Armadillo-type fold}	SL4.0ch01	1589802	1590640	-
Solyc01g007040.4.1	NA	NA	NA	NA	NA	NA	184.452	53.1536	-1.79501	5.19925e-10	Down	4.36657e-11	82.7307	11.817	-2.80756	0.0378993	Down	0.00522214	NA	NA	NA	NA	NA	NA	NA	NA	{GO:0004842; ubiquitin-protein transferase activity; molecular_function} {GO:0016567; protein ubiquitination; biological_process}	{IPR003613; U box domain} {IPR011989; Armadillo-like helical} {IPR013083; Zinc finger, RING/FYVE/PHD-type} {IPR016024; Armadillo-type fold}	SL4.0ch01	1590652	1591332	-
Solyc01g007050.3.1	4.90281	101.881	4.37714	2.3083e-15	Up	5.347e-17	4.93115	123.81	4.65006	1.80731e-20	Up	5.80307e-22	8.31049	42.9302	2.36899	0.000496423	Up	3.65128e-05	8.27399	70.3968	3.08885	2.86372e-08	Up	9.33187e-10	NA	NA	{GO:0004842; ubiquitin-protein transferase activity; molecular_function} {GO:0016567; protein ubiquitination; biological_process}	{IPR003613; U box domain} {IPR011989; Armadillo-like helical} {IPR013083; Zinc finger, RING/FYVE/PHD-type} {IPR016024; Armadillo-type fold}	SL4.0ch01	1597117	1598373	-
Solyc01g007060.3.1	NA	NA	NA	NA	NA	NA	NA	NA	NA	NA	NA	NA	NA	NA	NA	NA	NA	NA	NA	NA	NA	NA	NA	NA	NA	NA	NA	{IPR011333; SKP1/BTB/POZ domain superfamily} {IPR038920; BTB/POZ domain-containing protein}	SL4.0ch01	1601863	1607078	+
Solyc01g007070.3.1	NA	NA	NA	NA	NA	NA	1188.37	2676.03	1.17111	3.99296e-18	Up	1.55776e-19	NA	NA	NA	NA	NA	NA	NA	NA	NA	NA	NA	NA	--	K16670	{GO:0003677; DNA binding; molecular_function} {GO:0006355; regulation of transcription, DNA-templated; biological_process}	{IPR001356; Homeobox domain} {IPR006563; POX domain} {IPR008422; Homeobox KN domain} {IPR009057; Homeobox-like domain superfamily}	SL4.0ch01	1608843	1612313	-
Solyc01g007080.3.1	NA	NA	NA	NA	NA	NA	NA	NA	NA	NA	NA	NA	NA	NA	NA	NA	NA	NA	NA	NA	NA	NA	NA	NA	NA	NA	{GO:0015743; malate transport; biological_process}	{IPR020966; Aluminum-activated malate transporter}	SL4.0ch01	1636232	1641360	-
Solyc01g007090.1.1	NA	NA	NA	NA	NA	NA	NA	NA	NA	NA	NA	NA	NA	NA	NA	NA	NA	NA	NA	NA	NA	NA	NA	NA	NA	NA	{GO:0015743; malate transport; biological_process}	{IPR020966; Aluminum-activated malate transporter}	SL4.0ch01	1656173	1660712	+
Solyc01g007100.3.1	NA	NA	NA	NA	NA	NA	NA	NA	NA	NA	NA	NA	NA	NA	NA	NA	NA	NA	NA	NA	NA	NA	NA	NA	[PATH:ko01100] Level1--Metabolism | Level2--Global and overview maps | Level3--Metabolic pathways;[PATH:ko00561] Level1--Metabolism | Level2--Lipid metabolism | Level3--Glycerolipid metabolism	K09480	{GO:0016757; transferase activity, transferring glycosyl groups; molecular_function} {GO:0046481; digalactosyldiacylglycerol synthase activity; molecular_function}	{IPR001296; Glycosyl transferase, family 1} {IPR044525; Digalactosyldiacylglycerol synthase 1/2}	SL4.0ch01	1660928	1665616	-
Solyc01g007110.3.1	NA	NA	NA	NA	NA	NA	NA	NA	NA	NA	NA	NA	NA	NA	NA	NA	NA	NA	NA	NA	NA	NA	NA	NA	NA	NA	NA	{IPR007053; LRAT domain} {IPR038765; Papain-like cysteine peptidase superfamily}	SL4.0ch01	1667079	1670418	+
Solyc01g007120.3.1	NA	NA	NA	NA	NA	NA	NA	NA	NA	NA	NA	NA	NA	NA	NA	NA	NA	NA	NA	NA	NA	NA	NA	NA	[PATH:ko03008] Level1--Genetic Information Processing | Level2--Translation | Level3--Ribosome biogenesis in eukaryotes	K07179	{GO:0004672; protein kinase activity; molecular_function} {GO:0004674; protein serine/threonine kinase activity; molecular_function} {GO:0005524; ATP binding; molecular_function} {GO:0006468; protein phosphorylation; biological_process}	{IPR000687; RIO kinase} {IPR011009; Protein kinase-like domain superfamily} {IPR015285; RIO2 kinase winged helix domain, N-terminal} {IPR030484; Serine/threonine-protein kinase Rio2} {IPR036388; Winged helix-like DNA-binding domain superfamily} {IPR036390; Winged helix DNA-binding domain superfamily}	SL4.0ch01	1670548	1675647	-
Solyc01g007130.3.1	NA	NA	NA	NA	NA	NA	NA	NA	NA	NA	NA	NA	NA	NA	NA	NA	NA	NA	NA	NA	NA	NA	NA	NA	--	K00924	{GO:0004672; protein kinase activity; molecular_function} {GO:0005524; ATP binding; molecular_function} {GO:0006468; protein phosphorylation; biological_process}	{IPR000719; Protein kinase domain} {IPR001245; Serine-threonine/tyrosine-protein kinase, catalytic domain} {IPR003591; Leucine-rich repeat, typical subtype} {IPR008271; Serine/threonine-protein kinase, active site} {IPR011009; Protein kinase-like domain superfamily} {IPR013210; Leucine-rich repeat-containing N-terminal, plant-type} {IPR017441; Protein kinase, ATP binding site} {IPR032675; Leucine…	SL4.0ch01	1683917	1687589	+
Solyc01g007140.3.1	NA	NA	NA	NA	NA	NA	NA	NA	NA	NA	NA	NA	NA	NA	NA	NA	NA	NA	NA	NA	NA	NA	NA	NA	--	K14827	NA	{IPR011989; Armadillo-like helical} {IPR016024; Armadillo-type fold} {IPR024679; Pre-rRNA-processing protein Ipi1, N-terminal} {IPR037947; Testis-expressed protein 10/pre-rRNA-processing protein Ipi1}	SL4.0ch01	1690931	1710103	+
Solyc01g007150.3.1	NA	NA	NA	NA	NA	NA	NA	NA	NA	NA	NA	NA	NA	NA	NA	NA	NA	NA	NA	NA	NA	NA	NA	NA	--	K17301	{GO:0005198; structural molecule activity; molecular_function} {GO:0005737; cytoplasm; cellular_component} {GO:0006886; intracellular protein transport; biological_process} {GO:0016192; vesicle-mediated transport; biological_process} {GO:0030117; membrane coat; cellular_component} {GO:0030126; COPI vesicle coat; cellular_component}	{IPR002553; Clathrin/coatomer adaptor, adaptin-like, N-terminal} {IPR011710; Coatomer beta subunit, C-terminal} {IPR011989; Armadillo-like helical} {IPR016024; Armadillo-type fold} {IPR016460; Coatomer beta subunit (COPB1)} {IPR029446; Coatomer beta subunit, appendage platform domain}	SL4.0ch01	1718689	1728569	-
Solyc01g007160.4.1	NA	NA	NA	NA	NA	NA	NA	NA	NA	NA	NA	NA	NA	NA	NA	NA	NA	NA	NA	NA	NA	NA	NA	NA	--	K11268	{GO:0000070; mitotic sister chromatid segregation; biological_process} {GO:0007062; sister chromatid cohesion; biological_process} {GO:0016407; acetyltransferase activity; molecular_function} {GO:0045132; meiotic chromosome segregation; biological_process}	{IPR028005; N-acetyltransferase ESCO, zinc-finger} {IPR028009; N-acetyltransferase ESCO, acetyl-transferase domain} {IPR033257; N-acetyltransferase Eco1/Protein CHROMOSOME TRANSMISSION FIDELITY 7}	SL4.0ch01	1735345	1740084	+
Solyc01g007170.4.1	NA	NA	NA	NA	NA	NA	NA	NA	NA	NA	NA	NA	NA	NA	NA	NA	NA	NA	NA	NA	NA	NA	NA	NA	NA	NA	NA	{IPR000008; C2 domain} {IPR013583; Phosphoribosyltransferase C-terminal} {IPR035892; C2 domain superfamily}	SL4.0ch01	1740931	1744017	-
Solyc01g007180.3.1	NA	NA	NA	NA	NA	NA	NA	NA	NA	NA	NA	NA	NA	NA	NA	NA	NA	NA	NA	NA	NA	NA	NA	NA	NA	NA	NA	NA	SL4.0ch01	1748972	1752891	-
Solyc01g007190.3.1	NA	NA	NA	NA	NA	NA	NA	NA	NA	NA	NA	NA	NA	NA	NA	NA	NA	NA	NA	NA	NA	NA	NA	NA	NA	NA	NA	NA	SL4.0ch01	1776856	1777940	+
Solyc01g007200.2.1	NA	NA	NA	NA	NA	NA	NA	NA	NA	NA	NA	NA	NA	NA	NA	NA	NA	NA	NA	NA	NA	NA	NA	NA	NA	NA	NA	NA	SL4.0ch01	1781109	1784757	+
Solyc01g007210.3.1	NA	NA	NA	NA	NA	NA	NA	NA	NA	NA	NA	NA	NA	NA	NA	NA	NA	NA	NA	NA	NA	NA	NA	NA	NA	NA	NA	NA	SL4.0ch01	1785890	1787868	+
Solyc01g007220.4.1	NA	NA	NA	NA	NA	NA	NA	NA	NA	NA	NA	NA	NA	NA	NA	NA	NA	NA	NA	NA	NA	NA	NA	NA	NA	NA	{GO:0098542; defense response to other organism; biological_process}	{IPR004864; Late embryogenesis abundant protein, LEA_2 subgroup} {IPR044839; Protein NDR1-like}	SL4.0ch01	1806504	1807569	+
Solyc01g007230.4.1	NA	NA	NA	NA	NA	NA	NA	NA	NA	NA	NA	NA	NA	NA	NA	NA	NA	NA	NA	NA	NA	NA	NA	NA	NA	NA	{GO:0098542; defense response to other organism; biological_process}	{IPR004864; Late embryogenesis abundant protein, LEA_2 subgroup} {IPR044839; Protein NDR1-like}	SL4.0ch01	1811178	1812049	-
Solyc01g007240.3.1	NA	NA	NA	NA	NA	NA	NA	NA	NA	NA	NA	NA	NA	NA	NA	NA	NA	NA	NA	NA	NA	NA	NA	NA	NA	NA	{GO:0098542; defense response to other organism; biological_process}	{IPR044839; Protein NDR1-like}	SL4.0ch01	1813868	1814552	+
Solyc01g007250.4.1	NA	NA	NA	NA	NA	NA	NA	NA	NA	NA	NA	NA	NA	NA	NA	NA	NA	NA	NA	NA	NA	NA	NA	NA	[PATH:ko03008] Level1--Genetic Information Processing | Level2--Translation | Level3--Ribosome biogenesis in eukaryotes	K14561	{GO:0006364; rRNA processing; biological_process} {GO:0019843; rRNA binding; molecular_function} {GO:0042134; rRNA primary transcript binding; molecular_function}	{IPR007109; Brix domain} {IPR044281; U3 snoRNP protein/Ribosome production factor 1}	SL4.0ch01	1814888	1819393	-
Solyc01g007260.3.1	NA	NA	NA	NA	NA	NA	NA	NA	NA	NA	NA	NA	NA	NA	NA	NA	NA	NA	NA	NA	NA	NA	NA	NA	[PATH:ko04213] Level1--Organismal Systems | Level2--Aging | Level3--Longevity regulating pathway - multiple species	K03695	NA	{IPR004176; Clp, repeat (R) domain} {IPR027417; P-loop containing nucleoside triphosphate hydrolase} {IPR036628; Clp, N-terminal domain superfamily}	SL4.0ch01	1825958	1829581	-
Solyc01g007263.1.1	NA	NA	NA	NA	NA	NA	NA	NA	NA	NA	NA	NA	NA	NA	NA	NA	NA	NA	NA	NA	NA	NA	NA	NA	--	K22522	NA	{IPR005269; Cytokinin riboside 5'-monophosphate phosphoribohydrolase LOG} {IPR031100; LOG family}	SL4.0ch01	1843000	1848114	+
Solyc01g007267.1.1	NA	NA	NA	NA	NA	NA	NA	NA	NA	NA	NA	NA	NA	NA	NA	NA	NA	NA	NA	NA	NA	NA	NA	NA	NA	NA	{GO:0005515; protein binding; molecular_function}	{IPR002885; Pentatricopeptide repeat} {IPR011990; Tetratricopeptide-like helical domain superfamily}	SL4.0ch01	1852801	1855010	+
Solyc01g007740.4.1	NA	NA	NA	NA	NA	NA	NA	NA	NA	NA	NA	NA	NA	NA	NA	NA	NA	NA	NA	NA	NA	NA	NA	NA	[PATH:ko04214] Level1--Cellular Processes | Level2--Cell growth and death | Level3--Apoptosis - fly	K03386	{GO:0016209; antioxidant activity; molecular_function} {GO:0016491; oxidoreductase activity; molecular_function} {GO:0051920; peroxiredoxin activity; molecular_function}	{IPR000866; Alkyl hydroperoxide reductase subunit C/ Thiol specific antioxidant} {IPR013766; Thioredoxin domain} {IPR019479; Peroxiredoxin, C-terminal} {IPR036249; Thioredoxin-like superfamily}	SL4.0ch01	1855423	1859884	-
Solyc01g007750.3.1	NA	NA	NA	NA	NA	NA	NA	NA	NA	NA	NA	NA	NA	NA	NA	NA	NA	NA	NA	NA	NA	NA	NA	NA	--	K15032	{GO:0003690; double-stranded DNA binding; molecular_function} {GO:0006355; regulation of transcription, DNA-templated; biological_process}	{IPR003690; Transcription termination factor, mitochondrial/chloroplastic} {IPR038538; MTERF superfamily, mitochondrial/chloroplastic}	SL4.0ch01	1863050	1864417	+
Solyc01g007760.3.1	NA	NA	NA	NA	NA	NA	NA	NA	NA	NA	NA	NA	NA	NA	NA	NA	NA	NA	NA	NA	NA	NA	NA	NA	[PATH:ko05222] Level1--Human Diseases | Level2--Cancers: Specific types | Level3--Small cell lung cancer;[PATH:ko05223] Level1--Human Diseases | Level2--Cancers: Specific types | Level3--Non-small cell lung cancer;[PATH:ko05220] Level1--Human Diseases | Level2--Cancers: Specific types | Level3--Chronic myeloid leukemia;[PATH:ko05226] Level1--Human Diseases | Level2--Cancers: Specific types | Leve…	K06620	{GO:0000978; RNA polymerase II proximal promoter sequence-specific DNA binding; molecular_function} {GO:0005667; transcription factor complex; cellular_component} {GO:0006355; regulation of transcription, DNA-templated; biological_process} {GO:0006357; regulation of transcription by RNA polymerase II; biological_process} {GO:0046983; protein dimerization activity; molecular_function}	{IPR003316; E2F/DP family, winged-helix DNA-binding domain} {IPR015633; E2F Family} {IPR032198; E2F transcription factor, CC-MB domain} {IPR036388; Winged helix-like DNA-binding domain superfamily} {IPR036390; Winged helix DNA-binding domain superfamily} {IPR037241; E2F-DP heterodimerization region}	SL4.0ch01	1867792	1873201	+
Solyc01g007770.2.1	NA	NA	NA	NA	NA	NA	NA	NA	NA	NA	NA	NA	NA	NA	NA	NA	NA	NA	NA	NA	NA	NA	NA	NA	NA	NA	NA	NA	SL4.0ch01	1878718	1879444	+
Solyc01g007780.4.1	NA	NA	NA	NA	NA	NA	NA	NA	NA	NA	NA	NA	NA	NA	NA	NA	NA	NA	NA	NA	NA	NA	NA	NA	--	K17338	NA	{IPR004345; TB2/DP1/HVA22-related protein}	SL4.0ch01	1879369	1884087	-
Solyc01g007790.4.1	NA	NA	NA	NA	NA	NA	NA	NA	NA	NA	NA	NA	NA	NA	NA	NA	NA	NA	NA	NA	NA	NA	NA	NA	NA	NA	{GO:0005811; lipid droplet; cellular_component} {GO:0016298; lipase activity; molecular_function} {GO:0019915; lipid storage; biological_process}	{IPR019363; Lipid droplet-associated hydrolase} {IPR029058; Alpha/Beta hydrolase fold}	SL4.0ch01	1891007	1900547	+
Solyc01g007800.3.1	NA	NA	NA	NA	NA	NA	NA	NA	NA	NA	NA	NA	NA	NA	NA	NA	NA	NA	NA	NA	NA	NA	NA	NA	NA	NA	{GO:0045892; negative regulation of transcription, DNA-templated; biological_process}	{IPR006458; Ovate protein family, C-terminal} {IPR038933; Ovate protein family}	SL4.0ch01	1906920	1907812	+
Solyc01g007810.1.1	41.6838	13.0567	-1.67469	0.0235525	Down	0.00586725	41.9029	5.29619	-2.98402	2.11927e-05	Down	3.36649e-06	NA	NA	NA	NA	NA	NA	NA	NA	NA	NA	NA	NA	NA	NA	{GO:0045892; negative regulation of transcription, DNA-templated; biological_process}	{IPR006458; Ovate protein family, C-terminal} {IPR038933; Ovate protein family}	SL4.0ch01	1922699	1923595	-
Solyc01g007830.2.1	NA	NA	NA	NA	NA	NA	NA	NA	NA	NA	NA	NA	NA	NA	NA	NA	NA	NA	NA	NA	NA	NA	NA	NA	NA	NA	NA	NA	SL4.0ch01	1952522	1952945	-
Solyc01g007840.3.1	NA	NA	NA	NA	NA	NA	NA	NA	NA	NA	NA	NA	NA	NA	NA	NA	NA	NA	NA	NA	NA	NA	NA	NA	[PATH:ko03018] Level1--Genetic Information Processing | Level2--Folding, sorting and degradation | Level3--RNA degradation	K12581	{GO:0003676; nucleic acid binding; molecular_function} {GO:0004535; poly(A)-specific ribonuclease activity; molecular_function} {GO:0030014; CCR4-NOT complex; cellular_component}	{IPR006941; Ribonuclease CAF1} {IPR012337; Ribonuclease H-like superfamily} {IPR036397; Ribonuclease H superfamily} {IPR039637; CCR4-NOT transcription complex subunit 7/8/Pop2}	SL4.0ch01	1957995	1959041	-
Solyc01g007850.2.1	NA	NA	NA	NA	NA	NA	NA	NA	NA	NA	NA	NA	NA	NA	NA	NA	NA	NA	NA	NA	NA	NA	NA	NA	NA	NA	{GO:0005515; protein binding; molecular_function} {GO:0008270; zinc ion binding; molecular_function}	{IPR002885; Pentatricopeptide repeat} {IPR011990; Tetratricopeptide-like helical domain superfamily} {IPR018247; EF-Hand 1, calcium-binding site} {IPR032867; DYW domain}	SL4.0ch01	1962463	1965600	+
Solyc01g007860.3.1	NA	NA	NA	NA	NA	NA	NA	NA	NA	NA	NA	NA	NA	NA	NA	NA	NA	NA	NA	NA	NA	NA	NA	NA	[PATH:ko04624] Level1--Organismal Systems | Level2--Immune system | Level3--Toll and Imd signaling pathway	K10704	NA	{IPR000608; Ubiquitin-conjugating enzyme E2} {IPR016135; Ubiquitin-conjugating enzyme/RWD-like}	SL4.0ch01	1969510	1973699	-
Solyc01g007870.3.1	NA	NA	NA	NA	NA	NA	NA	NA	NA	NA	NA	NA	NA	NA	NA	NA	NA	NA	NA	NA	NA	NA	NA	NA	NA	NA	NA	NA	SL4.0ch01	1983330	1984124	-
Solyc01g007880.4.1	NA	NA	NA	NA	NA	NA	363.718	168.411	-1.11084	1.6554e-08	Down	1.66251e-09	NA	NA	NA	NA	NA	NA	NA	NA	NA	NA	NA	NA	NA	NA	NA	{IPR003409; MORN motif} {IPR036525; Tubulin/FtsZ, GTPase domain superfamily}	SL4.0ch01	1991992	2005613	-
Solyc01g007890.3.1	NA	NA	NA	NA	NA	NA	NA	NA	NA	NA	NA	NA	NA	NA	NA	NA	NA	NA	NA	NA	NA	NA	NA	NA	NA	NA	NA	NA	SL4.0ch01	2012496	2014065	-
Solyc01g007900.4.1	NA	NA	NA	NA	NA	NA	NA	NA	NA	NA	NA	NA	NA	NA	NA	NA	NA	NA	NA	NA	NA	NA	NA	NA	--	K22989	NA	NA	SL4.0ch01	2045963	2053010	-
Solyc01g007910.3.1	NA	NA	NA	NA	NA	NA	NA	NA	NA	NA	NA	NA	NA	NA	NA	NA	NA	NA	NA	NA	NA	NA	NA	NA	[PATH:ko01110] Level1--Metabolism | Level2--Global and overview maps | Level3--Biosynthesis of secondary metabolites;[PATH:ko01200] Level1--Metabolism | Level2--Global and overview maps | Level3--Carbon metabolism;[PATH:ko01120] Level1--Metabolism | Level2--Global and overview maps | Level3--Microbial metabolism in diverse environments;[PATH:ko01100] Level1--Metabolism | Level2--Global and overvi…	K01899	{GO:0003824; catalytic activity; molecular_function}	{IPR003781; CoA-binding} {IPR005810; Succinyl-CoA ligase, alpha subunit} {IPR005811; ATP-citrate lyase/succinyl-CoA ligase} {IPR016102; Succinyl-CoA synthetase-like} {IPR017440; ATP-citrate lyase/succinyl-CoA ligase, active site} {IPR033847; ATP-citrate lyase/succinyl-CoA ligase, conserved site} {IPR036291; NAD(P)-binding domain superfamily}	SL4.0ch01	2055159	2062925	+
Solyc01g007920.2.1	NA	NA	NA	NA	NA	NA	NA	NA	NA	NA	NA	NA	NA	NA	NA	NA	NA	NA	NA	NA	NA	NA	NA	NA	NA	NA	NA	{IPR000868; Isochorismatase-like} {IPR036380; Isochorismatase-like superfamily}	SL4.0ch01	2064295	2067558	+
Solyc01g007930.4.1	NA	NA	NA	NA	NA	NA	NA	NA	NA	NA	NA	NA	NA	NA	NA	NA	NA	NA	NA	NA	NA	NA	NA	NA	NA	NA	{GO:0005515; protein binding; molecular_function}	{IPR001810; F-box domain} {IPR006597; Sel1-like repeat} {IPR011990; Tetratricopeptide-like helical domain superfamily} {IPR036047; F-box-like domain superfamily}	SL4.0ch01	2068016	2070786	-
Solyc01g007940.4.1	NA	NA	NA	NA	NA	NA	NA	NA	NA	NA	NA	NA	NA	NA	NA	NA	NA	NA	NA	NA	NA	NA	NA	NA	[PATH:ko01110] Level1--Metabolism | Level2--Global and overview maps | Level3--Biosynthesis of secondary metabolites;[PATH:ko01200] Level1--Metabolism | Level2--Global and overview maps | Level3--Carbon metabolism;[PATH:ko01120] Level1--Metabolism | Level2--Global and overview maps | Level3--Microbial metabolism in diverse environments;[PATH:ko01100] Level1--Metabolism | Level2--Global and overvi…	K14272	{GO:0003824; catalytic activity; molecular_function} {GO:0008483; transaminase activity; molecular_function} {GO:0009058; biosynthetic process; biological_process} {GO:0030170; pyridoxal phosphate binding; molecular_function}	{IPR004839; Aminotransferase, class I/classII} {IPR015421; Pyridoxal phosphate-dependent transferase, major domain} {IPR015422; Pyridoxal phosphate-dependent transferase, small domain} {IPR015424; Pyridoxal phosphate-dependent transferase} {IPR045088; Aminotransferase ALAT1/2-like}	SL4.0ch01	2073211	2078316	-
Solyc01g007950.4.1	NA	NA	NA	NA	NA	NA	NA	NA	NA	NA	NA	NA	NA	NA	NA	NA	NA	NA	NA	NA	NA	NA	NA	NA	[PATH:ko01110] Level1--Metabolism | Level2--Global and overview maps | Level3--Biosynthesis of secondary metabolites;[PATH:ko01100] Level1--Metabolism | Level2--Global and overview maps | Level3--Metabolic pathways;[PATH:ko00940] Level1--Metabolism | Level2--Biosynthesis of other secondary metabolites | Level3--Phenylpropanoid biosynthesis	K00430	{GO:0004601; peroxidase activity; molecular_function} {GO:0006979; response to oxidative stress; biological_process} {GO:0020037; heme binding; molecular_function} {GO:0042744; hydrogen peroxide catabolic process; biological_process}	{IPR000823; Plant peroxidase} {IPR002016; Haem peroxidase} {IPR010255; Haem peroxidase superfamily} {IPR019793; Peroxidases heam-ligand binding site} {IPR029058; Alpha/Beta hydrolase fold} {IPR033905; Secretory peroxidase}	SL4.0ch01	2084904	2093249	-
Solyc01g007960.3.1	NA	NA	NA	NA	NA	NA	13.7387	55.0354	2.00211	7.65438e-05	Up	1.34852e-05	12.7908	35.4833	1.47204	0.0421075	Up	0.00592854	12.7427	44.6473	1.8089	0.000729753	Up	5.6633e-05	[PATH:ko05133] Level1--Human Diseases | Level2--Infectious diseases: Bacterial | Level3--Pertussis;[PATH:ko05170] Level1--Human Diseases | Level2--Infectious diseases: Viral | Level3--Human immunodeficiency virus 1 infection;[PATH:ko04722] Level1--Organismal Systems | Level2--Nervous system | Level3--Neurotrophin signaling pathway;[PATH:ko05145] Level1--Human Diseases | Level2--Infectious disease…	K04733	{GO:0004672; protein kinase activity; molecular_function} {GO:0005524; ATP binding; molecular_function} {GO:0006468; protein phosphorylation; biological_process}	{IPR000719; Protein kinase domain} {IPR002902; Gnk2-homologous domain} {IPR008271; Serine/threonine-protein kinase, active site} {IPR011009; Protein kinase-like domain superfamily} {IPR017441; Protein kinase, ATP binding site} {IPR038408; Gnk2-homologous domain superfamily}	SL4.0ch01	2100020	2102701	+
Solyc01g007970.2.1	NA	NA	NA	NA	NA	NA	NA	NA	NA	NA	NA	NA	NA	NA	NA	NA	NA	NA	NA	NA	NA	NA	NA	NA	[PATH:ko05133] Level1--Human Diseases | Level2--Infectious diseases: Bacterial | Level3--Pertussis;[PATH:ko05170] Level1--Human Diseases | Level2--Infectious diseases: Viral | Level3--Human immunodeficiency virus 1 infection;[PATH:ko04722] Level1--Organismal Systems | Level2--Nervous system | Level3--Neurotrophin signaling pathway;[PATH:ko05145] Level1--Human Diseases | Level2--Infectious disease…	K04733	{GO:0004672; protein kinase activity; molecular_function} {GO:0005524; ATP binding; molecular_function} {GO:0006468; protein phosphorylation; biological_process}	{IPR000719; Protein kinase domain} {IPR002902; Gnk2-homologous domain} {IPR008271; Serine/threonine-protein kinase, active site} {IPR011009; Protein kinase-like domain superfamily} {IPR017441; Protein kinase, ATP binding site} {IPR038408; Gnk2-homologous domain superfamily}	SL4.0ch01	2104047	2107325	+
Solyc01g007980.4.1	NA	NA	NA	NA	NA	NA	NA	NA	NA	NA	NA	NA	NA	NA	NA	NA	NA	NA	NA	NA	NA	NA	NA	NA	[PATH:ko05133] Level1--Human Diseases | Level2--Infectious diseases: Bacterial | Level3--Pertussis;[PATH:ko05170] Level1--Human Diseases | Level2--Infectious diseases: Viral | Level3--Human immunodeficiency virus 1 infection;[PATH:ko04722] Level1--Organismal Systems | Level2--Nervous system | Level3--Neurotrophin signaling pathway;[PATH:ko05145] Level1--Human Diseases | Level2--Infectious disease…	K04733	{GO:0004672; protein kinase activity; molecular_function} {GO:0005524; ATP binding; molecular_function} {GO:0006468; protein phosphorylation; biological_process}	{IPR000719; Protein kinase domain} {IPR001245; Serine-threonine/tyrosine-protein kinase, catalytic domain} {IPR002902; Gnk2-homologous domain} {IPR008271; Serine/threonine-protein kinase, active site} {IPR011009; Protein kinase-like domain superfamily} {IPR017441; Protein kinase, ATP binding site} {IPR038408; Gnk2-homologous domain superfamily}	SL4.0ch01	2111760	2114557	+
Solyc01g007990.4.1	NA	NA	NA	NA	NA	NA	364.203	969.855	1.41303	9.00307e-31	Up	1.40728e-32	NA	NA	NA	NA	NA	NA	NA	NA	NA	NA	NA	NA	[PATH:ko05133] Level1--Human Diseases | Level2--Infectious diseases: Bacterial | Level3--Pertussis;[PATH:ko05170] Level1--Human Diseases | Level2--Infectious diseases: Viral | Level3--Human immunodeficiency virus 1 infection;[PATH:ko04722] Level1--Organismal Systems | Level2--Nervous system | Level3--Neurotrophin signaling pathway;[PATH:ko05145] Level1--Human Diseases | Level2--Infectious disease…	K04733	{GO:0004672; protein kinase activity; molecular_function} {GO:0005524; ATP binding; molecular_function} {GO:0006468; protein phosphorylation; biological_process}	{IPR000719; Protein kinase domain} {IPR002902; Gnk2-homologous domain} {IPR008271; Serine/threonine-protein kinase, active site} {IPR011009; Protein kinase-like domain superfamily} {IPR017441; Protein kinase, ATP binding site} {IPR038408; Gnk2-homologous domain superfamily}	SL4.0ch01	2120895	2123901	+
Solyc01g008000.3.1	NA	NA	NA	NA	NA	NA	NA	NA	NA	NA	NA	NA	NA	NA	NA	NA	NA	NA	NA	NA	NA	NA	NA	NA	[PATH:ko04144] Level1--Cellular Processes | Level2--Transport and catabolism | Level3--Endocytosis;[PATH:ko05134] Level1--Human Diseases | Level2--Infectious diseases: Bacterial | Level3--Legionellosis;[PATH:ko04072] Level1--Environmental Information Processing | Level2--Signal transduction | Level3--Phospholipase D signaling pathway;[PATH:ko05110] Level1--Human Diseases | Level2--Infectious dise…	K07937	{GO:0003924; GTPase activity; molecular_function} {GO:0005525; GTP binding; molecular_function}	{IPR005225; Small GTP-binding protein domain} {IPR006689; Small GTPase superfamily, ARF/SAR type} {IPR027417; P-loop containing nucleoside triphosphate hydrolase}	SL4.0ch01	2125274	2129393	+
Solyc01g008010.3.1	NA	NA	NA	NA	NA	NA	NA	NA	NA	NA	NA	NA	NA	NA	NA	NA	NA	NA	NA	NA	NA	NA	NA	NA	NA	NA	NA	{IPR003863; Protein of unknown function DUF220} {IPR023393; START-like domain superfamily}	SL4.0ch01	2130568	2135276	+
Solyc01g008020.4.1	NA	NA	NA	NA	NA	NA	NA	NA	NA	NA	NA	NA	NA	NA	NA	NA	NA	NA	NA	NA	NA	NA	NA	NA	--	K15014	{GO:0005337; nucleoside transmembrane transporter activity; molecular_function} {GO:0016021; integral component of membrane; cellular_component} {GO:1901642; nucleoside transmembrane transport; biological_process}	{IPR002259; Equilibrative nucleoside transporter}	SL4.0ch01	2135241	2139503	-
Solyc01g008040.1.1	NA	NA	NA	NA	NA	NA	NA	NA	NA	NA	NA	NA	NA	NA	NA	NA	NA	NA	NA	NA	NA	NA	NA	NA	NA	NA	NA	{IPR017451; F-box associated interaction domain}	SL4.0ch01	2146705	2148002	-
Solyc01g008050.4.1	4.55292	17.0765	1.90715	0.0308733	Up	0.00817107	NA	NA	NA	NA	NA	NA	NA	NA	NA	NA	NA	NA	NA	NA	NA	NA	NA	NA	NA	NA	{GO:0005794; Golgi apparatus; cellular_component} {GO:0010411; xyloglucan metabolic process; biological_process} {GO:0016413; O-acetyltransferase activity; molecular_function}	{IPR025846; PMR5 N-terminal domain} {IPR026057; PC-Esterase} {IPR029962; Trichome birefringence-like family} {IPR029963; Protein altered xyloglucan 4}	SL4.0ch01	2149317	2151450	+
Solyc01g008060.3.1	NA	NA	NA	NA	NA	NA	NA	NA	NA	NA	NA	NA	NA	NA	NA	NA	NA	NA	NA	NA	NA	NA	NA	NA	NA	NA	{GO:0003676; nucleic acid binding; molecular_function} {GO:0004523; RNA-DNA hybrid ribonuclease activity; molecular_function}	{IPR002156; Ribonuclease H domain} {IPR012337; Ribonuclease H-like superfamily} {IPR036397; Ribonuclease H superfamily}	SL4.0ch01	2153058	2161317	+
Solyc01g008070.3.1	NA	NA	NA	NA	NA	NA	NA	NA	NA	NA	NA	NA	NA	NA	NA	NA	NA	NA	NA	NA	NA	NA	NA	NA	NA	NA	NA	{IPR010765; Protein of unknown function DUF1350} {IPR029058; Alpha/Beta hydrolase fold}	SL4.0ch01	2162301	2169344	+
Solyc01g008080.3.1	NA	NA	NA	NA	NA	NA	NA	NA	NA	NA	NA	NA	NA	NA	NA	NA	NA	NA	3.63477e-05	34.3445	19.8498	7.64805e-06	Up	3.82024e-07	[PATH:ko03010] Level1--Genetic Information Processing | Level2--Translation | Level3--Ribosome	K02978	{GO:0003735; structural constituent of ribosome; molecular_function} {GO:0005840; ribosome; cellular_component} {GO:0006412; translation; biological_process}	{IPR000592; Ribosomal protein S27} {IPR011332; Zinc-binding ribosomal protein} {IPR023407; Ribosomal protein S27, zinc-binding domain superfamily}	SL4.0ch01	2170014	2172281	-
Solyc01g008090.4.1	NA	NA	NA	NA	NA	NA	NA	NA	NA	NA	NA	NA	NA	NA	NA	NA	NA	NA	NA	NA	NA	NA	NA	NA	[PATH:ko03010] Level1--Genetic Information Processing | Level2--Translation | Level3--Ribosome	K02978	{GO:0003735; structural constituent of ribosome; molecular_function} {GO:0005840; ribosome; cellular_component} {GO:0006412; translation; biological_process}	{IPR000592; Ribosomal protein S27} {IPR011332; Zinc-binding ribosomal protein} {IPR023407; Ribosomal protein S27, zinc-binding domain superfamily}	SL4.0ch01	2174465	2176458	-
Solyc01g008100.3.1	NA	NA	NA	NA	NA	NA	NA	NA	NA	NA	NA	NA	NA	NA	NA	NA	NA	NA	NA	NA	NA	NA	NA	NA	NA	NA	NA	{IPR038941; At4g14100-like}	SL4.0ch01	2179319	2183531	+
Solyc01g008110.4.1	NA	NA	NA	NA	NA	NA	NA	NA	NA	NA	NA	NA	NA	NA	NA	NA	NA	NA	NA	NA	NA	NA	NA	NA	[PATH:ko01110] Level1--Metabolism | Level2--Global and overview maps | Level3--Biosynthesis of secondary metabolites;[PATH:ko01100] Level1--Metabolism | Level2--Global and overview maps | Level3--Metabolic pathways;[PATH:ko01130] Level1--Metabolism | Level2--Global and overview maps | Level3--Biosynthesis of antibiotics;[PATH:ko00100] Level1--Metabolism | Level2--Lipid metabolism | Level3--Steroi…	K05917	{GO:0004497; monooxygenase activity; molecular_function} {GO:0005506; iron ion binding; molecular_function} {GO:0016705; oxidoreductase activity, acting on paired donors, with incorporation or reduction of molecular oxygen; molecular_function} {GO:0020037; heme binding; molecular_function}	{IPR001128; Cytochrome P450} {IPR002403; Cytochrome P450, E-class, group IV} {IPR017972; Cytochrome P450, conserved site} {IPR036396; Cytochrome P450 superfamily}	SL4.0ch01	2191118	2193684	+
Solyc01g008120.4.1	NA	NA	NA	NA	NA	NA	NA	NA	NA	NA	NA	NA	NA	NA	NA	NA	NA	NA	NA	NA	NA	NA	NA	NA	[PATH:ko04024] Level1--Environmental Information Processing | Level2--Signal transduction | Level3--cAMP signaling pathway;[PATH:ko04630] Level1--Environmental Information Processing | Level2--Signal transduction | Level3--Jak-STAT signaling pathway;[PATH:ko04350] Level1--Environmental Information Processing | Level2--Signal transduction | Level3--TGF-beta signaling pathway;[PATH:ko04919] Level1-…	K04498	{GO:0004402; histone acetyltransferase activity; molecular_function} {GO:0006355; regulation of transcription, DNA-templated; biological_process} {GO:0008270; zinc ion binding; molecular_function} {GO:0016573; histone acetylation; biological_process}	{IPR000197; Zinc finger, TAZ-type} {IPR000433; Zinc finger, ZZ-type} {IPR011011; Zinc finger, FYVE/PHD-type} {IPR013083; Zinc finger, RING/FYVE/PHD-type} {IPR013178; Histone acetyltransferase Rtt109/CBP} {IPR019786; Zinc finger, PHD-type, conserved site} {IPR019787; Zinc finger, PHD-finger} {IPR031162; CBP/p300-type histone acetyltransferase domain} {IPR035898; TAZ domain superfamily} {IPR038547;…	SL4.0ch01	2195224	2213586	-
Solyc01g008130.4.1	NA	NA	NA	NA	NA	NA	96.5467	203.492	1.07568	1.27802e-05	Up	1.95649e-06	NA	NA	NA	NA	NA	NA	NA	NA	NA	NA	NA	NA	NA	NA	{GO:0035556; intracellular signal transduction; biological_process}	{IPR000591; DEP domain} {IPR006869; Domain of unknown function DUF547} {IPR036249; Thioredoxin-like superfamily} {IPR036388; Winged helix-like DNA-binding domain superfamily} {IPR036390; Winged helix DNA-binding domain superfamily}	SL4.0ch01	2223654	2232457	+
Solyc01g008140.4.1	NA	NA	NA	NA	NA	NA	NA	NA	NA	NA	NA	NA	NA	NA	NA	NA	NA	NA	NA	NA	NA	NA	NA	NA	NA	NA	{GO:0004672; protein kinase activity; molecular_function} {GO:0005515; protein binding; molecular_function} {GO:0005524; ATP binding; molecular_function} {GO:0006468; protein phosphorylation; biological_process}	{IPR000719; Protein kinase domain} {IPR001611; Leucine-rich repeat} {IPR003591; Leucine-rich repeat, typical subtype} {IPR008271; Serine/threonine-protein kinase, active site} {IPR011009; Protein kinase-like domain superfamily} {IPR017441; Protein kinase, ATP binding site} {IPR032675; Leucine-rich repeat domain superfamily}	SL4.0ch01	2236239	2239838	-
Solyc01g008150.1.1	NA	NA	NA	NA	NA	NA	NA	NA	NA	NA	NA	NA	NA	NA	NA	NA	NA	NA	NA	NA	NA	NA	NA	NA	NA	NA	NA	NA	SL4.0ch01	2250793	2250942	-
Solyc01g008160.4.1	NA	NA	NA	NA	NA	NA	NA	NA	NA	NA	NA	NA	NA	NA	NA	NA	NA	NA	NA	NA	NA	NA	NA	NA	NA	NA	{GO:0005515; protein binding; molecular_function}	{IPR011990; Tetratricopeptide-like helical domain superfamily} {IPR019734; Tetratricopeptide repeat}	SL4.0ch01	2253109	2254601	-
Solyc01g008170.3.1	NA	NA	NA	NA	NA	NA	NA	NA	NA	NA	NA	NA	NA	NA	NA	NA	NA	NA	NA	NA	NA	NA	NA	NA	--	K22415	{GO:0046872; metal ion binding; molecular_function}	{IPR000571; Zinc finger, CCCH-type} {IPR036855; Zinc finger, CCCH-type superfamily} {IPR041686; Zinc-finger CCCH domain}	SL4.0ch01	2257337	2261506	+
Solyc01g008180.3.1	NA	NA	NA	NA	NA	NA	NA	NA	NA	NA	NA	NA	NA	NA	NA	NA	NA	NA	NA	NA	NA	NA	NA	NA	[PATH:ko04915] Level1--Organismal Systems | Level2--Endocrine system | Level3--Estrogen signaling pathway	K22455	NA	{IPR005516; Remorin, C-terminal}	SL4.0ch01	2274967	2281574	-
Solyc01g008190.4.1	NA	NA	NA	NA	NA	NA	NA	NA	NA	NA	NA	NA	NA	NA	NA	NA	NA	NA	NA	NA	NA	NA	NA	NA	--	K18401	{GO:0000123; histone acetyltransferase complex; cellular_component}	{IPR025927; Potential DNA-binding domain} {IPR026316; KAT8 regulatory NSL complex subunit 2}	SL4.0ch01	2289920	2291678	+
Solyc01g008200.3.1	NA	NA	NA	NA	NA	NA	NA	NA	NA	NA	NA	NA	NA	NA	NA	NA	NA	NA	NA	NA	NA	NA	NA	NA	NA	NA	{GO:0000123; histone acetyltransferase complex; cellular_component}	{IPR026316; KAT8 regulatory NSL complex subunit 2}	SL4.0ch01	2295693	2296841	+
Solyc01g008220.3.1	NA	NA	NA	NA	NA	NA	NA	NA	NA	NA	NA	NA	NA	NA	NA	NA	NA	NA	NA	NA	NA	NA	NA	NA	--	K22524	{GO:0003713; transcription coactivator activity; molecular_function}	{IPR044852; WW domain-binding protein 2-like}	SL4.0ch01	2299064	2302317	-
Solyc01g008230.4.1	NA	NA	NA	NA	NA	NA	NA	NA	NA	NA	NA	NA	NA	NA	NA	NA	NA	NA	NA	NA	NA	NA	NA	NA	[PATH:ko04712] Level1--Organismal Systems | Level2--Environmental adaptation | Level3--Circadian rhythm - plant	K16221	{GO:0003700; DNA-binding transcription factor activity; molecular_function}	{IPR005333; Transcription factor, TCP} {IPR017887; Transcription factor TCP subgroup}	SL4.0ch01	2306777	2308073	-
Solyc01g008240.4.1	NA	NA	NA	NA	NA	NA	NA	NA	NA	NA	NA	NA	NA	NA	NA	NA	NA	NA	NA	NA	NA	NA	NA	NA	NA	NA	{GO:0015145; monosaccharide transmembrane transporter activity; molecular_function} {GO:0015749; monosaccharide transmembrane transport; biological_process} {GO:0016020; membrane; cellular_component} {GO:0016021; integral component of membrane; cellular_component} {GO:0022857; transmembrane transporter activity; molecular_function} {GO:0055085; transmembrane transport; biological_process}	{IPR003663; Sugar/inositol transporter} {IPR005828; Major facilitator, sugar transporter-like} {IPR005829; Sugar transporter, conserved site} {IPR020846; Major facilitator superfamily domain} {IPR036259; MFS transporter superfamily} {IPR044778; Sugar transport protein STP/MST-like, plant}	SL4.0ch01	2316569	2320787	-
Solyc01g008250.3.1	NA	NA	NA	NA	NA	NA	NA	NA	NA	NA	NA	NA	NA	NA	NA	NA	NA	NA	NA	NA	NA	NA	NA	NA	[PATH:ko05418] Level1--Human Diseases | Level2--Cardiovascular diseases | Level3--Fluid shear stress and atherosclerosis;[PATH:ko04621] Level1--Organismal Systems | Level2--Immune system | Level3--NOD-like receptor signaling pathway	K03671	{GO:0006662; glycerol ether metabolic process; biological_process} {GO:0015035; protein disulfide oxidoreductase activity; molecular_function}	{IPR005746; Thioredoxin} {IPR013766; Thioredoxin domain} {IPR036249; Thioredoxin-like superfamily}	SL4.0ch01	2322472	2325265	-
Solyc01g008260.4.1	NA	NA	NA	NA	NA	NA	NA	NA	NA	NA	NA	NA	NA	NA	NA	NA	NA	NA	NA	NA	NA	NA	NA	NA	NA	NA	NA	{IPR019370; E2F-associated phosphoprotein}	SL4.0ch01	2327999	2331721	+
Solyc01g008270.3.1	NA	NA	NA	NA	NA	NA	NA	NA	NA	NA	NA	NA	NA	NA	NA	NA	NA	NA	NA	NA	NA	NA	NA	NA	--	K04797	{GO:0006457; protein folding; biological_process} {GO:0016272; prefoldin complex; cellular_component} {GO:0051082; unfolded protein binding; molecular_function}	{IPR004127; Prefoldin alpha-like} {IPR009053; Prefoldin} {IPR011599; Prefoldin alpha subunit, archaea-type}	SL4.0ch01	2333291	2336924	+
Solyc01g008280.4.1	NA	NA	NA	NA	NA	NA	NA	NA	NA	NA	NA	NA	NA	NA	NA	NA	NA	NA	NA	NA	NA	NA	NA	NA	[PATH:ko04931] Level1--Human Diseases | Level2--Endocrine and metabolic diseases | Level3--Insulin resistance	K17605	{GO:0019211; phosphatase activator activity; molecular_function}	{IPR004327; Phosphotyrosyl phosphatase activator, PTPA} {IPR037218; PTPA superfamily} {IPR043170; Phosphotyrosyl phosphatase activator, C-terminal lid domain}	SL4.0ch01	2338929	2342711	+
Solyc01g008290.3.1	NA	NA	NA	NA	NA	NA	NA	NA	NA	NA	NA	NA	NA	NA	NA	NA	NA	NA	NA	NA	NA	NA	NA	NA	[PATH:ko00240] Level1--Metabolism | Level2--Nucleotide metabolism | Level3--Pyrimidine metabolism;[PATH:ko01100] Level1--Metabolism | Level2--Global and overview maps | Level3--Metabolic pathways	K00254	{GO:0003824; catalytic activity; molecular_function} {GO:0004152; dihydroorotate dehydrogenase activity; molecular_function} {GO:0005737; cytoplasm; cellular_component} {GO:0006207; 'de novo' pyrimidine nucleobase biosynthetic process; biological_process} {GO:0016020; membrane; cellular_component} {GO:0016627; oxidoreductase activity, acting on the CH-CH group of donors; molecular_function}	{IPR001295; Dihydroorotate dehydrogenase, conserved site} {IPR005719; Dihydroorotate dehydrogenase, class 2} {IPR005720; Dihydroorotate dehydrogenase domain} {IPR013785; Aldolase-type TIM barrel}	SL4.0ch01	2343954	2352279	+
Solyc01g008300.2.1	NA	NA	NA	NA	NA	NA	NA	NA	NA	NA	NA	NA	NA	NA	NA	NA	NA	NA	NA	NA	NA	NA	NA	NA	[PATH:ko01110] Level1--Metabolism | Level2--Global and overview maps | Level3--Biosynthesis of secondary metabolites;[PATH:ko01100] Level1--Metabolism | Level2--Global and overview maps | Level3--Metabolic pathways;[PATH:ko00940] Level1--Metabolism | Level2--Biosynthesis of other secondary metabolites | Level3--Phenylpropanoid biosynthesis;[PATH:ko00941] Level1--Metabolism | Level2--Biosynthesis …	K13065	{GO:0016747; transferase activity, transferring acyl groups other than amino-acyl groups; molecular_function}	{IPR003480; Transferase} {IPR023213; Chloramphenicol acetyltransferase-like domain superfamily}	SL4.0ch01	2352392	2354345	-
Solyc01g008310.4.1	NA	NA	NA	NA	NA	NA	NA	NA	NA	NA	NA	NA	NA	NA	NA	NA	NA	NA	NA	NA	NA	NA	NA	NA	[PATH:ko00970] Level1--Genetic Information Processing | Level2--Translation | Level3--Aminoacyl-tRNA biosynthesis	K01890	{GO:0000166; nucleotide binding; molecular_function} {GO:0000287; magnesium ion binding; molecular_function} {GO:0003723; RNA binding; molecular_function} {GO:0004826; phenylalanine-tRNA ligase activity; molecular_function} {GO:0005524; ATP binding; molecular_function} {GO:0005737; cytoplasm; cellular_component} {GO:0006432; phenylalanyl-tRNA aminoacylation; biological_process}	{IPR004531; Phenylalanyl-tRNA synthetase, class IIc, beta subunit, archael/eukaryotic type} {IPR005146; B3/B4 tRNA-binding domain} {IPR005147; tRNA synthetase, B5-domain} {IPR009061; Putative DNA-binding domain superfamily} {IPR020825; Phenylalanyl-tRNA synthetase-like, B3/B4} {IPR040659; Phenylalanine--tRNA ligase beta subunit, B1 domain} {IPR041616; Phenylalanyl tRNA synthetase beta chain, core…	SL4.0ch01	2356492	2370102	-
Solyc01g008320.3.1	124.334	6.89678	-4.17215	0.0154454	Down	0.00354164	NA	NA	NA	NA	NA	NA	NA	NA	NA	NA	NA	NA	NA	NA	NA	NA	NA	NA	NA	NA	{GO:0046872; metal ion binding; molecular_function}	{IPR004177; DDHD domain} {IPR029058; Alpha/Beta hydrolase fold}	SL4.0ch01	2374818	2394375	+
Solyc01g008330.4.1	NA	NA	NA	NA	NA	NA	NA	NA	NA	NA	NA	NA	NA	NA	NA	NA	NA	NA	NA	NA	NA	NA	NA	NA	[PATH:ko01110] Level1--Metabolism | Level2--Global and overview maps | Level3--Biosynthesis of secondary metabolites;[PATH:ko01200] Level1--Metabolism | Level2--Global and overview maps | Level3--Carbon metabolism;[PATH:ko01120] Level1--Metabolism | Level2--Global and overview maps | Level3--Microbial metabolism in diverse environments;[PATH:ko01100] Level1--Metabolism | Level2--Global and overvi…	K01961	{GO:0005524; ATP binding; molecular_function} {GO:0016874; ligase activity; molecular_function} {GO:0046872; metal ion binding; molecular_function}	{IPR004549; Acetyl-CoA carboxylase, biotin carboxylase} {IPR005479; Carbamoyl-phosphate synthetase large subunit-like, ATP-binding domain} {IPR005481; Biotin carboxylase-like, N-terminal domain} {IPR005482; Biotin carboxylase, C-terminal} {IPR011054; Rudiment single hybrid motif} {IPR011761; ATP-grasp fold} {IPR011764; Biotin carboxylation domain} {IPR016185; Pre-ATP-grasp domain superfamily}	SL4.0ch01	2395943	2409161	+
Solyc01g008340.3.1	NA	NA	NA	NA	NA	NA	NA	NA	NA	NA	NA	NA	NA	NA	NA	NA	NA	NA	NA	NA	NA	NA	NA	NA	[PATH:ko03010] Level1--Genetic Information Processing | Level2--Translation | Level3--Ribosome	K02884	{GO:0003735; structural constituent of ribosome; molecular_function} {GO:0005840; ribosome; cellular_component} {GO:0006412; translation; biological_process}	{IPR001857; Ribosomal protein L19} {IPR008991; Translation protein SH3-like domain superfamily} {IPR038657; Ribosomal protein L19 superfamily}	SL4.0ch01	2410488	2418101	+
Solyc01g008360.3.1	NA	NA	NA	NA	NA	NA	NA	NA	NA	NA	NA	NA	NA	NA	NA	NA	NA	NA	NA	NA	NA	NA	NA	NA	[PATH:ko03040] Level1--Genetic Information Processing | Level2--Transcription | Level3--Spliceosome	K12833	{GO:0003676; nucleic acid binding; molecular_function}	{IPR000504; RNA recognition motif domain} {IPR012677; Nucleotide-binding alpha-beta plait domain superfamily} {IPR034150; SF3B6, RNA recognition motif} {IPR035979; RNA-binding domain superfamily}	SL4.0ch01	2421897	2423840	+
Solyc01g008370.3.1	NA	NA	NA	NA	NA	NA	NA	NA	NA	NA	NA	NA	NA	NA	NA	NA	NA	NA	NA	NA	NA	NA	NA	NA	[PATH:ko03050] Level1--Genetic Information Processing | Level2--Folding, sorting and degradation | Level3--Proteasome;[PATH:ko05169] Level1--Human Diseases | Level2--Infectious diseases: Viral | Level3--Epstein-Barr virus infection	K03038	{GO:0005515; protein binding; molecular_function} {GO:0005838; proteasome regulatory particle; cellular_component} {GO:0008237; metallopeptidase activity; molecular_function} {GO:0070122; isopeptidase activity; molecular_function}	{IPR000555; JAB1/MPN/MOV34 metalloenzyme domain} {IPR024969; Rpn11/EIF3F, C-terminal} {IPR033858; 26S Proteasome non-ATPase regulatory subunit 7/8} {IPR037518; MPN domain}	SL4.0ch01	2424883	2430739	-
Solyc01g008390.3.1	NA	NA	NA	NA	NA	NA	NA	NA	NA	NA	NA	NA	NA	NA	NA	NA	NA	NA	NA	NA	NA	NA	NA	NA	NA	NA	{GO:0005515; protein binding; molecular_function}	{IPR001611; Leucine-rich repeat} {IPR003591; Leucine-rich repeat, typical subtype} {IPR032675; Leucine-rich repeat domain superfamily}	SL4.0ch01	2434837	2437364	-
Solyc01g008400.3.1	NA	NA	NA	NA	NA	NA	NA	NA	NA	NA	NA	NA	NA	NA	NA	NA	NA	NA	NA	NA	NA	NA	NA	NA	NA	NA	NA	NA	SL4.0ch01	2433344	2440084	+
Solyc01g008410.3.1	NA	NA	NA	NA	NA	NA	NA	NA	NA	NA	NA	NA	NA	NA	NA	NA	NA	NA	NA	NA	NA	NA	NA	NA	NA	NA	{GO:0005515; protein binding; molecular_function}	{IPR001611; Leucine-rich repeat} {IPR003591; Leucine-rich repeat, typical subtype} {IPR013210; Leucine-rich repeat-containing N-terminal, plant-type} {IPR032675; Leucine-rich repeat domain superfamily}	SL4.0ch01	2440519	2442943	-
Solyc01g008420.3.1	NA	NA	NA	NA	NA	NA	NA	NA	NA	NA	NA	NA	NA	NA	NA	NA	NA	NA	NA	NA	NA	NA	NA	NA	NA	NA	{GO:0015297; antiporter activity; molecular_function} {GO:0016020; membrane; cellular_component} {GO:0042910; xenobiotic transmembrane transporter activity; molecular_function} {GO:0055085; transmembrane transport; biological_process}	{IPR002528; Multi antimicrobial extrusion protein} {IPR044644; Multi antimicrobial extrusion protein DinF-like}	SL4.0ch01	2452194	2459198	+
Solyc01g008425.1.1	NA	NA	NA	NA	NA	NA	NA	NA	NA	NA	NA	NA	NA	NA	NA	NA	NA	NA	NA	NA	NA	NA	NA	NA	NA	NA	NA	NA	SL4.0ch01	2463809	2465096	-
Solyc01g008440.3.1	NA	NA	NA	NA	NA	NA	NA	NA	NA	NA	NA	NA	NA	NA	NA	NA	NA	NA	NA	NA	NA	NA	NA	NA	[PATH:ko05145] Level1--Human Diseases | Level2--Infectious diseases: Parasitic | Level3--Toxoplasmosis;[PATH:ko04626] Level1--Organismal Systems | Level2--Environmental adaptation | Level3--Plant-pathogen interaction	K13412	{GO:0004672; protein kinase activity; molecular_function} {GO:0005509; calcium ion binding; molecular_function} {GO:0005524; ATP binding; molecular_function} {GO:0006468; protein phosphorylation; biological_process}	{IPR000719; Protein kinase domain} {IPR002048; EF-hand domain} {IPR008271; Serine/threonine-protein kinase, active site} {IPR011009; Protein kinase-like domain superfamily} {IPR011992; EF-hand domain pair} {IPR017441; Protein kinase, ATP binding site} {IPR018247; EF-Hand 1, calcium-binding site}	SL4.0ch01	2469911	2476591	+
Solyc01g008450.1.1	NA	NA	NA	NA	NA	NA	NA	NA	NA	NA	NA	NA	NA	NA	NA	NA	NA	NA	NA	NA	NA	NA	NA	NA	NA	NA	NA	NA	SL4.0ch01	2484923	2485756	-
Solyc01g008460.3.1	NA	NA	NA	NA	NA	NA	NA	NA	NA	NA	NA	NA	NA	NA	NA	NA	NA	NA	NA	NA	NA	NA	NA	NA	--	K22071	{GO:0009055; electron transfer activity; molecular_function} {GO:0051536; iron-sulfur cluster binding; molecular_function} {GO:0051537; 2 iron, 2 sulfur cluster binding; molecular_function}	{IPR001041; 2Fe-2S ferredoxin-type iron-sulfur binding domain} {IPR001055; Adrenodoxin} {IPR012675; Beta-grasp domain superfamily} {IPR018298; Adrenodoxin, iron-sulphur binding site} {IPR036010; 2Fe-2S ferredoxin-like superfamily}	SL4.0ch01	2489428	2494425	-
Solyc01g008470.3.1	NA	NA	NA	NA	NA	NA	NA	NA	NA	NA	NA	NA	NA	NA	NA	NA	NA	NA	NA	NA	NA	NA	NA	NA	[PATH:ko04141] Level1--Genetic Information Processing | Level2--Folding, sorting and degradation | Level3--Protein processing in endoplasmic reticulum;[PATH:ko03060] Level1--Genetic Information Processing | Level2--Folding, sorting and degradation | Level3--Protein export	K12275	{GO:0015031; protein transport; biological_process} {GO:0030176; integral component of endoplasmic reticulum membrane; cellular_component}	{IPR004728; Translocation protein Sec62}	SL4.0ch01	2495685	2501832	+
Solyc01g008473.1.1	NA	NA	NA	NA	NA	NA	NA	NA	NA	NA	NA	NA	NA	NA	NA	NA	NA	NA	NA	NA	NA	NA	NA	NA	NA	NA	NA	NA	SL4.0ch01	2504419	2505108	+
Solyc01g008475.1.1	NA	NA	NA	NA	NA	NA	NA	NA	NA	NA	NA	NA	NA	NA	NA	NA	NA	NA	NA	NA	NA	NA	NA	NA	NA	NA	NA	NA	SL4.0ch01	2506200	2506703	+
Solyc01g008477.1.1	NA	NA	NA	NA	NA	NA	NA	NA	NA	NA	NA	NA	NA	NA	NA	NA	NA	NA	NA	NA	NA	NA	NA	NA	NA	NA	NA	NA	SL4.0ch01	2510338	2510679	+
Solyc01g008479.1.1	NA	NA	NA	NA	NA	NA	NA	NA	NA	NA	NA	NA	NA	NA	NA	NA	NA	NA	NA	NA	NA	NA	NA	NA	NA	NA	NA	NA	SL4.0ch01	2512136	2512579	+
Solyc01g008480.4.1	NA	NA	NA	NA	NA	NA	NA	NA	NA	NA	NA	NA	NA	NA	NA	NA	NA	NA	NA	NA	NA	NA	NA	NA	NA	NA	{GO:0005515; protein binding; molecular_function}	{IPR002885; Pentatricopeptide repeat} {IPR011990; Tetratricopeptide-like helical domain superfamily}	SL4.0ch01	2515371	2522690	+
Solyc01g008490.4.1	NA	NA	NA	NA	NA	NA	NA	NA	NA	NA	NA	NA	NA	NA	NA	NA	NA	NA	NA	NA	NA	NA	NA	NA	[PATH:ko04612] Level1--Organismal Systems | Level2--Immune system | Level3--Antigen processing and presentation;[PATH:ko05152] Level1--Human Diseases | Level2--Infectious diseases: Bacterial | Level3--Tuberculosis	K08064	{GO:0003677; DNA binding; molecular_function} {GO:0003700; DNA-binding transcription factor activity; molecular_function} {GO:0006355; regulation of transcription, DNA-templated; biological_process} {GO:0016602; CCAAT-binding factor complex; cellular_component}	{IPR001289; Nuclear transcription factor Y subunit A} {IPR018362; CCAAT-binding factor, conserved site}	SL4.0ch01	2525576	2530834	-
Solyc01g008500.4.1	NA	NA	NA	NA	NA	NA	NA	NA	NA	NA	NA	NA	NA	NA	NA	NA	NA	NA	NA	NA	NA	NA	NA	NA	[PATH:ko05133] Level1--Human Diseases | Level2--Infectious diseases: Bacterial | Level3--Pertussis;[PATH:ko05170] Level1--Human Diseases | Level2--Infectious diseases: Viral | Level3--Human immunodeficiency virus 1 infection;[PATH:ko04722] Level1--Organismal Systems | Level2--Nervous system | Level3--Neurotrophin signaling pathway;[PATH:ko05145] Level1--Human Diseases | Level2--Infectious disease…	K04733	{GO:0004672; protein kinase activity; molecular_function} {GO:0005524; ATP binding; molecular_function} {GO:0006468; protein phosphorylation; biological_process}	{IPR000719; Protein kinase domain} {IPR008271; Serine/threonine-protein kinase, active site} {IPR011009; Protein kinase-like domain superfamily} {IPR017441; Protein kinase, ATP binding site}	SL4.0ch01	2555804	2561498	+
Solyc01g008510.3.1	NA	NA	NA	NA	NA	NA	NA	NA	NA	NA	NA	NA	NA	NA	NA	NA	NA	NA	NA	NA	NA	NA	NA	NA	NA	NA	NA	{IPR040296; Photosystem II 5kDa protein, chloroplastic}	SL4.0ch01	2565669	2566291	+
Solyc01g008520.3.1	NA	NA	NA	NA	NA	NA	NA	NA	NA	NA	NA	NA	NA	NA	NA	NA	NA	NA	NA	NA	NA	NA	NA	NA	[PATH:ko03440] Level1--Genetic Information Processing | Level2--Replication and repair | Level3--Homologous recombination	K10879	{GO:0000724; double-strand break repair via homologous recombination; biological_process} {GO:0005657; replication fork; cellular_component} {GO:0006281; DNA repair; biological_process} {GO:0033063; Rad51B-Rad51C-Rad51D-XRCC2 complex; cellular_component}	{IPR027417; P-loop containing nucleoside triphosphate hydrolase} {IPR030547; DNA repair protein XRCC2}	SL4.0ch01	2567965	2576984	+
Solyc01g008530.3.1	NA	NA	NA	NA	NA	NA	NA	NA	NA	NA	NA	NA	NA	NA	NA	NA	NA	NA	NA	NA	NA	NA	NA	NA	[PATH:ko01110] Level1--Metabolism | Level2--Global and overview maps | Level3--Biosynthesis of secondary metabolites;[PATH:ko01100] Level1--Metabolism | Level2--Global and overview maps | Level3--Metabolic pathways;[PATH:ko00940] Level1--Metabolism | Level2--Biosynthesis of other secondary metabolites | Level3--Phenylpropanoid biosynthesis	K09753	{GO:0003824; catalytic activity; molecular_function}	{IPR001509; NAD-dependent epimerase/dehydratase} {IPR036291; NAD(P)-binding domain superfamily}	SL4.0ch01	2578092	2584487	-
Solyc01g008540.4.1	NA	NA	NA	NA	NA	NA	NA	NA	NA	NA	NA	NA	NA	NA	NA	NA	NA	NA	NA	NA	NA	NA	NA	NA	[PATH:ko01110] Level1--Metabolism | Level2--Global and overview maps | Level3--Biosynthesis of secondary metabolites;[PATH:ko01100] Level1--Metabolism | Level2--Global and overview maps | Level3--Metabolic pathways;[PATH:ko00940] Level1--Metabolism | Level2--Biosynthesis of other secondary metabolites | Level3--Phenylpropanoid biosynthesis	K09753	{GO:0003824; catalytic activity; molecular_function}	{IPR001509; NAD-dependent epimerase/dehydratase} {IPR036291; NAD(P)-binding domain superfamily}	SL4.0ch01	2585808	2591386	-
Solyc01g008550.4.1	NA	NA	NA	NA	NA	NA	NA	NA	NA	NA	NA	NA	NA	NA	NA	NA	NA	NA	NA	NA	NA	NA	NA	NA	[PATH:ko01110] Level1--Metabolism | Level2--Global and overview maps | Level3--Biosynthesis of secondary metabolites;[PATH:ko01100] Level1--Metabolism | Level2--Global and overview maps | Level3--Metabolic pathways;[PATH:ko00940] Level1--Metabolism | Level2--Biosynthesis of other secondary metabolites | Level3--Phenylpropanoid biosynthesis	K09753	{GO:0003824; catalytic activity; molecular_function}	{IPR001509; NAD-dependent epimerase/dehydratase} {IPR036291; NAD(P)-binding domain superfamily}	SL4.0ch01	2593768	2597462	-
Solyc01g008560.3.1	NA	NA	NA	NA	NA	NA	NA	NA	NA	NA	NA	NA	1468.67	548.832	-1.42008	1.35535e-39	Down	8.59459e-42	1463.34	687.556	-1.08971	3.15953e-08	Down	1.03895e-09	[PATH:ko01100] Level1--Metabolism | Level2--Global and overview maps | Level3--Metabolic pathways;[PATH:ko00760] Level1--Metabolism | Level2--Metabolism of cofactors and vitamins | Level3--Nicotinate and nicotinamide metabolism	K00858	{GO:0003951; NAD+ kinase activity; molecular_function} {GO:0006741; NADP biosynthetic process; biological_process} {GO:0019674; NAD metabolic process; biological_process}	{IPR002504; NAD kinase} {IPR016064; NAD kinase/diacylglycerol kinase-like domain superfamily} {IPR017437; ATP-NAD kinase, PpnK-type, C-terminal} {IPR017438; Inorganic polyphosphate/ATP-NAD kinase, N-terminal}	SL4.0ch01	2603586	2611397	-
Solyc01g008570.1.1	NA	NA	NA	NA	NA	NA	NA	NA	NA	NA	NA	NA	NA	NA	NA	NA	NA	NA	NA	NA	NA	NA	NA	NA	NA	NA	{GO:0004672; protein kinase activity; molecular_function} {GO:0005524; ATP binding; molecular_function} {GO:0006468; protein phosphorylation; biological_process}	{IPR000719; Protein kinase domain} {IPR001245; Serine-threonine/tyrosine-protein kinase, catalytic domain} {IPR008271; Serine/threonine-protein kinase, active site} {IPR011009; Protein kinase-like domain superfamily}	SL4.0ch01	2616932	2618132	-
Solyc01g008580.1.1	NA	NA	NA	NA	NA	NA	NA	NA	NA	NA	NA	NA	NA	NA	NA	NA	NA	NA	NA	NA	NA	NA	NA	NA	--	K14709	{GO:0005385; zinc ion transmembrane transporter activity; molecular_function} {GO:0016020; membrane; cellular_component} {GO:0016021; integral component of membrane; cellular_component} {GO:0030001; metal ion transport; biological_process} {GO:0046873; metal ion transmembrane transporter activity; molecular_function} {GO:0055085; transmembrane transport; biological_process} {GO:0071577; zinc ion …	{IPR003689; Zinc/iron permease} {IPR004698; Zinc/iron permease, fungal/plant}	SL4.0ch01	2620222	2620777	-
Solyc01g008590.1.1	NA	NA	NA	NA	NA	NA	NA	NA	NA	NA	NA	NA	NA	NA	NA	NA	NA	NA	NA	NA	NA	NA	NA	NA	--	K14709	{GO:0016020; membrane; cellular_component} {GO:0030001; metal ion transport; biological_process} {GO:0046873; metal ion transmembrane transporter activity; molecular_function} {GO:0055085; transmembrane transport; biological_process}	{IPR003689; Zinc/iron permease}	SL4.0ch01	2623481	2624020	+
Solyc01g008600.4.1	NA	NA	NA	NA	NA	NA	NA	NA	NA	NA	NA	NA	NA	NA	NA	NA	NA	NA	NA	NA	NA	NA	NA	NA	NA	NA	{GO:0003676; nucleic acid binding; molecular_function} {GO:0046872; metal ion binding; molecular_function}	{IPR000504; RNA recognition motif domain} {IPR000571; Zinc finger, CCCH-type} {IPR012677; Nucleotide-binding alpha-beta plait domain superfamily} {IPR034365; AtC3H46-like, RNA recognition motif} {IPR035979; RNA-binding domain superfamily} {IPR036855; Zinc finger, CCCH-type superfamily}	SL4.0ch01	2632054	2636197	+
Solyc01g008610.4.1	NA	NA	NA	NA	NA	NA	NA	NA	NA	NA	NA	NA	NA	NA	NA	NA	NA	NA	NA	NA	NA	NA	NA	NA	NA	NA	{GO:0004553; hydrolase activity, hydrolyzing O-glycosyl compounds; molecular_function} {GO:0005975; carbohydrate metabolic process; biological_process}	{IPR000490; Glycoside hydrolase family 17} {IPR017853; Glycoside hydrolase superfamily} {IPR044965; Glycoside hydrolase family 17, plant}	SL4.0ch01	2641949	2643625	-
Solyc01g008620.4.1	144.293	558.256	1.95192	7.79885e-05	Up	8.9693e-06	145.097	890.981	2.61838	1.40638e-51	Up	7.60256e-54	207.774	873.293	2.07145	8.25971e-08	Up	3.20808e-09	207.097	931.998	2.17002	1.34216e-21	Up	1.14095e-23	NA	NA	{GO:0004553; hydrolase activity, hydrolyzing O-glycosyl compounds; molecular_function} {GO:0005975; carbohydrate metabolic process; biological_process}	{IPR000490; Glycoside hydrolase family 17} {IPR017853; Glycoside hydrolase superfamily} {IPR044965; Glycoside hydrolase family 17, plant}	SL4.0ch01	2647959	2649694	+
Solyc01g008640.4.1	NA	NA	NA	NA	NA	NA	NA	NA	NA	NA	NA	NA	NA	NA	NA	NA	NA	NA	NA	NA	NA	NA	NA	NA	[PATH:ko01110] Level1--Metabolism | Level2--Global and overview maps | Level3--Biosynthesis of secondary metabolites;[PATH:ko00909] Level1--Metabolism | Level2--Metabolism of terpenoids and polyketides | Level3--Sesquiterpenoid and triterpenoid biosynthesis	K15472	{GO:0004497; monooxygenase activity; molecular_function} {GO:0005506; iron ion binding; molecular_function} {GO:0016705; oxidoreductase activity, acting on paired donors, with incorporation or reduction of molecular oxygen; molecular_function} {GO:0020037; heme binding; molecular_function}	{IPR001128; Cytochrome P450} {IPR002401; Cytochrome P450, E-class, group I} {IPR017972; Cytochrome P450, conserved site} {IPR036396; Cytochrome P450 superfamily}	SL4.0ch01	2654390	2656158	+
Solyc01g008650.3.1	NA	NA	NA	NA	NA	NA	NA	NA	NA	NA	NA	NA	NA	NA	NA	NA	NA	NA	NA	NA	NA	NA	NA	NA	[PATH:ko04917] Level1--Organismal Systems | Level2--Endocrine system | Level3--Prolactin signaling pathway;[PATH:ko04913] Level1--Organismal Systems | Level2--Endocrine system | Level3--Ovarian steroidogenesis;[PATH:ko01100] Level1--Metabolism | Level2--Global and overview maps | Level3--Metabolic pathways;[PATH:ko04934] Level1--Human Diseases | Level2--Endocrine and metabolic diseases | Level3--…	K00512	{GO:0004497; monooxygenase activity; molecular_function} {GO:0005506; iron ion binding; molecular_function} {GO:0016705; oxidoreductase activity, acting on paired donors, with incorporation or reduction of molecular oxygen; molecular_function} {GO:0020037; heme binding; molecular_function}	{IPR001128; Cytochrome P450} {IPR002401; Cytochrome P450, E-class, group I} {IPR017972; Cytochrome P450, conserved site} {IPR036396; Cytochrome P450 superfamily}	SL4.0ch01	2659303	2661696	-
Solyc01g008660.4.1	NA	NA	NA	NA	NA	NA	110.614	54.4513	-1.0225	0.000922333	Down	0.000204813	NA	NA	NA	NA	NA	NA	NA	NA	NA	NA	NA	NA	NA	NA	{GO:0005515; protein binding; molecular_function}	{IPR001810; F-box domain} {IPR017451; F-box associated interaction domain} {IPR036047; F-box-like domain superfamily}	SL4.0ch01	2668880	2670129	-
Solyc01g008670.4.1	NA	NA	NA	NA	NA	NA	NA	NA	NA	NA	NA	NA	NA	NA	NA	NA	NA	NA	NA	NA	NA	NA	NA	NA	[PATH:ko01110] Level1--Metabolism | Level2--Global and overview maps | Level3--Biosynthesis of secondary metabolites;[PATH:ko00909] Level1--Metabolism | Level2--Metabolism of terpenoids and polyketides | Level3--Sesquiterpenoid and triterpenoid biosynthesis	K15472	{GO:0004497; monooxygenase activity; molecular_function} {GO:0005506; iron ion binding; molecular_function} {GO:0016705; oxidoreductase activity, acting on paired donors, with incorporation or reduction of molecular oxygen; molecular_function} {GO:0020037; heme binding; molecular_function}	{IPR001128; Cytochrome P450} {IPR002401; Cytochrome P450, E-class, group I} {IPR017972; Cytochrome P450, conserved site} {IPR036396; Cytochrome P450 superfamily}	SL4.0ch01	2677495	2680640	-
Solyc01g008680.4.1	NA	NA	NA	NA	NA	NA	NA	NA	NA	NA	NA	NA	NA	NA	NA	NA	NA	NA	NA	NA	NA	NA	NA	NA	NA	NA	NA	NA	SL4.0ch01	2684067	2686926	-
Solyc01g008690.3.1	NA	NA	NA	NA	NA	NA	2.46455	15.2337	2.62787	0.0228404	Up	0.00743123	NA	NA	NA	NA	NA	NA	NA	NA	NA	NA	NA	NA	--	K15356	{GO:0005458; GDP-mannose transmembrane transporter activity; molecular_function}	{IPR004853; Sugar phosphate transporter domain} {IPR038736; GDP-mannose transporter Vrg4-like}	SL4.0ch01	2687723	2691785	-
Solyc01g008700.4.1	NA	NA	NA	NA	NA	NA	NA	NA	NA	NA	NA	NA	NA	NA	NA	NA	NA	NA	NA	NA	NA	NA	NA	NA	NA	NA	NA	NA	SL4.0ch01	2693860	2698736	-
Solyc01g008710.5.1.1	NA	NA	NA	NA	NA	NA	NA	NA	NA	NA	NA	NA	NA	NA	NA	NA	NA	NA	NA	NA	NA	NA	NA	NA	[PATH:ko00051] Level1--Metabolism | Level2--Carbohydrate metabolism | Level3--Fructose and mannose metabolism	K19355	{GO:0004553; hydrolase activity, hydrolyzing O-glycosyl compounds; molecular_function} {GO:0071704; organic substance metabolic process; biological_process}	{IPR001547; Glycoside hydrolase, family 5} {IPR017853; Glycoside hydrolase superfamily} {IPR045053; Mannan endo-1,4-beta-mannosidase-like}	SL4.0ch01	2702330	2705250	+
Solyc01g008720.2.1	NA	NA	NA	NA	NA	NA	NA	NA	NA	NA	NA	NA	NA	NA	NA	NA	NA	NA	NA	NA	NA	NA	NA	NA	[PATH:ko00051] Level1--Metabolism | Level2--Carbohydrate metabolism | Level3--Fructose and mannose metabolism	K19355	{GO:0004553; hydrolase activity, hydrolyzing O-glycosyl compounds; molecular_function} {GO:0071704; organic substance metabolic process; biological_process}	{IPR001547; Glycoside hydrolase, family 5} {IPR017853; Glycoside hydrolase superfamily} {IPR045053; Mannan endo-1,4-beta-mannosidase-like}	SL4.0ch01	2707248	2710617	+
Solyc01g008730.3.1	NA	NA	NA	NA	NA	NA	NA	NA	NA	NA	NA	NA	NA	NA	NA	NA	NA	NA	NA	NA	NA	NA	NA	NA	[PATH:ko04075] Level1--Environmental Information Processing | Level2--Signal transduction | Level3--Plant hormone signal transduction	K14431	{GO:0003700; DNA-binding transcription factor activity; molecular_function} {GO:0006351; transcription, DNA-templated; biological_process} {GO:0006355; regulation of transcription, DNA-templated; biological_process} {GO:0043565; sequence-specific DNA binding; molecular_function}	{IPR004827; Basic-leucine zipper domain} {IPR025422; Transcription factor TGA like domain}	SL4.0ch01	2712469	2721972	-
Solyc01g008740.2.1	NA	NA	NA	NA	NA	NA	NA	NA	NA	NA	NA	NA	NA	NA	NA	NA	NA	NA	NA	NA	NA	NA	NA	NA	[PATH:ko05145] Level1--Human Diseases | Level2--Infectious diseases: Parasitic | Level3--Toxoplasmosis;[PATH:ko04626] Level1--Organismal Systems | Level2--Environmental adaptation | Level3--Plant-pathogen interaction	K13412	{GO:0004672; protein kinase activity; molecular_function} {GO:0005509; calcium ion binding; molecular_function} {GO:0005524; ATP binding; molecular_function} {GO:0006468; protein phosphorylation; biological_process}	{IPR000719; Protein kinase domain} {IPR002048; EF-hand domain} {IPR008271; Serine/threonine-protein kinase, active site} {IPR011009; Protein kinase-like domain superfamily} {IPR011992; EF-hand domain pair} {IPR017441; Protein kinase, ATP binding site} {IPR018247; EF-Hand 1, calcium-binding site}	SL4.0ch01	2724059	2729421	+
Solyc01g008760.4.1	NA	NA	NA	NA	NA	NA	NA	NA	NA	NA	NA	NA	NA	NA	NA	NA	NA	NA	NA	NA	NA	NA	NA	NA	NA	NA	NA	{IPR038823; Mediator-associated protein 2, plant}	SL4.0ch01	2737144	2741312	+
Solyc01g008770.3.1	NA	NA	NA	NA	NA	NA	NA	NA	NA	NA	NA	NA	NA	NA	NA	NA	NA	NA	NA	NA	NA	NA	NA	NA	--	K20642	{GO:0007165; signal transduction; biological_process}	{IPR000198; Rho GTPase-activating protein domain} {IPR001849; Pleckstrin homology domain} {IPR008936; Rho GTPase activation protein} {IPR011993; PH-like domain superfamily} {IPR025757; Ternary complex factor MIP1, leucine-zipper}	SL4.0ch01	2744587	2762967	+
Solyc01g008780.3.1	NA	NA	NA	NA	NA	NA	NA	NA	NA	NA	NA	NA	NA	NA	NA	NA	NA	NA	NA	NA	NA	NA	NA	NA	NA	NA	{GO:0004623; phospholipase A2 activity; molecular_function} {GO:0006644; phospholipid metabolic process; biological_process} {GO:0050482; arachidonic acid secretion; biological_process}	{IPR036444; Phospholipase A2 domain superfamily}	SL4.0ch01	2765247	2770450	+
Solyc01g008790.4.1	NA	NA	NA	NA	NA	NA	NA	NA	NA	NA	NA	NA	NA	NA	NA	NA	NA	NA	NA	NA	NA	NA	NA	NA	[PATH:ko01110] Level1--Metabolism | Level2--Global and overview maps | Level3--Biosynthesis of secondary metabolites;[PATH:ko04919] Level1--Organismal Systems | Level2--Endocrine system | Level3--Thyroid hormone signaling pathway;[PATH:ko01100] Level1--Metabolism | Level2--Global and overview maps | Level3--Metabolic pathways;[PATH:ko00564] Level1--Metabolism | Level2--Lipid metabolism | Level3--…	K01114	{GO:0003824; catalytic activity; molecular_function} {GO:0016788; hydrolase activity, acting on ester bonds; molecular_function}	{IPR007312; Phosphoesterase} {IPR017850; Alkaline-phosphatase-like, core domain superfamily}	SL4.0ch01	2773650	2778485	+
Solyc01g008800.3.1	NA	NA	NA	NA	NA	NA	NA	NA	NA	NA	NA	NA	NA	NA	NA	NA	NA	NA	NA	NA	NA	NA	NA	NA	NA	NA	{GO:0003953; NAD+ nucleosidase activity; molecular_function} {GO:0005515; protein binding; molecular_function} {GO:0006952; defense response; biological_process} {GO:0007165; signal transduction; biological_process} {GO:0043531; ADP binding; molecular_function}	{IPR000157; Toll/interleukin-1 receptor homology (TIR) domain} {IPR001611; Leucine-rich repeat} {IPR002182; NB-ARC} {IPR003591; Leucine-rich repeat, typical subtype} {IPR027417; P-loop containing nucleoside triphosphate hydrolase} {IPR032675; Leucine-rich repeat domain superfamily} {IPR035897; Toll/interleukin-1 receptor homology (TIR) domain superfamily} {IPR042197; Apoptotic protease-activating…	SL4.0ch01	2778190	2783871	-
Solyc01g008810.3.1	NA	NA	NA	NA	NA	NA	NA	NA	NA	NA	NA	NA	NA	NA	NA	NA	NA	NA	NA	NA	NA	NA	NA	NA	NA	NA	NA	{IPR001841; Zinc finger, RING-type} {IPR013083; Zinc finger, RING/FYVE/PHD-type} {IPR017907; Zinc finger, RING-type, conserved site}	SL4.0ch01	2784217	2787637	-
Solyc01g008820.3.1	NA	NA	NA	NA	NA	NA	NA	NA	NA	NA	NA	NA	NA	NA	NA	NA	NA	NA	NA	NA	NA	NA	NA	NA	--	K09595	{GO:0004190; aspartic-type endopeptidase activity; molecular_function} {GO:0016021; integral component of membrane; cellular_component}	{IPR006639; Presenilin/signal peptide peptidase} {IPR007369; Peptidase A22B, signal peptide peptidase}	SL4.0ch01	2791204	2797209	+
Solyc01g008830.2.1	122.209	24.7528	-2.30368	0.0454223	Down	0.0130532	122.831	14.5304	-3.07953	0.00107402	Down	0.000242029	34.424	0.173607	-7.63145	0.0159113	Down	0.00185452	34.3091	0.172928	-7.63227	0.0349752	Down	0.00486167	[PATH:ko01100] Level1--Metabolism | Level2--Global and overview maps | Level3--Metabolic pathways;[PATH:ko00053] Level1--Metabolism | Level2--Carbohydrate metabolism | Level3--Ascorbate and aldarate metabolism	K00423	{GO:0005507; copper ion binding; molecular_function} {GO:0005576; extracellular region; cellular_component} {GO:0016491; oxidoreductase activity; molecular_function}	{IPR001117; Multicopper oxidase, type 1} {IPR002355; Multicopper oxidase, copper-binding site} {IPR008972; Cupredoxin} {IPR011706; Multicopper oxidase, C-terminal} {IPR011707; Multicopper oxidase, N-termianl} {IPR017760; L-ascorbate oxidase, plants} {IPR034267; Ascorbate oxidase, third cupredoxin domain} {IPR045087; Multicopper oxidase}	SL4.0ch01	2801560	2809793	+
Solyc01g008840.3.1	NA	NA	NA	NA	NA	NA	NA	NA	NA	NA	NA	NA	NA	NA	NA	NA	NA	NA	NA	NA	NA	NA	NA	NA	--	K12176	NA	{IPR000717; Proteasome component (PCI) domain} {IPR036390; Winged helix DNA-binding domain superfamily}	SL4.0ch01	2811606	2819484	+
Solyc01g008850.3.1	879.941	2885.26	1.71323	7.79615e-06	Up	7.22369e-07	885.735	2518.32	1.50752	4.53083e-14	Up	2.5245e-15	NA	NA	NA	NA	NA	NA	NA	NA	NA	NA	NA	NA	[PATH:ko05410] Level1--Human Diseases | Level2--Cardiovascular diseases | Level3--Hypertrophic cardiomyopathy (HCM);[PATH:ko04140] Level1--Cellular Processes | Level2--Transport and catabolism | Level3--Autophagy - animal;[PATH:ko04211] Level1--Organismal Systems | Level2--Aging | Level3--Longevity regulating pathway;[PATH:ko04213] Level1--Organismal Systems | Level2--Aging | Level3--Longevity re…	K07198	{GO:0004672; protein kinase activity; molecular_function} {GO:0005524; ATP binding; molecular_function} {GO:0006468; protein phosphorylation; biological_process} {GO:0007165; signal transduction; biological_process}	{IPR000719; Protein kinase domain} {IPR004041; NAF domain} {IPR008271; Serine/threonine-protein kinase, active site} {IPR011009; Protein kinase-like domain superfamily} {IPR017441; Protein kinase, ATP binding site} {IPR018451; NAF/FISL domain}	SL4.0ch01	2825075	2831258	+
Solyc01g008860.1.1	NA	NA	NA	NA	NA	NA	NA	NA	NA	NA	NA	NA	NA	NA	NA	NA	NA	NA	NA	NA	NA	NA	NA	NA	[PATH:ko05133] Level1--Human Diseases | Level2--Infectious diseases: Bacterial | Level3--Pertussis;[PATH:ko05170] Level1--Human Diseases | Level2--Infectious diseases: Viral | Level3--Human immunodeficiency virus 1 infection;[PATH:ko04722] Level1--Organismal Systems | Level2--Nervous system | Level3--Neurotrophin signaling pathway;[PATH:ko05145] Level1--Human Diseases | Level2--Infectious disease…	K04733	{GO:0004672; protein kinase activity; molecular_function} {GO:0005524; ATP binding; molecular_function} {GO:0006468; protein phosphorylation; biological_process}	{IPR000719; Protein kinase domain} {IPR008271; Serine/threonine-protein kinase, active site} {IPR011009; Protein kinase-like domain superfamily}	SL4.0ch01	2833426	2835961	-
Solyc01g008870.1.1	NA	NA	NA	NA	NA	NA	NA	NA	NA	NA	NA	NA	NA	NA	NA	NA	NA	NA	NA	NA	NA	NA	NA	NA	[PATH:ko05133] Level1--Human Diseases | Level2--Infectious diseases: Bacterial | Level3--Pertussis;[PATH:ko05170] Level1--Human Diseases | Level2--Infectious diseases: Viral | Level3--Human immunodeficiency virus 1 infection;[PATH:ko04722] Level1--Organismal Systems | Level2--Nervous system | Level3--Neurotrophin signaling pathway;[PATH:ko05145] Level1--Human Diseases | Level2--Infectious disease…	K04733	{GO:0004672; protein kinase activity; molecular_function} {GO:0005524; ATP binding; molecular_function} {GO:0006468; protein phosphorylation; biological_process}	{IPR000719; Protein kinase domain} {IPR008271; Serine/threonine-protein kinase, active site} {IPR011009; Protein kinase-like domain superfamily} {IPR017441; Protein kinase, ATP binding site}	SL4.0ch01	2840055	2843003	-
Solyc01g008880.3.1	NA	NA	NA	NA	NA	NA	NA	NA	NA	NA	NA	NA	NA	NA	NA	NA	NA	NA	NA	NA	NA	NA	NA	NA	[PATH:ko04626] Level1--Organismal Systems | Level2--Environmental adaptation | Level3--Plant-pathogen interaction	K13434	{GO:0003677; DNA binding; molecular_function} {GO:0003700; DNA-binding transcription factor activity; molecular_function} {GO:0006355; regulation of transcription, DNA-templated; biological_process}	{IPR001471; AP2/ERF domain} {IPR016177; DNA-binding domain superfamily} {IPR036955; AP2/ERF domain superfamily}	SL4.0ch01	2848149	2848748	-
Solyc01g008890.4.1	NA	NA	NA	NA	NA	NA	NA	NA	NA	NA	NA	NA	NA	NA	NA	NA	NA	NA	NA	NA	NA	NA	NA	NA	[PATH:ko04626] Level1--Organismal Systems | Level2--Environmental adaptation | Level3--Plant-pathogen interaction	K13434	{GO:0003677; DNA binding; molecular_function} {GO:0003700; DNA-binding transcription factor activity; molecular_function} {GO:0006355; regulation of transcription, DNA-templated; biological_process}	{IPR001471; AP2/ERF domain} {IPR016177; DNA-binding domain superfamily} {IPR036955; AP2/ERF domain superfamily}	SL4.0ch01	2858697	2860258	-
Solyc01g008900.4.1	172.978	83.7523	-1.04639	1.26665e-05	Down	1.22186e-06	173.941	85.3947	-1.02638	0.00361671	Down	0.000931854	NA	NA	NA	NA	NA	NA	NA	NA	NA	NA	NA	NA	[PATH:ko00270] Level1--Metabolism | Level2--Amino acid metabolism | Level3--Cysteine and methionine metabolism	K05396	NA	{IPR027278; 1-aminocyclopropane-1-carboxylate deaminase/D-cysteine desulfhydrase} {IPR036052; Tryptophan synthase beta subunit-like PLP-dependent enzyme}	SL4.0ch01	2869470	2874813	+
Solyc01g008910.2.1	NA	NA	NA	NA	NA	NA	NA	NA	NA	NA	NA	NA	112.329	306.354	1.44747	2.06897e-09	Up	6.67609e-11	111.965	277.224	1.308	3.5607e-06	Up	1.67769e-07	NA	NA	{GO:0003700; DNA-binding transcription factor activity; molecular_function} {GO:0005634; nucleus; cellular_component} {GO:0009739; response to gibberellin; biological_process}	{IPR005202; Transcription factor GRAS} {IPR030008; Scarecrow-like protein 3}	SL4.0ch01	2883303	2885190	+
Solyc01g008920.4.1	1528.43	693.166	-1.14078	1.39828e-10	Down	5.7456e-12	1537.47	602.92	-1.35052	1.64342e-35	Down	1.98016e-37	NA	NA	NA	NA	NA	NA	NA	NA	NA	NA	NA	NA	NA	NA	NA	{IPR016040; NAD(P)-binding domain} {IPR036291; NAD(P)-binding domain superfamily}	SL4.0ch01	2889156	2895150	+
Solyc01g008930.4.1	173.639	85.5251	-1.02167	0.00207825	Down	0.000346048	174.739	85.7135	-1.02761	0.000355166	Down	7.18359e-05	NA	NA	NA	NA	NA	NA	NA	NA	NA	NA	NA	NA	[PATH:ko01110] Level1--Metabolism | Level2--Global and overview maps | Level3--Biosynthesis of secondary metabolites;[PATH:ko00860] Level1--Metabolism | Level2--Metabolism of cofactors and vitamins | Level3--Porphyrin and chlorophyll metabolism	K08101	{GO:0010024; phytochromobilin biosynthetic process; biological_process} {GO:0016636; oxidoreductase activity, acting on the CH-CH group of donors, iron-sulfur protein as acceptor; molecular_function} {GO:0050897; cobalt ion binding; molecular_function}	{IPR009249; Ferredoxin-dependent bilin reductase}	SL4.0ch01	2896158	2903642	-
Solyc01g008940.2.1	NA	NA	NA	NA	NA	NA	NA	NA	NA	NA	NA	NA	NA	NA	NA	NA	NA	NA	NA	NA	NA	NA	NA	NA	NA	NA	NA	NA	SL4.0ch01	2906202	2906576	+
Solyc01g008950.4.1	NA	NA	NA	NA	NA	NA	NA	NA	NA	NA	NA	NA	NA	NA	NA	NA	NA	NA	NA	NA	NA	NA	NA	NA	[PATH:ko04024] Level1--Environmental Information Processing | Level2--Signal transduction | Level3--cAMP signaling pathway;[PATH:ko04022] Level1--Environmental Information Processing | Level2--Signal transduction | Level3--cGMP-PKG signaling pathway;[PATH:ko04020] Level1--Environmental Information Processing | Level2--Signal transduction | Level3--Calcium signaling pathway;[PATH:ko05133] Level1--…	K02183	{GO:0005509; calcium ion binding; molecular_function}	{IPR002048; EF-hand domain} {IPR011992; EF-hand domain pair} {IPR018247; EF-Hand 1, calcium-binding site}	SL4.0ch01	2907639	2910774	-
Solyc01g008960.3.1	NA	NA	NA	NA	NA	NA	NA	NA	NA	NA	NA	NA	NA	NA	NA	NA	NA	NA	NA	NA	NA	NA	NA	NA	--	K11593	{GO:0003676; nucleic acid binding; molecular_function} {GO:0005515; protein binding; molecular_function}	{IPR003100; PAZ domain} {IPR003165; Piwi domain} {IPR012337; Ribonuclease H-like superfamily} {IPR014811; Argonaute, linker 1 domain} {IPR032472; Argonaute linker 2 domain} {IPR032474; Protein argonaute, N-terminal} {IPR036085; PAZ domain superfamily} {IPR036397; Ribonuclease H superfamily}	SL4.0ch01	2923839	2932586	+
Solyc01g008970.4.1	NA	NA	NA	NA	NA	NA	1219.15	386.942	-1.65569	0.00521616	Down	0.00140069	NA	NA	NA	NA	NA	NA	NA	NA	NA	NA	NA	NA	[PATH:ko03040] Level1--Genetic Information Processing | Level2--Transcription | Level3--Spliceosome	K12741	{GO:0003676; nucleic acid binding; molecular_function}	{IPR000504; RNA recognition motif domain} {IPR012677; Nucleotide-binding alpha-beta plait domain superfamily} {IPR035979; RNA-binding domain superfamily}	SL4.0ch01	2935776	2937582	-
Solyc01g008980.3.1	NA	NA	NA	NA	NA	NA	NA	NA	NA	NA	NA	NA	NA	NA	NA	NA	NA	NA	NA	NA	NA	NA	NA	NA	[PATH:ko04075] Level1--Environmental Information Processing | Level2--Signal transduction | Level3--Plant hormone signal transduction	K14432	{GO:0003700; DNA-binding transcription factor activity; molecular_function} {GO:0006355; regulation of transcription, DNA-templated; biological_process} {GO:0045893; positive regulation of transcription, DNA-templated; biological_process}	{IPR004827; Basic-leucine zipper domain} {IPR043452; Plant bZIP transcription factors}	SL4.0ch01	2942640	2946854	+
Solyc01g008990.4.1	NA	NA	NA	NA	NA	NA	NA	NA	NA	NA	NA	NA	NA	NA	NA	NA	NA	NA	NA	NA	NA	NA	NA	NA	[PATH:ko03013] Level1--Genetic Information Processing | Level2--Translation | Level3--RNA transport	K13176	{GO:0000445; THO complex part of transcription export complex; cellular_component} {GO:0006397; mRNA processing; biological_process}	{IPR008501; THO complex subunit 7/Mft1}	SL4.0ch01	2948633	2955247	+
Solyc01g009000.3.1	116.898	579.638	2.30991	0.00352443	Up	0.00063329	NA	NA	NA	NA	NA	NA	NA	NA	NA	NA	NA	NA	NA	NA	NA	NA	NA	NA	--	K11982	{GO:0061630; ubiquitin protein ligase activity; molecular_function}	{IPR001841; Zinc finger, RING-type} {IPR013083; Zinc finger, RING/FYVE/PHD-type} {IPR039525; E3 ubiquitin-protein ligase RNF126-like, zinc-ribbon}	SL4.0ch01	2959723	2961053	+
Solyc01g009010.3.1	NA	NA	NA	NA	NA	NA	NA	NA	NA	NA	NA	NA	NA	NA	NA	NA	NA	NA	NA	NA	NA	NA	NA	NA	[PATH:ko01110] Level1--Metabolism | Level2--Global and overview maps | Level3--Biosynthesis of secondary metabolites;[PATH:ko00900] Level1--Metabolism | Level2--Metabolism of terpenoids and polyketides | Level3--Terpenoid backbone biosynthesis;[PATH:ko01100] Level1--Metabolism | Level2--Global and overview maps | Level3--Metabolic pathways;[PATH:ko01130] Level1--Metabolism | Level2--Global and ov…	K00919	{GO:0005524; ATP binding; molecular_function} {GO:0016114; terpenoid biosynthetic process; biological_process} {GO:0050515; 4-(cytidine 5'-diphospho)-2-C-methyl-D-erythritol kinase activity; molecular_function}	{IPR004424; 4-diphosphocytidyl-2C-methyl-D-erythritol kinase} {IPR006204; GHMP kinase N-terminal domain} {IPR014721; Ribosomal protein S5 domain 2-type fold, subgroup} {IPR020568; Ribosomal protein S5 domain 2-type fold} {IPR036554; GHMP kinase, C-terminal domain superfamily}	SL4.0ch01	2961745	2968034	+
Solyc01g009020.4.1	NA	NA	NA	NA	NA	NA	NA	NA	NA	NA	NA	NA	NA	NA	NA	NA	NA	NA	NA	NA	NA	NA	NA	NA	--	K13902	{GO:0004869; cysteine-type endopeptidase inhibitor activity; molecular_function}	{IPR000010; Cystatin domain} {IPR018073; Proteinase inhibitor I25, cystatin, conserved site} {IPR027214; Cystatin}	SL4.0ch01	2969528	2972000	-
Solyc01g009030.4.1	NA	NA	NA	NA	NA	NA	NA	NA	NA	NA	NA	NA	NA	NA	NA	NA	NA	NA	NA	NA	NA	NA	NA	NA	--	K18158	NA	{IPR013946; Nuclear control of ATP synthase 2}	SL4.0ch01	2973404	2986638	+
Solyc01g009040.4.1	44.4902	120.469	1.4371	1.5447e-06	Up	1.25689e-07	NA	NA	NA	NA	NA	NA	NA	NA	NA	NA	NA	NA	NA	NA	NA	NA	NA	NA	--	K21777	NA	{IPR004367; Cyclin, C-terminal domain} {IPR006671; Cyclin, N-terminal} {IPR013763; Cyclin-like} {IPR036915; Cyclin-like superfamily} {IPR039361; Cyclin}	SL4.0ch01	2989329	2992333	+
Solyc01g009050.3.1	NA	NA	NA	NA	NA	NA	NA	NA	NA	NA	NA	NA	NA	NA	NA	NA	NA	NA	NA	NA	NA	NA	NA	NA	[PATH:ko04727] Level1--Organismal Systems | Level2--Nervous system | Level3--GABAergic synapse;[PATH:ko01100] Level1--Metabolism | Level2--Global and overview maps | Level3--Metabolic pathways;[PATH:ko00790] Level1--Metabolism | Level2--Metabolism of cofactors and vitamins | Level3--Folate biosynthesis	K15376	{GO:0006777; Mo-molybdopterin cofactor biosynthetic process; biological_process} {GO:0032324; molybdopterin cofactor biosynthetic process; biological_process}	{IPR001453; MoaB/Mog domain} {IPR005110; MoeA, N-terminal and linker domain} {IPR005111; MoeA, C-terminal, domain IV} {IPR008284; Molybdenum cofactor biosynthesis, conserved site} {IPR036135; MoeA, N-terminal and linker domain superfamily} {IPR036425; MoaB/Mog-like domain superfamily} {IPR036688; MoeA, C-terminal, domain IV superfamily} {IPR038987; Molybdopterin biosynthesis protein MoeA-like}	SL4.0ch01	2993159	3011898	-
Solyc01g009060.3.1	NA	NA	NA	NA	NA	NA	NA	NA	NA	NA	NA	NA	NA	NA	NA	NA	NA	NA	NA	NA	NA	NA	NA	NA	[PATH:ko04340] Level1--Environmental Information Processing | Level2--Signal transduction | Level3--Hedgehog signaling pathway;[PATH:ko04341] Level1--Environmental Information Processing | Level2--Signal transduction | Level3--Hedgehog signaling pathway - fly	K10523	{GO:0005515; protein binding; molecular_function} {GO:0016567; protein ubiquitination; biological_process}	{IPR000210; BTB/POZ domain} {IPR002083; MATH/TRAF domain} {IPR008974; TRAF-like} {IPR011333; SKP1/BTB/POZ domain superfamily} {IPR034090; BPM, C-terminal} {IPR045005; BTB/POZ and MATH domain-containing protein 1-6}	SL4.0ch01	3014877	3022151	+
Solyc01g009070.3.1	NA	NA	NA	NA	NA	NA	NA	NA	NA	NA	NA	NA	NA	NA	NA	NA	NA	NA	NA	NA	NA	NA	NA	NA	--	K09422	NA	{IPR001005; SANT/Myb domain} {IPR009057; Homeobox-like domain superfamily} {IPR017930; Myb domain}	SL4.0ch01	3022649	3029539	-
Solyc01g009080.4.1	NA	NA	NA	NA	NA	NA	456.229	189.748	-1.26567	1.78945e-11	Down	1.29949e-12	NA	NA	NA	NA	NA	NA	NA	NA	NA	NA	NA	NA	NA	NA	{GO:0005515; protein binding; molecular_function}	{IPR000253; Forkhead-associated (FHA) domain} {IPR008984; SMAD/FHA domain superfamily}	SL4.0ch01	3038130	3041102	+
Solyc01g009090.3.1	NA	NA	NA	NA	NA	NA	NA	NA	NA	NA	NA	NA	NA	NA	NA	NA	NA	NA	NA	NA	NA	NA	NA	NA	NA	NA	{GO:0006397; mRNA processing; biological_process}	{IPR007042; SERRATE/Ars2 , C-terminal} {IPR013087; Zinc finger C2H2-type} {IPR021933; SERRATE/Ars2, N-terminal} {IPR039727; SERRATE/Ars2}	SL4.0ch01	3041993	3055703	-
Solyc01g009100.4.1	NA	NA	NA	NA	NA	NA	NA	NA	NA	NA	NA	NA	NA	NA	NA	NA	NA	NA	NA	NA	NA	NA	NA	NA	[PATH:ko03010] Level1--Genetic Information Processing | Level2--Translation | Level3--Ribosome	K02908	{GO:0003723; RNA binding; molecular_function} {GO:0003735; structural constituent of ribosome; molecular_function} {GO:0022625; cytosolic large ribosomal subunit; cellular_component}	{IPR000231; Ribosomal protein L30e} {IPR004038; Ribosomal protein L7Ae/L30e/S12e/Gadd45} {IPR022991; Ribosomal protein L30e, conserved site} {IPR029064; 50S ribosomal protein L30e-like} {IPR039109; Ribosomal protein L30/YlxQ}	SL4.0ch01	3059388	3062656	+
Solyc01g009120.3.1	NA	NA	NA	NA	NA	NA	NA	NA	NA	NA	NA	NA	NA	NA	NA	NA	NA	NA	NA	NA	NA	NA	NA	NA	NA	NA	NA	{IPR000286; Histone deacetylase family} {IPR023696; Ureohydrolase domain superfamily} {IPR023801; Histone deacetylase domain} {IPR037138; Histone deacetylase domain superfamily}	SL4.0ch01	3070376	3090194	-
Solyc01g009140.1.1	NA	NA	NA	NA	NA	NA	NA	NA	NA	NA	NA	NA	NA	NA	NA	NA	NA	NA	NA	NA	NA	NA	NA	NA	NA	NA	NA	NA	SL4.0ch01	3111598	3112360	+
Solyc01g009145.1.1	NA	NA	NA	NA	NA	NA	NA	NA	NA	NA	NA	NA	NA	NA	NA	NA	NA	NA	NA	NA	NA	NA	NA	NA	NA	NA	NA	NA	SL4.0ch01	3113118	3117052	+
Solyc01g009160.2.1	NA	NA	NA	NA	NA	NA	NA	NA	NA	NA	NA	NA	748.8	249.214	-1.5872	1.62782e-16	Down	2.88704e-18	NA	NA	NA	NA	NA	NA	NA	NA	NA	{IPR004864; Late embryogenesis abundant protein, LEA_2 subgroup}	SL4.0ch01	3119370	3120519	-
Solyc01g009165.1.1	NA	NA	NA	NA	NA	NA	NA	NA	NA	NA	NA	NA	NA	NA	NA	NA	NA	NA	NA	NA	NA	NA	NA	NA	NA	NA	NA	NA	SL4.0ch01	3134093	3137194	+
Solyc01g009170.4.1	NA	NA	NA	NA	NA	NA	186.198	65.7672	-1.5014	0.0196783	Down	0.00628644	NA	NA	NA	NA	NA	NA	NA	NA	NA	NA	NA	NA	[PATH:ko04075] Level1--Environmental Information Processing | Level2--Signal transduction | Level3--Plant hormone signal transduction;[PATH:ko04016] Level1--Environmental Information Processing | Level2--Signal transduction | Level3--MAPK signaling pathway - plant	K14514	{GO:0003700; DNA-binding transcription factor activity; molecular_function} {GO:0005634; nucleus; cellular_component}	{IPR006957; Ethylene insensitive 3} {IPR023278; Ethylene insensitive 3-like protein, DNA-binding domain superfamily}	SL4.0ch01	3148567	3151060	-
Solyc01g009180.4.1	NA	NA	NA	NA	NA	NA	NA	NA	NA	NA	NA	NA	NA	NA	NA	NA	NA	NA	NA	NA	NA	NA	NA	NA	[PATH:ko01110] Level1--Metabolism | Level2--Global and overview maps | Level3--Biosynthesis of secondary metabolites;[PATH:ko01100] Level1--Metabolism | Level2--Global and overview maps | Level3--Metabolic pathways;[PATH:ko01230] Level1--Metabolism | Level2--Global and overview maps | Level3--Biosynthesis of amino acids;[PATH:ko00450] Level1--Metabolism | Level2--Metabolism of other amino acids |…	K00549	{GO:0003871; 5-methyltetrahydropteroyltriglutamate-homocysteine S-methyltransferase activity; molecular_function} {GO:0008270; zinc ion binding; molecular_function} {GO:0008652; cellular amino acid biosynthetic process; biological_process} {GO:0009086; methionine biosynthetic process; biological_process}	{IPR002629; Cobalamin-independent methionine synthase MetE, C-terminal/archaeal} {IPR006276; Cobalamin-independent methionine synthase} {IPR013215; Cobalamin-independent methionine synthase MetE, N-terminal} {IPR038071; UROD/MetE-like superfamily}	SL4.0ch01	3173079	3179171	+
Solyc01g009190.3.1	NA	NA	NA	NA	NA	NA	NA	NA	NA	NA	NA	NA	NA	NA	NA	NA	NA	NA	NA	NA	NA	NA	NA	NA	NA	NA	NA	{IPR014720; Double-stranded RNA-binding domain}	SL4.0ch01	3181427	3184014	+
Solyc01g009200.4.1	NA	NA	NA	NA	NA	NA	NA	NA	NA	NA	NA	NA	NA	NA	NA	NA	NA	NA	NA	NA	NA	NA	NA	NA	NA	NA	NA	NA	SL4.0ch01	3184514	3185875	-
Solyc01g009210.2.1	NA	NA	NA	NA	NA	NA	NA	NA	NA	NA	NA	NA	NA	NA	NA	NA	NA	NA	NA	NA	NA	NA	NA	NA	NA	NA	NA	NA	SL4.0ch01	3188040	3188520	+
Solyc01g009220.3.1	NA	NA	NA	NA	NA	NA	NA	NA	NA	NA	NA	NA	NA	NA	NA	NA	NA	NA	NA	NA	NA	NA	NA	NA	NA	NA	NA	{IPR002068; Alpha crystallin/Hsp20 domain} {IPR008978; HSP20-like chaperone} {IPR045045; Small heat shock protein RTM2-like}	SL4.0ch01	3190436	3192112	-
Solyc01g009230.4.1	NA	NA	NA	NA	NA	NA	NA	NA	NA	NA	NA	NA	NA	NA	NA	NA	NA	NA	NA	NA	NA	NA	NA	NA	[PATH:ko01110] Level1--Metabolism | Level2--Global and overview maps | Level3--Biosynthesis of secondary metabolites;[PATH:ko00906] Level1--Metabolism | Level2--Metabolism of terpenoids and polyketides | Level3--Carotenoid biosynthesis;[PATH:ko01100] Level1--Metabolism | Level2--Global and overview maps | Level3--Metabolic pathways	K09842	{GO:0005506; iron ion binding; molecular_function} {GO:0016491; oxidoreductase activity; molecular_function} {GO:0046872; metal ion binding; molecular_function} {GO:0050660; flavin adenine dinucleotide binding; molecular_function} {GO:0051536; iron-sulfur cluster binding; molecular_function} {GO:0051537; 2 iron, 2 sulfur cluster binding; molecular_function} {GO:0071949; FAD binding; molecular_fun…	{IPR000674; Aldehyde oxidase/xanthine dehydrogenase, a/b hammerhead} {IPR001041; 2Fe-2S ferredoxin-type iron-sulfur binding domain} {IPR002346; Molybdopterin dehydrogenase, FAD-binding} {IPR002888; [2Fe-2S]-binding} {IPR005107; CO dehydrogenase flavoprotein, C-terminal} {IPR006058; 2Fe-2S ferredoxin, iron-sulphur binding site} {IPR008274; Aldehyde oxidase/xanthine dehydrogenase, molybdopterin bin…	SL4.0ch01	3197105	3205958	+
Solyc01g009240.4.1	NA	NA	NA	NA	NA	NA	NA	NA	NA	NA	NA	NA	NA	NA	NA	NA	NA	NA	NA	NA	NA	NA	NA	NA	[PATH:ko01110] Level1--Metabolism | Level2--Global and overview maps | Level3--Biosynthesis of secondary metabolites;[PATH:ko00460] Level1--Metabolism | Level2--Metabolism of other amino acids | Level3--Cyanoamino acid metabolism;[PATH:ko01100] Level1--Metabolism | Level2--Global and overview maps | Level3--Metabolic pathways;[PATH:ko00500] Level1--Metabolism | Level2--Carbohydrate metabolism | L…	K05349	{GO:0004553; hydrolase activity, hydrolyzing O-glycosyl compounds; molecular_function} {GO:0005975; carbohydrate metabolic process; biological_process}	{IPR001764; Glycoside hydrolase, family 3, N-terminal} {IPR002772; Glycoside hydrolase family 3 C-terminal domain} {IPR017853; Glycoside hydrolase superfamily} {IPR036881; Glycoside hydrolase family 3 C-terminal domain superfamily} {IPR036962; Glycoside hydrolase, family 3, N-terminal domain superfamily}	SL4.0ch01	3213103	3217403	+
Solyc01g009245.1.1	NA	NA	NA	NA	NA	NA	309.279	137.217	-1.17245	1.30221e-10	Down	1.02665e-11	NA	NA	NA	NA	NA	NA	NA	NA	NA	NA	NA	NA	NA	NA	NA	{IPR021495; Protein of unknown function DUF3148}	SL4.0ch01	3218469	3220311	-
Solyc01g009250.3.1	NA	NA	NA	NA	NA	NA	NA	NA	NA	NA	NA	NA	NA	NA	NA	NA	NA	NA	NA	NA	NA	NA	NA	NA	NA	NA	NA	NA	SL4.0ch01	3221750	3222479	-
Solyc01g009260.1.1	36.0943	6.85085	-2.39742	0.00957926	Down	0.00202761	36.2799	10.2674	-1.8211	0.00961657	Down	0.00278996	38.3712	13.8876	-1.46622	0.0117311	Down	0.00130104	38.2119	10.3263	-1.8877	0.000839743	Down	6.6294e-05	NA	NA	NA	{IPR021410; The fantastic four family}	SL4.0ch01	3231757	3233172	+
Solyc01g009270.1.1	12.9539	2.47969	-2.38516	0.0436834	Down	0.0124596	NA	NA	NA	NA	NA	NA	NA	NA	NA	NA	NA	NA	NA	NA	NA	NA	NA	NA	NA	NA	NA	{IPR021410; The fantastic four family}	SL4.0ch01	3234903	3236324	-
Solyc01g009280.4.1	NA	NA	NA	NA	NA	NA	NA	NA	NA	NA	NA	NA	NA	NA	NA	NA	NA	NA	NA	NA	NA	NA	NA	NA	--	K01090	{GO:0004721; phosphoprotein phosphatase activity; molecular_function} {GO:0005515; protein binding; molecular_function} {GO:0009742; brassinosteroid mediated signaling pathway; biological_process} {GO:0016787; hydrolase activity; molecular_function}	{IPR004843; Calcineurin-like phosphoesterase domain, ApaH type} {IPR006186; Serine/threonine-specific protein phosphatase/bis(5-nucleosyl)-tetraphosphatase} {IPR011498; Kelch repeat type 2} {IPR012391; Serine/threonine protein phosphatase, BSU1} {IPR015915; Kelch-type beta propeller} {IPR029052; Metallo-dependent phosphatase-like} {IPR041758; Phosphatase BSL, C-terminal metallophosphatase domain}	SL4.0ch01	3245733	3263552	-
Solyc01g009290.4.1	NA	NA	NA	NA	NA	NA	NA	NA	NA	NA	NA	NA	NA	NA	NA	NA	NA	NA	NA	NA	NA	NA	NA	NA	[PATH:ko03015] Level1--Genetic Information Processing | Level2--Translation | Level3--mRNA surveillance pathway	K14399	{GO:0005849; mRNA cleavage factor complex; cellular_component} {GO:0006396; RNA processing; biological_process} {GO:0031124; mRNA 3'-end processing; biological_process} {GO:0051731; polynucleotide 5'-hydroxyl-kinase activity; molecular_function}	{IPR010655; Pre-mRNA cleavage complex subunit Clp1, C-terminal} {IPR027417; P-loop containing nucleoside triphosphate hydrolase} {IPR028606; Polyribonucleotide 5-hydroxyl-kinase Clp1} {IPR032319; Polyribonucleotide 5'-hydroxyl-kinase Clp1, P-loop domain} {IPR032324; Clp1, N-terminal beta-sandwich domain} {IPR038238; Clp1, C-terminal domain superfamily} {IPR038239; Clp1, N-terminal beta-sandwich d…	SL4.0ch01	3266876	3278341	-
Solyc01g009300.3.1	NA	NA	NA	NA	NA	NA	NA	NA	NA	NA	NA	NA	NA	NA	NA	NA	NA	NA	NA	NA	NA	NA	NA	NA	--	K08857	{GO:0004672; protein kinase activity; molecular_function} {GO:0005524; ATP binding; molecular_function} {GO:0006468; protein phosphorylation; biological_process}	{IPR000719; Protein kinase domain} {IPR008271; Serine/threonine-protein kinase, active site} {IPR011009; Protein kinase-like domain superfamily} {IPR017441; Protein kinase, ATP binding site}	SL4.0ch01	3279781	3287691	-
Solyc01g009305.1.1	NA	NA	NA	NA	NA	NA	NA	NA	NA	NA	NA	NA	NA	NA	NA	NA	NA	NA	NA	NA	NA	NA	NA	NA	NA	NA	NA	NA	SL4.0ch01	3358269	3358736	-
Solyc01g009310.3.1	NA	NA	NA	NA	NA	NA	NA	NA	NA	NA	NA	NA	NA	NA	NA	NA	NA	NA	NA	NA	NA	NA	NA	NA	[PATH:ko01110] Level1--Metabolism | Level2--Global and overview maps | Level3--Biosynthesis of secondary metabolites;[PATH:ko01100] Level1--Metabolism | Level2--Global and overview maps | Level3--Metabolic pathways;[PATH:ko00100] Level1--Metabolism | Level2--Lipid metabolism | Level3--Steroid biosynthesis	K00213	{GO:0016020; membrane; cellular_component} {GO:0016126; sterol biosynthetic process; biological_process} {GO:0016628; oxidoreductase activity, acting on the CH-CH group of donors, NAD or NADP as acceptor; molecular_function}	{IPR001171; Ergosterol biosynthesis ERG4/ERG24} {IPR018083; Sterol reductase, conserved site}	SL4.0ch01	3429496	3438781	+
Solyc01g009320.2.1	0.375247	7.14455	4.25093	0.0400177	Up	0.0111758	0.377343	8.36711	4.47078	0.0182655	Up	0.00576788	NA	NA	NA	NA	NA	NA	NA	NA	NA	NA	NA	NA	NA	NA	{GO:0004842; ubiquitin-protein transferase activity; molecular_function} {GO:0016567; protein ubiquitination; biological_process}	{IPR003613; U box domain} {IPR011989; Armadillo-like helical} {IPR013083; Zinc finger, RING/FYVE/PHD-type} {IPR016024; Armadillo-type fold}	SL4.0ch01	3444392	3445899	-
Solyc01g009330.1.1	NA	NA	NA	NA	NA	NA	NA	NA	NA	NA	NA	NA	NA	NA	NA	NA	NA	NA	NA	NA	NA	NA	NA	NA	NA	NA	{GO:0004842; ubiquitin-protein transferase activity; molecular_function} {GO:0016567; protein ubiquitination; biological_process}	{IPR003613; U box domain} {IPR011989; Armadillo-like helical} {IPR013083; Zinc finger, RING/FYVE/PHD-type} {IPR016024; Armadillo-type fold}	SL4.0ch01	3458265	3459545	-
Solyc01g009340.4.1	NA	NA	NA	NA	NA	NA	NA	NA	NA	NA	NA	NA	NA	NA	NA	NA	NA	NA	NA	NA	NA	NA	NA	NA	NA	NA	{GO:0005515; protein binding; molecular_function}	{IPR000048; IQ motif, EF-hand binding site} {IPR025064; Domain of unknown function DUF4005}	SL4.0ch01	3481666	3485786	+
Solyc01g009350.2.1	NA	NA	NA	NA	NA	NA	NA	NA	NA	NA	NA	NA	NA	NA	NA	NA	NA	NA	NA	NA	NA	NA	NA	NA	[PATH:ko03018] Level1--Genetic Information Processing | Level2--Folding, sorting and degradation | Level3--RNA degradation	K12581	{GO:0003676; nucleic acid binding; molecular_function} {GO:0004535; poly(A)-specific ribonuclease activity; molecular_function} {GO:0030014; CCR4-NOT complex; cellular_component}	{IPR006941; Ribonuclease CAF1} {IPR012337; Ribonuclease H-like superfamily} {IPR036397; Ribonuclease H superfamily} {IPR039637; CCR4-NOT transcription complex subunit 7/8/Pop2}	SL4.0ch01	3485945	3486977	-
Solyc01g009360.1.1	NA	NA	NA	NA	NA	NA	NA	NA	NA	NA	NA	NA	NA	NA	NA	NA	NA	NA	NA	NA	NA	NA	NA	NA	[PATH:ko03018] Level1--Genetic Information Processing | Level2--Folding, sorting and degradation | Level3--RNA degradation	K12581	{GO:0003676; nucleic acid binding; molecular_function} {GO:0004535; poly(A)-specific ribonuclease activity; molecular_function} {GO:0030014; CCR4-NOT complex; cellular_component}	{IPR006941; Ribonuclease CAF1} {IPR012337; Ribonuclease H-like superfamily} {IPR036397; Ribonuclease H superfamily} {IPR039637; CCR4-NOT transcription complex subunit 7/8/Pop2}	SL4.0ch01	3491528	3492355	-
Solyc01g009370.2.1	NA	NA	NA	NA	NA	NA	NA	NA	NA	NA	NA	NA	NA	NA	NA	NA	NA	NA	NA	NA	NA	NA	NA	NA	[PATH:ko01110] Level1--Metabolism | Level2--Global and overview maps | Level3--Biosynthesis of secondary metabolites;[PATH:ko01100] Level1--Metabolism | Level2--Global and overview maps | Level3--Metabolic pathways;[PATH:ko00940] Level1--Metabolism | Level2--Biosynthesis of other secondary metabolites | Level3--Phenylpropanoid biosynthesis;[PATH:ko00941] Level1--Metabolism | Level2--Biosynthesis …	K09754	{GO:0004497; monooxygenase activity; molecular_function} {GO:0005506; iron ion binding; molecular_function} {GO:0016705; oxidoreductase activity, acting on paired donors, with incorporation or reduction of molecular oxygen; molecular_function} {GO:0020037; heme binding; molecular_function}	{IPR001128; Cytochrome P450} {IPR002401; Cytochrome P450, E-class, group I} {IPR017972; Cytochrome P450, conserved site} {IPR036396; Cytochrome P450 superfamily}	SL4.0ch01	3501372	3507803	-
Solyc01g009380.3.1	NA	NA	NA	NA	NA	NA	NA	NA	NA	NA	NA	NA	NA	NA	NA	NA	NA	NA	NA	NA	NA	NA	NA	NA	NA	NA	{GO:0009966; regulation of signal transduction; biological_process} {GO:0016020; membrane; cellular_component}	{IPR016574; Nicalin} {IPR018247; EF-Hand 1, calcium-binding site}	SL4.0ch01	3515667	3535115	+
Solyc01g009390.4.1	NA	NA	NA	NA	NA	NA	NA	NA	NA	NA	NA	NA	NA	NA	NA	NA	NA	NA	NA	NA	NA	NA	NA	NA	[PATH:ko03018] Level1--Genetic Information Processing | Level2--Folding, sorting and degradation | Level3--RNA degradation	K12611	{GO:0000290; deadenylation-dependent decapping of nuclear-transcribed mRNA; biological_process} {GO:0008047; enzyme activator activity; molecular_function} {GO:0043085; positive regulation of catalytic activity; biological_process}	{IPR010334; mRNA-decapping enzyme subunit 1} {IPR011993; PH-like domain superfamily}	SL4.0ch01	3538306	3544662	-
Solyc01g009400.3.1	NA	NA	NA	NA	NA	NA	NA	NA	NA	NA	NA	NA	NA	NA	NA	NA	NA	NA	NA	NA	NA	NA	NA	NA	[PATH:ko01110] Level1--Metabolism | Level2--Global and overview maps | Level3--Biosynthesis of secondary metabolites;[PATH:ko01100] Level1--Metabolism | Level2--Global and overview maps | Level3--Metabolic pathways;[PATH:ko00940] Level1--Metabolism | Level2--Biosynthesis of other secondary metabolites | Level3--Phenylpropanoid biosynthesis	K00430	{GO:0004601; peroxidase activity; molecular_function} {GO:0006979; response to oxidative stress; biological_process} {GO:0020037; heme binding; molecular_function} {GO:0042744; hydrogen peroxide catabolic process; biological_process}	{IPR000823; Plant peroxidase} {IPR002016; Haem peroxidase} {IPR010255; Haem peroxidase superfamily} {IPR019793; Peroxidases heam-ligand binding site} {IPR019794; Peroxidase, active site} {IPR033905; Secretory peroxidase}	SL4.0ch01	3549959	3552712	+
Solyc01g009410.3.1	NA	NA	NA	NA	NA	NA	NA	NA	NA	NA	NA	NA	NA	NA	NA	NA	NA	NA	NA	NA	NA	NA	NA	NA	[PATH:ko01110] Level1--Metabolism | Level2--Global and overview maps | Level3--Biosynthesis of secondary metabolites;[PATH:ko01100] Level1--Metabolism | Level2--Global and overview maps | Level3--Metabolic pathways;[PATH:ko00940] Level1--Metabolism | Level2--Biosynthesis of other secondary metabolites | Level3--Phenylpropanoid biosynthesis	K00430	{GO:0004601; peroxidase activity; molecular_function} {GO:0006979; response to oxidative stress; biological_process} {GO:0020037; heme binding; molecular_function} {GO:0042744; hydrogen peroxide catabolic process; biological_process}	{IPR000823; Plant peroxidase} {IPR002016; Haem peroxidase} {IPR010255; Haem peroxidase superfamily} {IPR019793; Peroxidases heam-ligand binding site} {IPR033905; Secretory peroxidase}	SL4.0ch01	3555310	3558817	+
Solyc01g009420.4.1	NA	NA	NA	NA	NA	NA	3644.75	7600.52	1.06028	1.75496e-46	Up	1.19444e-48	NA	NA	NA	NA	NA	NA	NA	NA	NA	NA	NA	NA	[PATH:ko01100] Level1--Metabolism | Level2--Global and overview maps | Level3--Metabolic pathways;[PATH:ko00520] Level1--Metabolism | Level2--Carbohydrate metabolism | Level3--Amino sugar and nucleotide sugar metabolism	K12449	{GO:0003824; catalytic activity; molecular_function}	{IPR001509; NAD-dependent epimerase/dehydratase} {IPR036291; NAD(P)-binding domain superfamily}	SL4.0ch01	3564574	3569505	+
Solyc01g009430.3.1	NA	NA	NA	NA	NA	NA	NA	NA	NA	NA	NA	NA	NA	NA	NA	NA	NA	NA	NA	NA	NA	NA	NA	NA	NA	NA	NA	{IPR040358; Uncharacterized protein At4g22758-like}	SL4.0ch01	3577379	3579079	-
Solyc01g009440.3.1	NA	NA	NA	NA	NA	NA	NA	NA	NA	NA	NA	NA	NA	NA	NA	NA	NA	NA	NA	NA	NA	NA	NA	NA	--	K09286	{GO:0003677; DNA binding; molecular_function} {GO:0003700; DNA-binding transcription factor activity; molecular_function} {GO:0006355; regulation of transcription, DNA-templated; biological_process}	{IPR001471; AP2/ERF domain} {IPR016177; DNA-binding domain superfamily} {IPR036955; AP2/ERF domain superfamily}	SL4.0ch01	3605683	3606315	-
Solyc01g009443.1.1	NA	NA	NA	NA	NA	NA	NA	NA	NA	NA	NA	NA	NA	NA	NA	NA	NA	NA	NA	NA	NA	NA	NA	NA	--	K18156	{GO:0004222; metalloendopeptidase activity; molecular_function}	{IPR019165; Peptidase M76, ATP23}	SL4.0ch01	3619525	3624605	-
Solyc01g009447.1.1	NA	NA	NA	NA	NA	NA	NA	NA	NA	NA	NA	NA	NA	NA	NA	NA	NA	NA	NA	NA	NA	NA	NA	NA	[PATH:ko03010] Level1--Genetic Information Processing | Level2--Translation | Level3--Ribosome	K02943	{GO:0002182; cytoplasmic translational elongation; biological_process} {GO:0003735; structural constituent of ribosome; molecular_function} {GO:0005840; ribosome; cellular_component} {GO:0006414; translational elongation; biological_process} {GO:0022625; cytosolic large ribosomal subunit; cellular_component}	{IPR027534; Ribosomal protein L12/P1/P2 family} {IPR038716; Ribosomal protein P1/P2, N-terminal domain} {IPR044076; Ribosomal protein P2}	SL4.0ch01	3632724	3635073	-
Solyc01g009470.2.1	NA	NA	NA	NA	NA	NA	NA	NA	NA	NA	NA	NA	NA	NA	NA	NA	NA	NA	NA	NA	NA	NA	NA	NA	[PATH:ko04214] Level1--Cellular Processes | Level2--Cell growth and death | Level3--Apoptosis - fly;[PATH:ko04217] Level1--Cellular Processes | Level2--Cell growth and death | Level3--Necroptosis;[PATH:ko04210] Level1--Cellular Processes | Level2--Cell growth and death | Level3--Apoptosis;[PATH:ko04212] Level1--Organismal Systems | Level2--Aging | Level3--Longevity regulating pathway - worm;[PATH…	K10798	{GO:0003950; NAD+ ADP-ribosyltransferase activity; molecular_function} {GO:0006471; protein ADP-ribosylation; biological_process}	{IPR001357; BRCT domain} {IPR004102; Poly(ADP-ribose) polymerase, regulatory domain} {IPR008893; WGR domain} {IPR012317; Poly(ADP-ribose) polymerase, catalytic domain} {IPR012982; PADR1 domain} {IPR036420; BRCT domain superfamily} {IPR036616; Poly(ADP-ribose) polymerase, regulatory domain superfamily} {IPR036930; WGR domain superfamily} {IPR038650; PADR1 domain superfamily}	SL4.0ch01	3637367	3641454	-
Solyc01g009480.4.1	NA	NA	NA	NA	NA	NA	1.05921	11.1736	3.39904	0.0438953	Up	0.0157853	NA	NA	NA	NA	NA	NA	NA	NA	NA	NA	NA	NA	--	K20363	NA	{IPR000073; Alpha/beta hydrolase fold-1} {IPR029058; Alpha/Beta hydrolase fold}	SL4.0ch01	3645704	3649145	-
Solyc01g009490.1.1	NA	NA	NA	NA	NA	NA	NA	NA	NA	NA	NA	NA	NA	NA	NA	NA	NA	NA	NA	NA	NA	NA	NA	NA	NA	NA	NA	{IPR025322; Protein of unknown function DUF4228, plant}	SL4.0ch01	3667799	3668233	-
Solyc01g009500.4.1	NA	NA	NA	NA	NA	NA	NA	NA	NA	NA	NA	NA	NA	NA	NA	NA	NA	NA	NA	NA	NA	NA	NA	NA	--	K20363	NA	{IPR000073; Alpha/beta hydrolase fold-1} {IPR029058; Alpha/Beta hydrolase fold}	SL4.0ch01	3682937	3686863	+
Solyc01g009505.1.1	NA	NA	NA	NA	NA	NA	NA	NA	NA	NA	NA	NA	NA	NA	NA	NA	NA	NA	NA	NA	NA	NA	NA	NA	NA	NA	NA	NA	SL4.0ch01	3690977	3693859	+
Solyc01g009510.2.1	NA	NA	NA	NA	NA	NA	NA	NA	NA	NA	NA	NA	NA	NA	NA	NA	NA	NA	NA	NA	NA	NA	NA	NA	NA	NA	{GO:0003700; DNA-binding transcription factor activity; molecular_function} {GO:0006355; regulation of transcription, DNA-templated; biological_process} {GO:0045893; positive regulation of transcription, DNA-templated; biological_process}	{IPR004827; Basic-leucine zipper domain} {IPR043452; Plant bZIP transcription factors}	SL4.0ch01	3716336	3722023	+
Solyc01g009520.4.1	NA	NA	NA	NA	NA	NA	NA	NA	NA	NA	NA	NA	NA	NA	NA	NA	NA	NA	NA	NA	NA	NA	NA	NA	[PATH:ko03010] Level1--Genetic Information Processing | Level2--Translation | Level3--Ribosome	K02865	{GO:0003723; RNA binding; molecular_function} {GO:0003735; structural constituent of ribosome; molecular_function} {GO:0006412; translation; biological_process} {GO:0015934; large ribosomal subunit; cellular_component}	{IPR002143; Ribosomal protein L1} {IPR016095; Ribosomal protein L1, 3-layer alpha/beta-sandwich} {IPR023673; Ribosomal protein L1, conserved site} {IPR023674; Ribosomal protein L1-like} {IPR028364; Ribosomal protein L1/ribosomal biogenesis protein}	SL4.0ch01	3724077	3727425	+
Solyc01g009530.1.1	NA	NA	NA	NA	NA	NA	NA	NA	NA	NA	NA	NA	NA	NA	NA	NA	NA	NA	NA	NA	NA	NA	NA	NA	NA	NA	NA	{IPR011205; Uncharacterised conserved protein UCP015417, vWA}	SL4.0ch01	3727724	3728980	+
Solyc01g009540.1.1	NA	NA	NA	NA	NA	NA	NA	NA	NA	NA	NA	NA	NA	NA	NA	NA	NA	NA	NA	NA	NA	NA	NA	NA	NA	NA	NA	{IPR011205; Uncharacterised conserved protein UCP015417, vWA}	SL4.0ch01	3729047	3729334	+
Solyc01g009550.1.1	NA	NA	NA	NA	NA	NA	NA	NA	NA	NA	NA	NA	NA	NA	NA	NA	NA	NA	NA	NA	NA	NA	NA	NA	NA	NA	{GO:0016021; integral component of membrane; cellular_component}	{IPR008896; Protein TIC214}	SL4.0ch01	3772504	3772767	+
Solyc01g009560.2.1	NA	NA	NA	NA	NA	NA	NA	NA	NA	NA	NA	NA	NA	NA	NA	NA	NA	NA	NA	NA	NA	NA	NA	NA	[PATH:ko04712] Level1--Organismal Systems | Level2--Environmental adaptation | Level3--Circadian rhythm - plant	K16223	NA	{IPR001858; Phosphatidylethanolamine-binding, conserved site} {IPR008914; Phosphatidylethanolamine-binding protein} {IPR035810; Phosphatidylethanolamine-binding protein, eukaryotic} {IPR036610; PEBP-like superfamily}	SL4.0ch01	3775893	3776790	-
Solyc01g009565.1.1	NA	NA	NA	NA	NA	NA	NA	NA	NA	NA	NA	NA	NA	NA	NA	NA	NA	NA	NA	NA	NA	NA	NA	NA	NA	NA	NA	{IPR032675; Leucine-rich repeat domain superfamily}	SL4.0ch01	3783449	3784507	+
Solyc01g009580.2.1	NA	NA	NA	NA	NA	NA	NA	NA	NA	NA	NA	NA	NA	NA	NA	NA	NA	NA	NA	NA	NA	NA	NA	NA	[PATH:ko04712] Level1--Organismal Systems | Level2--Environmental adaptation | Level3--Circadian rhythm - plant	K16223	NA	{IPR001858; Phosphatidylethanolamine-binding, conserved site} {IPR008914; Phosphatidylethanolamine-binding protein} {IPR035810; Phosphatidylethanolamine-binding protein, eukaryotic} {IPR036610; PEBP-like superfamily}	SL4.0ch01	3790534	3792319	+
Solyc01g009590.3.1	NA	NA	NA	NA	NA	NA	NA	NA	NA	NA	NA	NA	NA	NA	NA	NA	NA	NA	NA	NA	NA	NA	NA	NA	NA	NA	NA	{IPR016140; Bifunctional inhibitor/plant lipid transfer protein/seed storage helical domain} {IPR036312; Bifunctional inhibitor/plant lipid transfer protein/seed storage helical domain superfamily}	SL4.0ch01	3793001	3794275	-
Solyc01g009600.4.1	NA	NA	NA	NA	NA	NA	NA	NA	NA	NA	NA	NA	NA	NA	NA	NA	NA	NA	NA	NA	NA	NA	NA	NA	--	K12175	{GO:0008168; methyltransferase activity; molecular_function}	{IPR004159; Putative S-adenosyl-L-methionine-dependent methyltransferase} {IPR029063; S-adenosyl-L-methionine-dependent methyltransferase}	SL4.0ch01	3795206	3799662	-
Solyc01g009610.3.1	NA	NA	NA	NA	NA	NA	NA	NA	NA	NA	NA	NA	NA	NA	NA	NA	NA	NA	NA	NA	NA	NA	NA	NA	--	K16833	{GO:0004864; protein phosphatase inhibitor activity; molecular_function} {GO:0009966; regulation of signal transduction; biological_process} {GO:0043666; regulation of phosphoprotein phosphatase activity; biological_process}	{IPR007062; Protein phosphatase inhibitor 2 (IPP-2)}	SL4.0ch01	3804243	3808666	-
Solyc01g009620.3.1	NA	NA	NA	NA	NA	NA	NA	NA	NA	NA	NA	NA	NA	NA	NA	NA	NA	NA	NA	NA	NA	NA	NA	NA	[PATH:ko03015] Level1--Genetic Information Processing | Level2--Translation | Level3--mRNA surveillance pathway	K14397	{GO:0003729; mRNA binding; molecular_function} {GO:0005849; mRNA cleavage factor complex; cellular_component} {GO:0006378; mRNA polyadenylation; biological_process}	{IPR016706; Cleavage/polyadenylation specificity factor subunit 5}	SL4.0ch01	3814762	3824482	+
Solyc01g009630.3.1	NA	NA	NA	NA	NA	NA	NA	NA	NA	NA	NA	NA	NA	NA	NA	NA	NA	NA	NA	NA	NA	NA	NA	NA	[PATH:ko03015] Level1--Genetic Information Processing | Level2--Translation | Level3--mRNA surveillance pathway	K14397	{GO:0003729; mRNA binding; molecular_function} {GO:0005849; mRNA cleavage factor complex; cellular_component} {GO:0006378; mRNA polyadenylation; biological_process}	{IPR016706; Cleavage/polyadenylation specificity factor subunit 5}	SL4.0ch01	3827000	3835893	+
Solyc01g009640.3.1	NA	NA	NA	NA	NA	NA	NA	NA	NA	NA	NA	NA	NA	NA	NA	NA	NA	NA	NA	NA	NA	NA	NA	NA	[PATH:ko00040] Level1--Metabolism | Level2--Carbohydrate metabolism | Level3--Pentose and glucuronate interconversions;[PATH:ko01100] Level1--Metabolism | Level2--Global and overview maps | Level3--Metabolic pathways	K01213	{GO:0004650; polygalacturonase activity; molecular_function} {GO:0005975; carbohydrate metabolic process; biological_process}	{IPR000743; Glycoside hydrolase, family 28} {IPR006626; Parallel beta-helix repeat} {IPR011050; Pectin lyase fold/virulence factor} {IPR012334; Pectin lyase fold}	SL4.0ch01	3841889	3844640	-
Solyc01g009650.1.1	NA	NA	NA	NA	NA	NA	NA	NA	NA	NA	NA	NA	NA	NA	NA	NA	NA	NA	NA	NA	NA	NA	NA	NA	NA	NA	NA	{IPR001005; SANT/Myb domain} {IPR009057; Homeobox-like domain superfamily} {IPR017930; Myb domain}	SL4.0ch01	3848874	3850430	+
Solyc01g009660.3.1	NA	NA	NA	NA	NA	NA	NA	NA	NA	NA	NA	NA	NA	NA	NA	NA	NA	NA	NA	NA	NA	NA	NA	NA	NA	NA	{GO:0009737; response to abscisic acid; biological_process}	{IPR037491; Low-temperature-induced 78kDa/65kDa}	SL4.0ch01	3858580	3861049	-
Solyc01g009670.4.1	375.02	181.739	-1.0451	3.01555e-05	Down	3.14927e-06	377.22	167.222	-1.17364	6.67864e-12	Down	4.62816e-13	NA	NA	NA	NA	NA	NA	NA	NA	NA	NA	NA	NA	NA	NA	{GO:0003723; RNA binding; molecular_function} {GO:0006396; RNA processing; biological_process} {GO:0016779; nucleotidyltransferase activity; molecular_function}	{IPR002646; Poly A polymerase, head domain} {IPR032828; tRNA nucleotidyltransferase/poly(A) polymerase, RNA and SrmB- binding domain} {IPR043519; Nucleotidyltransferase superfamily}	SL4.0ch01	3868920	3875235	-
Solyc01g009690.3.1	NA	NA	NA	NA	NA	NA	NA	NA	NA	NA	NA	NA	NA	NA	NA	NA	NA	NA	NA	NA	NA	NA	NA	NA	[PATH:ko04014] Level1--Environmental Information Processing | Level2--Signal transduction | Level3--Ras signaling pathway	K19613	{GO:0005515; protein binding; molecular_function}	{IPR001611; Leucine-rich repeat} {IPR003591; Leucine-rich repeat, typical subtype} {IPR013210; Leucine-rich repeat-containing N-terminal, plant-type} {IPR032675; Leucine-rich repeat domain superfamily}	SL4.0ch01	3933835	3936432	+
Solyc01g009700.3.1	NA	NA	NA	NA	NA	NA	NA	NA	NA	NA	NA	NA	NA	NA	NA	NA	NA	NA	NA	NA	NA	NA	NA	NA	NA	NA	{GO:0005515; protein binding; molecular_function}	{IPR001611; Leucine-rich repeat} {IPR003591; Leucine-rich repeat, typical subtype} {IPR013210; Leucine-rich repeat-containing N-terminal, plant-type} {IPR032675; Leucine-rich repeat domain superfamily}	SL4.0ch01	3940228	3942519	+
Solyc01g009705.1.1	NA	NA	NA	NA	NA	NA	NA	NA	NA	NA	NA	NA	NA	NA	NA	NA	NA	NA	NA	NA	NA	NA	NA	NA	NA	NA	NA	NA	SL4.0ch01	3942885	3943118	+
Solyc01g009710.1.1	NA	NA	NA	NA	NA	NA	NA	NA	NA	NA	NA	NA	NA	NA	NA	NA	NA	NA	NA	NA	NA	NA	NA	NA	NA	NA	NA	NA	SL4.0ch01	3948566	3948907	+
Solyc01g009720.2.1	NA	NA	NA	NA	NA	NA	NA	NA	NA	NA	NA	NA	NA	NA	NA	NA	NA	NA	NA	NA	NA	NA	NA	NA	NA	NA	{GO:0007275; multicellular organism development; biological_process}	{IPR044171; Protein LAX PANICLE 2-like}	SL4.0ch01	3960656	3961992	-
Solyc01g009730.3.1	NA	NA	NA	NA	NA	NA	NA	NA	NA	NA	NA	NA	NA	NA	NA	NA	NA	NA	NA	NA	NA	NA	NA	NA	[PATH:ko04075] Level1--Environmental Information Processing | Level2--Signal transduction | Level3--Plant hormone signal transduction	K13464	NA	{IPR010399; Tify domain}	SL4.0ch01	4003641	4005263	-
Solyc01g009735.1.1	NA	NA	NA	NA	NA	NA	NA	NA	NA	NA	NA	NA	NA	NA	NA	NA	NA	NA	NA	NA	NA	NA	NA	NA	[PATH:ko04075] Level1--Environmental Information Processing | Level2--Signal transduction | Level3--Plant hormone signal transduction	K13464	NA	{IPR010399; Tify domain}	SL4.0ch01	4005996	4008396	-
Solyc01g009740.3.1	NA	NA	NA	NA	NA	NA	NA	NA	NA	NA	NA	NA	NA	NA	NA	NA	NA	NA	NA	NA	NA	NA	NA	NA	NA	NA	NA	{IPR010399; Tify domain}	SL4.0ch01	4059510	4066283	-
Solyc01g009750.3.1	NA	NA	NA	NA	NA	NA	NA	NA	NA	NA	NA	NA	NA	NA	NA	NA	NA	NA	NA	NA	NA	NA	NA	NA	NA	NA	{GO:0005886; plasma membrane; cellular_component}	{IPR044850; Cysteine-rich and transmembrane domain-containing protein WIH1/2-like}	SL4.0ch01	4082832	4087246	-
Solyc01g009760.3.1	NA	NA	NA	NA	NA	NA	NA	NA	NA	NA	NA	NA	NA	NA	NA	NA	NA	NA	NA	NA	NA	NA	NA	NA	NA	NA	NA	{IPR004182; GRAM domain} {IPR011993; PH-like domain superfamily} {IPR037848; GEM-like protein}	SL4.0ch01	4099179	4101591	+
Solyc01g009770.3.1	NA	NA	NA	NA	NA	NA	NA	NA	NA	NA	NA	NA	NA	NA	NA	NA	NA	NA	NA	NA	NA	NA	NA	NA	NA	NA	{GO:0005515; protein binding; molecular_function}	{IPR036020; WW domain superfamily}	SL4.0ch01	4116219	4119372	-
Solyc01g009780.3.1	NA	NA	NA	NA	NA	NA	NA	NA	NA	NA	NA	NA	NA	NA	NA	NA	NA	NA	NA	NA	NA	NA	NA	NA	[PATH:ko04142] Level1--Cellular Processes | Level2--Transport and catabolism | Level3--Lysosome	K19363	NA	{IPR006629; LPS-induced tumour necrosis factor alpha factor} {IPR037519; LITAF domain containing protein}	SL4.0ch01	4164971	4168633	+
Solyc01g009790.1.1	NA	NA	NA	NA	NA	NA	NA	NA	NA	NA	NA	NA	NA	NA	NA	NA	NA	NA	NA	NA	NA	NA	NA	NA	NA	NA	NA	NA	SL4.0ch01	4219874	4220035	+
Solyc01g009795.1.1	NA	NA	NA	NA	NA	NA	NA	NA	NA	NA	NA	NA	NA	NA	NA	NA	NA	NA	NA	NA	NA	NA	NA	NA	NA	NA	NA	NA	SL4.0ch01	4225151	4226610	+
Solyc01g009810.3.1	7.00551	38.6316	2.46322	0.00216086	Up	0.00036135	7.04946	80.2954	3.50973	2.77592e-10	Up	2.25812e-11	10.3708	82.8372	2.99775	9.3686e-05	Up	5.78924e-06	10.335	44.892	2.11892	0.000167204	Up	1.11274e-05	NA	NA	{GO:0005515; protein binding; molecular_function}	{IPR001611; Leucine-rich repeat} {IPR013210; Leucine-rich repeat-containing N-terminal, plant-type} {IPR032675; Leucine-rich repeat domain superfamily}	SL4.0ch01	4230831	4234093	+
Solyc01g009820.4.1	NA	NA	NA	NA	NA	NA	NA	NA	NA	NA	NA	NA	NA	NA	NA	NA	NA	NA	NA	NA	NA	NA	NA	NA	[PATH:ko00564] Level1--Metabolism | Level2--Lipid metabolism | Level3--Glycerophospholipid metabolism	K18696	NA	{IPR027267; AH/BAR domain superfamily} {IPR037488; Uncharacterized protein At2g33490-like}	SL4.0ch01	4239004	4245814	-
Solyc01g009830.3.1	NA	NA	NA	NA	NA	NA	NA	NA	NA	NA	NA	NA	NA	NA	NA	NA	NA	NA	NA	NA	NA	NA	NA	NA	--	K15281	NA	{IPR004853; Sugar phosphate transporter domain}	SL4.0ch01	4305974	4310292	+
Solyc01g009840.3.1	NA	NA	NA	NA	NA	NA	NA	NA	NA	NA	NA	NA	NA	NA	NA	NA	NA	NA	NA	NA	NA	NA	NA	NA	NA	NA	NA	{IPR005202; Transcription factor GRAS} {IPR030027; SCL28-like}	SL4.0ch01	4320669	4322233	-
Solyc01g009850.4.1	NA	NA	NA	NA	NA	NA	NA	NA	NA	NA	NA	NA	NA	NA	NA	NA	NA	NA	NA	NA	NA	NA	NA	NA	NA	NA	NA	NA	SL4.0ch01	4382978	4389502	+
Solyc01g009860.3.1	NA	NA	NA	NA	NA	NA	NA	NA	NA	NA	NA	NA	NA	NA	NA	NA	NA	NA	NA	NA	NA	NA	NA	NA	NA	NA	{GO:0003677; DNA binding; molecular_function} {GO:0006355; regulation of transcription, DNA-templated; biological_process}	{IPR003441; NAC domain} {IPR036093; NAC domain superfamily}	SL4.0ch01	4395991	4398006	-
Solyc01g009870.3.1	NA	NA	NA	NA	NA	NA	NA	NA	NA	NA	NA	NA	10.3947	0.957105	-3.44103	0.0462885	Down	0.00661198	NA	NA	NA	NA	NA	NA	[PATH:ko00564] Level1--Metabolism | Level2--Lipid metabolism | Level3--Glycerophospholipid metabolism	K18696	{GO:0006629; lipid metabolic process; biological_process} {GO:0008081; phosphoric diester hydrolase activity; molecular_function}	{IPR017946; PLC-like phosphodiesterase, TIM beta/alpha-barrel domain superfamily} {IPR030395; Glycerophosphodiester phosphodiesterase domain}	SL4.0ch01	4417890	4422126	-
Solyc01g009880.2.1	NA	NA	NA	NA	NA	NA	NA	NA	NA	NA	NA	NA	NA	NA	NA	NA	NA	NA	NA	NA	NA	NA	NA	NA	[PATH:ko04910] Level1--Organismal Systems | Level2--Endocrine system | Level3--Insulin signaling pathway	K07195	{GO:0000145; exocyst; cellular_component} {GO:0006887; exocytosis; biological_process}	{IPR004140; Exocyst complex component Exo70} {IPR016159; Cullin repeat-like-containing domain superfamily}	SL4.0ch01	4426575	4428717	+
Solyc01g009890.1.1	NA	NA	NA	NA	NA	NA	NA	NA	NA	NA	NA	NA	NA	NA	NA	NA	NA	NA	NA	NA	NA	NA	NA	NA	--	K03676	{GO:0097573; glutathione oxidoreductase activity; molecular_function}	{IPR002109; Glutaredoxin} {IPR011905; Glutaredoxin-like, plant II} {IPR036249; Thioredoxin-like superfamily}	SL4.0ch01	4438087	4438479	+
Solyc01g009900.3.1	NA	NA	NA	NA	NA	NA	NA	NA	NA	NA	NA	NA	NA	NA	NA	NA	NA	NA	NA	NA	NA	NA	NA	NA	--	K03676	{GO:0097573; glutathione oxidoreductase activity; molecular_function}	{IPR002109; Glutaredoxin} {IPR011905; Glutaredoxin-like, plant II} {IPR036249; Thioredoxin-like superfamily}	SL4.0ch01	4475210	4475684	+
Solyc01g009910.1.1	NA	NA	NA	NA	NA	NA	NA	NA	NA	NA	NA	NA	NA	NA	NA	NA	NA	NA	NA	NA	NA	NA	NA	NA	--	K03676	{GO:0097573; glutathione oxidoreductase activity; molecular_function}	{IPR002109; Glutaredoxin} {IPR011905; Glutaredoxin-like, plant II} {IPR036249; Thioredoxin-like superfamily}	SL4.0ch01	4492867	4493229	+
Solyc01g009920.3.1	NA	NA	NA	NA	NA	NA	NA	NA	NA	NA	NA	NA	NA	NA	NA	NA	NA	NA	NA	NA	NA	NA	NA	NA	NA	NA	NA	{IPR036890; Histidine kinase/HSP90-like ATPase superfamily} {IPR041006; Morc, S5 domain 2-like}	SL4.0ch01	4503085	4508313	-
Solyc01g009930.3.1	NA	NA	NA	NA	NA	NA	NA	NA	NA	NA	NA	NA	NA	NA	NA	NA	NA	NA	NA	NA	NA	NA	NA	NA	NA	NA	{GO:0005515; protein binding; molecular_function}	{IPR001611; Leucine-rich repeat} {IPR003591; Leucine-rich repeat, typical subtype} {IPR013210; Leucine-rich repeat-containing N-terminal, plant-type} {IPR032675; Leucine-rich repeat domain superfamily}	SL4.0ch01	4536513	4538812	-
Solyc01g009940.1.1	NA	NA	NA	NA	NA	NA	NA	NA	NA	NA	NA	NA	NA	NA	NA	NA	NA	NA	NA	NA	NA	NA	NA	NA	NA	NA	{GO:0016787; hydrolase activity; molecular_function} {GO:0016810; hydrolase activity, acting on carbon-nitrogen (but not peptide) bonds; molecular_function}	{IPR006680; Amidohydrolase-related} {IPR011059; Metal-dependent hydrolase, composite domain superfamily} {IPR032466; Metal-dependent hydrolase}	SL4.0ch01	4557468	4560606	+
Solyc01g009960.4.1	NA	NA	NA	NA	NA	NA	NA	NA	NA	NA	NA	NA	NA	NA	NA	NA	NA	NA	NA	NA	NA	NA	NA	NA	[PATH:ko01040] Level1--Metabolism | Level2--Lipid metabolism | Level3--Biosynthesis of unsaturated fatty acids;[PATH:ko00061] Level1--Metabolism | Level2--Lipid metabolism | Level3--Fatty acid biosynthesis;[PATH:ko01212] Level1--Metabolism | Level2--Global and overview maps | Level3--Fatty acid metabolism	K03921	{GO:0006631; fatty acid metabolic process; biological_process} {GO:0006633; fatty acid biosynthetic process; biological_process} {GO:0016491; oxidoreductase activity; molecular_function} {GO:0045300; acyl-[acyl-carrier-protein] desaturase activity; molecular_function}	{IPR005067; Fatty acid desaturase, type 2} {IPR005803; Fatty acid desaturase type 2, conserved site} {IPR009078; Ferritin-like superfamily} {IPR012348; Ribonucleotide reductase-like}	SL4.0ch01	4568646	4570140	-
Solyc01g009970.3.1	NA	NA	NA	NA	NA	NA	NA	NA	NA	NA	NA	NA	NA	NA	NA	NA	NA	NA	NA	NA	NA	NA	NA	NA	NA	NA	{GO:0016787; hydrolase activity; molecular_function} {GO:0016831; carboxy-lyase activity; molecular_function}	{IPR006680; Amidohydrolase-related} {IPR032465; 2-amino-3-carboxymuconate-6-semialdehyde decarboxylase} {IPR032466; Metal-dependent hydrolase}	SL4.0ch01	4589083	4593044	-
Solyc01g009975.1.1	NA	NA	NA	NA	NA	NA	NA	NA	NA	NA	NA	NA	NA	NA	NA	NA	NA	NA	NA	NA	NA	NA	NA	NA	NA	NA	NA	{IPR013103; Reverse transcriptase, RNA-dependent DNA polymerase} {IPR043502; DNA/RNA polymerase superfamily}	SL4.0ch01	4597880	4598716	+
Solyc01g009980.1.1	NA	NA	NA	NA	NA	NA	NA	NA	NA	NA	NA	NA	NA	NA	NA	NA	NA	NA	NA	NA	NA	NA	NA	NA	NA	NA	NA	NA	SL4.0ch01	4600725	4601261	+
Solyc01g009990.3.1	NA	NA	NA	NA	NA	NA	8347.61	3720.86	-1.16573	1.40985e-46	Down	9.41188e-49	NA	NA	NA	NA	NA	NA	NA	NA	NA	NA	NA	NA	--	K03768	{GO:0000413; protein peptidyl-prolyl isomerization; biological_process} {GO:0003755; peptidyl-prolyl cis-trans isomerase activity; molecular_function} {GO:0006457; protein folding; biological_process}	{IPR002130; Cyclophilin-type peptidyl-prolyl cis-trans isomerase domain} {IPR020892; Cyclophilin-type peptidyl-prolyl cis-trans isomerase, conserved site} {IPR029000; Cyclophilin-like domain superfamily}	SL4.0ch01	4610206	4614220	+
Solyc01g010000.3.1	NA	NA	NA	NA	NA	NA	NA	NA	NA	NA	NA	NA	NA	NA	NA	NA	NA	NA	NA	NA	NA	NA	NA	NA	NA	NA	NA	{IPR002912; ACT domain} {IPR040217; ACT domain-containing protein ACR1-12}	SL4.0ch01	4627341	4630952	-
Solyc01g010020.3.1	NA	NA	NA	NA	NA	NA	NA	NA	NA	NA	NA	NA	NA	NA	NA	NA	NA	NA	NA	NA	NA	NA	NA	NA	[PATH:ko04626] Level1--Organismal Systems | Level2--Environmental adaptation | Level3--Plant-pathogen interaction	K13448	{GO:0005509; calcium ion binding; molecular_function}	{IPR002048; EF-hand domain} {IPR011992; EF-hand domain pair} {IPR018247; EF-Hand 1, calcium-binding site}	SL4.0ch01	4676494	4677522	-
Solyc01g010030.3.1	NA	NA	NA	NA	NA	NA	NA	NA	NA	NA	NA	NA	NA	NA	NA	NA	NA	NA	NA	NA	NA	NA	NA	NA	[PATH:ko05133] Level1--Human Diseases | Level2--Infectious diseases: Bacterial | Level3--Pertussis;[PATH:ko05170] Level1--Human Diseases | Level2--Infectious diseases: Viral | Level3--Human immunodeficiency virus 1 infection;[PATH:ko04722] Level1--Organismal Systems | Level2--Nervous system | Level3--Neurotrophin signaling pathway;[PATH:ko05145] Level1--Human Diseases | Level2--Infectious disease…	K04733	{GO:0004672; protein kinase activity; molecular_function} {GO:0005524; ATP binding; molecular_function} {GO:0006468; protein phosphorylation; biological_process}	{IPR000719; Protein kinase domain} {IPR008271; Serine/threonine-protein kinase, active site} {IPR011009; Protein kinase-like domain superfamily} {IPR017441; Protein kinase, ATP binding site}	SL4.0ch01	4678594	4689309	-
Solyc01g010050.3.1	NA	NA	NA	NA	NA	NA	NA	NA	NA	NA	NA	NA	NA	NA	NA	NA	NA	NA	NA	NA	NA	NA	NA	NA	[PATH:ko00330] Level1--Metabolism | Level2--Amino acid metabolism | Level3--Arginine and proline metabolism;[PATH:ko01100] Level1--Metabolism | Level2--Global and overview maps | Level3--Metabolic pathways;[PATH:ko00270] Level1--Metabolism | Level2--Amino acid metabolism | Level3--Cysteine and methionine metabolism	K01611	{GO:0004014; adenosylmethionine decarboxylase activity; molecular_function} {GO:0006597; spermine biosynthetic process; biological_process} {GO:0008295; spermidine biosynthetic process; biological_process}	{IPR001985; S-adenosylmethionine decarboxylase} {IPR016067; S-adenosylmethionine decarboxylase, core} {IPR018166; S-adenosylmethionine decarboxylase, conserved site}	SL4.0ch01	4702917	4706551	+
Solyc01g010060.2.1	NA	NA	NA	NA	NA	NA	NA	NA	NA	NA	NA	NA	NA	NA	NA	NA	NA	NA	NA	NA	NA	NA	NA	NA	NA	NA	NA	NA	SL4.0ch01	4706576	4707277	-
Solyc01g010063.1.1	NA	NA	NA	NA	NA	NA	NA	NA	NA	NA	NA	NA	NA	NA	NA	NA	NA	NA	NA	NA	NA	NA	NA	NA	NA	NA	NA	NA	SL4.0ch01	4752017	4755275	-
Solyc01g010065.1.1	NA	NA	NA	NA	NA	NA	NA	NA	NA	NA	NA	NA	NA	NA	NA	NA	NA	NA	NA	NA	NA	NA	NA	NA	NA	NA	{GO:0010073; meristem maintenance; biological_process} {GO:0048507; meristem development; biological_process}	{IPR019557; Aminotransferase-like, plant mobile domain} {IPR044824; Protein MAINTENANCE OF MERISTEMS-like}	SL4.0ch01	4772269	4773836	+
[truncated: 33,097 more rows]
