# Supplementary material for: Transcriptomic Profiling Reveals Regulatory Pathways of Tomato in Resistance to Verticillium Wilt Triggered by VdR3e
Source: Plants (Basel). 2025 Apr 19;14(8):1243. doi: 10.3390/plants14081243 (PMC12030594; doi:10.3390/plants14081243)
Supplement: Supplementary file 1 [file plants-14-01243-s001.zip › TableS3 GO enrichment of DEGs.xlsx]

## Sheet: Sheet1
TableS3 GO enrichment of DEGs
Class	GO_Name	GO_ID	GO_Level	male parent PBS-CK								male parent VdR3e-CK								female parent PBS-CK								female parent VdR3e-CK
				P_value	EnrichmentScore	HitsGenesCountsInSelectedSet	HitsGenesCountsInBackground	AllGenesCountsInSelectedSet	AllGenesCountsInBackground	Per-SelectedSet	Per-Background	P_value	EnrichmentScore	HitsGenesCountsInSelectedSet	HitsGenesCountsInBackground	AllGenesCountsInSelectedSet	AllGenesCountsInBackground	Per-SelectedSet	Per-Background	P_value	EnrichmentScore	HitsGenesCountsInSelectedSet	HitsGenesCountsInBackground	AllGenesCountsInSelectedSet	AllGenesCountsInBackground	Per-SelectedSet	Per-Background	P_value	EnrichmentScore	HitsGenesCountsInSelectedSet	HitsGenesCountsInBackground	AllGenesCountsInSelectedSet	AllGenesCountsInBackground	Per-SelectedSet	Per-Background
Molecular function	xyloglucan:xyloglucosyl transferase activity	GO:0016762	7	0.0003133	6.34639	6	35	437	16178	0.01373	0.00216343	NA	NA	NA	NA	NA	NA	NA	NA	0.0002829	8.46572	5	35	273	16178	0.018315	0.00216343	NA	NA	NA	NA	NA	NA	NA	NA
Molecular function	proton-transporting ATP synthase activity, rotational mechanism	GO:0046933	9	NA	NA	NA	NA	NA	NA	NA	NA	0.00136323	4.71181	6	27	763	16178	0.0078637	0.00166893	NA	NA	NA	NA	NA	NA	NA	NA	NA	NA	NA	NA	NA	NA	NA	NA
Molecular function	calmodulin binding	GO:0005516	4	NA	NA	NA	NA	NA	NA	NA	NA	NA	NA	NA	NA	NA	NA	NA	NA	4.80236e-06	13.1689	6	27	273	16178	0.021978	0.00166893	NA	NA	NA	NA	NA	NA	NA	NA
Molecular function	hydroquinone:oxygen oxidoreductase activity	GO:0052716	6	NA	NA	NA	NA	NA	NA	NA	NA	NA	NA	NA	NA	NA	NA	NA	NA	NA	NA	NA	NA	NA	NA	NA	NA	1.86797e-08	15.8065	8	23	356	16178	0.0224719	0.00142168
Molecular function	oxidoreductase activity, acting on diphenols and related substances as donors, oxygen as acceptor	GO:0016682	5	NA	NA	NA	NA	NA	NA	NA	NA	NA	NA	NA	NA	NA	NA	NA	NA	NA	NA	NA	NA	NA	NA	NA	NA	8.97785e-07	10.0986	8	36	356	16178	0.0224719	0.00222524
Molecular function	oxidoreductase activity, acting on diphenols and related substances as donors	GO:0016679	4	NA	NA	NA	NA	NA	NA	NA	NA	NA	NA	NA	NA	NA	NA	NA	NA	NA	NA	NA	NA	NA	NA	NA	NA	1.12366e-06	9.82569	8	37	356	16178	0.0224719	0.00228706
Biological process	xyloglucan metabolic process	GO:0010411	8	0.000271449	6.49248	6	34	301	11074	0.0199336	0.00307025	NA	NA	NA	NA	NA	NA	NA	NA	0.000268415	8.52633	5	34	191	11074	0.026178	0.00307025	NA	NA	NA	NA	NA	NA	NA	NA
Biological process	obsolete cellular glucan metabolic process	GO:0006073	0	0.000271449	6.49248	6	34	301	11074	0.0199336	0.00307025	NA	NA	NA	NA	NA	NA	NA	NA	NA	NA	NA	NA	NA	NA	NA	NA	NA	NA	NA	NA	NA	NA	NA	NA
Biological process	response to wounding	GO:0009611	4	NA	NA	NA	NA	NA	NA	NA	NA	0.00013658	6.92558	6	18	533	11074	0.011257	0.00162543	NA	NA	NA	NA	NA	NA	NA	NA	NA	NA	NA	NA	NA	NA	NA	NA
Biological process	cellular oxidant detoxification	GO:0098869	4	NA	NA	NA	NA	NA	NA	NA	NA	0.000353172	7.42026	5	14	533	11074	0.00938086	0.00126422	NA	NA	NA	NA	NA	NA	NA	NA	NA	NA	NA	NA	NA	NA	NA	NA
Biological process	cellular detoxification	GO:1990748	3	NA	NA	NA	NA	NA	NA	NA	NA	0.000508917	6.92558	5	15	533	11074	0.00938086	0.00135452	NA	NA	NA	NA	NA	NA	NA	NA	NA	NA	NA	NA	NA	NA	NA	NA
Biological process	cellular response to toxic substance	GO:0097237	5	NA	NA	NA	NA	NA	NA	NA	NA	0.000508917	6.92558	5	15	533	11074	0.00938086	0.00135452	NA	NA	NA	NA	NA	NA	NA	NA	NA	NA	NA	NA	NA	NA	NA	NA
Biological process	regulation of growth	GO:0040008	4	NA	NA	NA	NA	NA	NA	NA	NA	0.00150473	4.61705	6	27	533	11074	0.011257	0.00243814	NA	NA	NA	NA	NA	NA	NA	NA	NA	NA	NA	NA	NA	NA	NA	NA
Biological process	phenylpropanoid catabolic process	GO:0046271	5	NA	NA	NA	NA	NA	NA	NA	NA	NA	NA	NA	NA	NA	NA	NA	NA	NA	NA	NA	NA	NA	NA	NA	NA	2.82172e-08	14.9296	8	23	258	11074	0.0310078	0.00207694
Biological process	lignin catabolic process	GO:0046274	6	NA	NA	NA	NA	NA	NA	NA	NA	NA	NA	NA	NA	NA	NA	NA	NA	NA	NA	NA	NA	NA	NA	NA	NA	2.82172e-08	14.9296	8	23	258	11074	0.0310078	0.00207694
Biological process	lignin metabolic process	GO:0009808	5	NA	NA	NA	NA	NA	NA	NA	NA	NA	NA	NA	NA	NA	NA	NA	NA	NA	NA	NA	NA	NA	NA	NA	NA	2.82172e-08	14.9296	8	23	258	11074	0.0310078	0.00207694
Biological process	phenylpropanoid metabolic process	GO:0009698	4	NA	NA	NA	NA	NA	NA	NA	NA	NA	NA	NA	NA	NA	NA	NA	NA	NA	NA	NA	NA	NA	NA	NA	NA	2.9238e-07	11.446	8	30	258	11074	0.0310078	0.00270905
Biological process	secondary metabolic process	GO:0019748	3	NA	NA	NA	NA	NA	NA	NA	NA	NA	NA	NA	NA	NA	NA	NA	NA	NA	NA	NA	NA	NA	NA	NA	NA	6.52798e-07	10.4054	8	33	258	11074	0.0310078	0.00297995
Biological process	chlorophyll biosynthetic process	GO:0015995	7	NA	NA	NA	NA	NA	NA	NA	NA	NA	NA	NA	NA	NA	NA	NA	NA	NA	NA	NA	NA	NA	NA	NA	NA	1.51258e-06	21.4612	5	10	258	11074	0.0193798	0.000903016
Biological process	chlorophyll metabolic process	GO:0015994	6	NA	NA	NA	NA	NA	NA	NA	NA	NA	NA	NA	NA	NA	NA	NA	NA	NA	NA	NA	NA	NA	NA	NA	NA	1.11296e-05	15.3295	5	14	258	11074	0.0193798	0.00126422
Biological process	porphyrin-containing compound biosynthetic process	GO:0006779	6	NA	NA	NA	NA	NA	NA	NA	NA	NA	NA	NA	NA	NA	NA	NA	NA	NA	NA	NA	NA	NA	NA	NA	NA	0.000195204	8.94218	5	24	258	11074	0.0193798	0.00216724
Cellular component	cell wall	GO:0005618	4	0.000185866	6.88235	6	34	111	4329	0.0540541	0.00785401	NA	NA	NA	NA	NA	NA	NA	NA	3.27974e-05	12.9922	5	34	49	4329	0.102041	0.00785401	NA	NA	NA	NA	NA	NA	NA	NA
Cellular component	external encapsulating structure	GO:0030312	3	0.000406228	6	6	39	111	4329	0.0540541	0.00900901	NA	NA	NA	NA	NA	NA	NA	NA	6.5039e-05	11.3265	5	39	49	4329	0.102041	0.00900901	NA	NA	NA	NA	NA	NA	NA	NA
Cellular component	apoplast	GO:0048046	4	0.000684295	4.62712	7	59	111	4329	0.0630631	0.013629	NA	NA	NA	NA	NA	NA	NA	NA	0.000477181	7.48703	5	59	49	4329	0.102041	0.013629	NA	NA	NA	NA	NA	NA	NA	NA
Cellular component	thylakoid membrane	GO:0042651	5	NA	NA	NA	NA	NA	NA	NA	NA	1.96486e-06	6.32895	10	36	190	4329	0.0526316	0.00831601	NA	NA	NA	NA	NA	NA	NA	NA	NA	NA	NA	NA	NA	NA	NA	NA
Cellular component	extrinsic component of membrane	GO:0019898	3	NA	NA	NA	NA	NA	NA	NA	NA	2.37452e-05	9.11368	6	15	190	4329	0.0315789	0.003465	NA	NA	NA	NA	NA	NA	NA	NA	NA	NA	NA	NA	NA	NA	NA	NA
Cellular component	photosystem II oxygen evolving complex	GO:0009654	5	NA	NA	NA	NA	NA	NA	NA	NA	2.73376e-05	7.24952	7	22	190	4329	0.0368421	0.00508201	NA	NA	NA	NA	NA	NA	NA	NA	NA	NA	NA	NA	NA	NA	NA	NA
Cellular component	proton-transporting ATP synthase complex, catalytic core F(1)	GO:0045261	5	NA	NA	NA	NA	NA	NA	NA	NA	0.00332009	4.74671	5	24	190	4329	0.0263158	0.00554401	NA	NA	NA	NA	NA	NA	NA	NA	NA	NA	NA	NA	NA	NA	NA	NA
Cellular component	photosystem I reaction center	GO:0009538	4	NA	NA	NA	NA	NA	NA	NA	NA	NA	NA	NA	NA	NA	NA	NA	NA	NA	NA	NA	NA	NA	NA	NA	NA	1.15118e-07	20.8962	6	11	113	4329	0.0530973	0.002541
Cellular component	photosystem I	GO:0009522	5	NA	NA	NA	NA	NA	NA	NA	NA	NA	NA	NA	NA	NA	NA	NA	NA	NA	NA	NA	NA	NA	NA	NA	NA	1.77593e-07	11.7876	8	26	113	4329	0.0707965	0.00600601
