# Supplementary material for: Transcriptomic Profiling Reveals Regulatory Pathways of Tomato in Resistance to Verticillium Wilt Triggered by VdR3e
Source: Plants (Basel). 2025 Apr 19;14(8):1243. doi: 10.3390/plants14081243 (PMC12030594; doi:10.3390/plants14081243)
Supplement: Supplementary file 1 [file plants-14-01243-s001.zip › TableS4 KEGG pathways of DEGs.xlsx]

## Sheet: Sheet1
TableS4 KEGG pathways of DEGs
Pathway	No.(male parent PBS/CK)	Percentage(104)	EnrichmentScore	No.(male parent VdR3e/CK)	Percentage(123)	EnrichmentScore	No.(female parent PBS/CK)	Percentage(78)	EnrichmentScore	No.(female parent VdR3e/CK)	Percentage(96)	EnrichmentScore	No.(genome)	Percentage(14360)
Metabolic pathways	511	4.91346	28.2795	757	6.15447	35.4221	438	5.61538	32.3194	479	4.98958	28.7176	2495	0.173747
Biosynthesis of secondary metabolites	341	3.27885	33.8006	429	3.4878	35.9547	286	3.66667	37.7985	290	3.02083	31.1408	1393	0.0970056
Plant hormone signal transduction	138	1.32692	54.7546	175	1.42276	58.7095	112	1.4359	59.2514	68	0.708333	29.2289	348	0.024234
Ribosome	13	0.125	5.17291	45	0.365854	15.1402	0	0	0	13	0.135417	5.60399	347	0.0241643
Carbon metabolism	29	0.278846	14.2499	73	0.593496	30.3295	26	0.333333	17.0344	60	0.625	31.9395	281	0.0195682
Biosynthesis of cofactors	21	0.201923	11.645	32	0.260163	15.0038	22	0.282051	16.2661	9	0.09375	5.40663	249	0.0173398
Biosynthesis of amino acids	22	0.211538	13.3232	44	0.357724	22.5303	24	0.307692	19.3792	49	0.510417	32.1473	228	0.0158774
Plant-pathogen interaction	132	1.26923	79.9393	138	1.12195	70.6632	114	1.46154	92.0513	32	0.333333	20.9942	228	0.0158774
Protein processing in endoplasmic reticulum	58	0.557692	38.5022	68	0.552846	38.1676	18	0.230769	15.932	50	0.520833	35.9575	208	0.0144847
Phenylpropanoid biosynthesis	145	1.39423	105.374	141	1.14634	86.6393	131	1.67949	126.934	137	1.42708	107.857	190	0.0132312
MAPK signaling pathway - plant	41	0.394231	29.7955	105	0.853659	64.5186	35	0.448718	33.9136	21	0.21875	16.5329	190	0.0132312
Endocytosis	48	0.461538	37.4446	41	0.333333	27.0433	25	0.320513	26.0032	7	0.0729167	5.91573	177	0.0123259
Spliceosome	4	0.0384615	3.12038	32	0.260163	21.107	1	0.0128205	1.04013	15	0.15625	12.6766	177	0.0123259
Starch and sucrose metabolism	48	0.461538	44.1846	38	0.308943	29.5762	17	0.217949	20.865	22	0.229167	21.9389	150	0.0104457
Oxidative phosphorylation	23	0.221154	21.7518	14	0.113821	11.195	9	0.115385	11.3488	1	0.0104167	1.02454	146	0.0101671
Ubiquitin mediated proteolysis	32	0.307692	30.4721	13	0.105691	10.4671	15	0.192308	19.0451	30	0.3125	30.9483	145	0.0100975
Amino sugar and nucleotide sugar metabolism	20	0.192308	20.4558	27	0.219512	23.3496	19	0.24359	25.9107	9	0.09375	9.97222	135	0.00940111
Glycolysis / Gluconeogenesis	10	0.0961538	10.3042	22	0.178862	19.1676	13	0.166667	17.8607	40	0.416667	44.6517	134	0.00933148
mRNA surveillance pathway	7	0.0673077	7.61054	5	0.0406504	4.59638	1	0.0128205	1.44963	0	0	0	127	0.00884401
Pentose and glucuronate interconversions	39	0.375	44.875	69	0.560976	67.1301	49	0.628205	75.1752	24	0.25	29.9167	120	0.00835655
Cysteine and methionine metabolism	9	0.0865385	10.5313	21	0.170732	20.7772	34	0.435897	53.0465	5	0.0520833	6.33828	118	0.00821727
Glutathione metabolism	66	0.634615	77.8895	85	0.691057	84.8169	66	0.846154	103.853	83	0.864583	106.115	117	0.00814763
RNA degradation	13	0.125	15.6087	10	0.0813008	10.152	1	0.0128205	1.60089	10	0.104167	13.0072	115	0.00800836
Pyruvate metabolism	15	0.144231	18.8287	18	0.146341	19.1042	13	0.166667	21.7576	15	0.15625	20.3977	110	0.00766017
Glycerophospholipid metabolism	26	0.25	35.1961	30	0.243902	34.3376	30	0.384615	54.1478	3	0.03125	4.39951	102	0.00710306
Biosynthesis of nucleotide sugars	10	0.0961538	13.537	10	0.0813008	11.4459	7	0.0897436	12.6345	7	0.0729167	10.2655	102	0.00710306
Nucleocytoplasmic transport	0	0	0	5	0.0406504	6.27677	0	0	0	0	0	0	93	0.00647632
Motor proteins	36	0.346154	54.0301	41	0.333333	52.029	17	0.217949	34.019	32	0.333333	52.029	92	0.00640669
Peroxisome	12	0.115385	18.2079	17	0.138211	21.8101	0	0	0	0	0	0	91	0.00633705
Purine metabolism	0	0	0	16	0.130081	20.7552	0	0	0	5	0.0520833	8.31019	90	0.00626741
2-Oxocarboxylic acid metabolism	2	0.0192308	3.10285	10	0.0813008	13.1177	15	0.192308	31.0285	8	0.0833333	13.4457	89	0.00619777
Phagosome	23	0.221154	36.0883	3	0.0243902	3.98004	0	0	0	14	0.145833	23.7973	88	0.00612813
Fatty acid metabolism	13	0.125	20.8721	28	0.227642	38.011	7	0.0897436	14.9851	0	0	0	86	0.00598886
Nucleotide metabolism	3	0.0288462	4.8733	19	0.154472	26.0966	4	0.0512821	8.66365	5	0.0520833	8.79902	85	0.00591922
Carbon fixation in photosynthetic organisms	0	0	0	0	0	0	0	0	0	0	0	0	79	0.00550139
Ribosome biogenesis in eukaryotes	0	0	0	1	0.00813008	1.49677	0	0	0	2	0.0208333	3.83547	78	0.00543175
Photosynthesis	5	0.0480769	8.96603	33	0.268293	50.0348	0	0	0	22	0.229167	42.7381	77	0.00536212
Glyoxylate and dicarboxylate metabolism	4	0.0384615	7.17283	24	0.195122	36.389	3	0.0384615	7.17283	12	0.125	23.3117	77	0.00536212
Glycerolipid metabolism	9	0.0865385	16.3512	21	0.170732	32.2593	12	0.153846	29.0688	3	0.03125	5.90461	76	0.00529248
Phosphatidylinositol signaling system	1	0.00961538	1.8659	32	0.260163	50.4856	21	0.269231	52.2453	17	0.177083	34.3637	74	0.0051532
Inositol phosphate metabolism	1	0.00961538	1.8659	19	0.154472	29.9758	3	0.0384615	7.46362	7	0.0729167	14.1498	74	0.0051532
Nucleotide excision repair	1	0.00961538	2.03054	5	0.0406504	8.58441	0	0	0	1	0.0104167	2.19975	68	0.00473538
Fructose and mannose metabolism	1	0.00961538	2.06085	5	0.0406504	8.71253	0	0	0	18	0.1875	40.1866	67	0.00466574
Zeatin biosynthesis	42	0.403846	86.5557	42	0.341463	73.1853	7	0.0897436	19.2346	7	0.0729167	15.6281	67	0.00466574
ATP-dependent chromatin remodeling	16	0.153846	32.9736	0	0	0	0	0	0	16	0.166667	35.7214	67	0.00466574
Pyrimidine metabolism	3	0.0288462	6.27622	19	0.154472	33.6093	4	0.0512821	11.1577	5	0.0520833	11.3321	66	0.0045961
Glycine, serine and threonine metabolism	9	0.0865385	18.8287	5	0.0406504	8.84454	3	0.0384615	8.3683	12	0.125	27.197	66	0.0045961
Ascorbate and aldarate metabolism	4	0.0384615	8.3683	23	0.186992	40.6849	4	0.0512821	11.1577	12	0.125	27.197	66	0.0045961
Arginine and proline metabolism	15	0.144231	31.8639	21	0.170732	37.7186	2	0.025641	5.66469	0	0	0	65	0.00452646
Valine, leucine and isoleucine degradation	0	0	0	14	0.113821	25.5386	10	0.128205	28.766	0	0	0	64	0.00445682
Polycomb repressive complex	29	0.278846	64.5844	7	0.0569106	13.1812	10	0.128205	29.694	10	0.104167	24.1263	62	0.00431755
Fatty acid degradation	0	0	0	10	0.0813008	19.458	8	0.102564	24.547	0	0	0	60	0.00417827
Flavonoid biosynthesis	39	0.375	91.2712	28	0.227642	55.4058	23	0.294872	71.7688	28	0.291667	70.9887	59	0.00410864
Galactose metabolism	15	0.144231	36.336	9	0.0731707	18.4339	4	0.0512821	12.9195	8	0.0833333	20.9942	57	0.00396936
Phenylalanine metabolism	30	0.288462	72.6721	12	0.097561	24.5785	24	0.307692	77.5169	14	0.145833	36.7398	57	0.00396936
Citrate cycle(TCA cycle)	0	0	0	0	0	0	0	0	0	0	0	0	57	0.00396936
Terpenoid backbone biosynthesis	0	0	0	7	0.0569106	14.5935	0	0	0	9	0.09375	24.0402	56	0.00389972
Pentose phosphate pathway	0	0	0	9	0.0731707	18.7631	3	0.0384615	9.86264	15	0.15625	40.067	56	0.00389972
beta-Alanine metabolism	6	0.0576923	15.0629	27	0.219512	57.3126	0	0	0	0	0	0	55	0.00383008
Alanine, aspartate and glutamate metabolism	4	0.0384615	10.2279	18	0.146341	38.916	3	0.0384615	10.2279	8	0.0833333	22.1605	54	0.00376045
Tryptophan metabolism	3	0.0288462	7.67094	9	0.0731707	19.458	0	0	0	0	0	0	54	0.00376045
Homologous recombination	0	0	0	6	0.0487805	12.972	0	0	0	1	0.0104167	2.77006	54	0.00376045
Biosynthesis of various plant secondary metabolites	10	0.0961538	26.0522	9	0.0731707	19.8251	6	0.0769231	20.8418	8	0.0833333	22.5786	53	0.00369081
Porphyrin metabolism	1	0.00961538	2.65533	11	0.0894309	24.6967	0	0	0	8	0.0833333	23.0128	52	0.00362117
Proteasome	0	0	0	2	0.0162602	4.49031	0	0	0	0	0	0	52	0.00362117
Efferocytosis	11	0.105769	29.2086	11	0.0894309	24.6967	0	0	0	15	0.15625	43.149	52	0.00362117
Protein export	3	0.0288462	7.96598	0	0	0	0	0	0	3	0.03125	8.62981	52	0.00362117
Tyrosine metabolism	6	0.0576923	15.932	8	0.0650407	17.9612	8	0.102564	28.3235	0	0	0	52	0.00362117
Fatty acid biosynthesis	13	0.125	35.1961	15	0.121951	34.3376	0	0	0	0	0	0	51	0.00355153
alpha-Linolenic acid metabolism	1	0.00961538	2.70739	12	0.097561	27.4701	4	0.0512821	14.4394	6	0.0625	17.598	51	0.00355153
ABC transporters	20	0.192308	54.1478	48	0.390244	109.88	0	0	0	26	0.270833	76.2582	51	0.00355153
Aminoacyl-tRNA biosynthesis	0	0	0	14	0.113821	32.6894	1	0.0128205	3.68205	1	0.0104167	2.99167	50	0.00348189
Base excision repair	1	0.00961538	2.8179	8	0.0650407	19.0609	0	0	0	8	0.0833333	24.4218	49	0.00341226
Ubiquinone and other terpenoid-quinone biosynthesis	1	0.00961538	2.8766	18	0.146341	43.7805	0	0	0	1	0.0104167	3.11632	48	0.00334262
Phenylalanine, tyrosine and tryptophan biosynthesis	0	0	0	9	0.0731707	21.8902	5	0.0641026	19.1774	0	0	0	48	0.00334262
RNA polymerase	3	0.0288462	9.00502	1	0.00813008	2.538	0	0	0	1	0.0104167	3.25181	46	0.00320334
Propanoate metabolism	0	0	0	20	0.162602	50.76	4	0.0512821	16.0089	0	0	0	46	0.00320334
Pantothenate and CoA biosynthesis	1	0.00961538	3.06838	7	0.0569106	18.1608	6	0.0769231	24.547	2	0.0208333	6.64815	45	0.0031337
Stilbenoid, diarylheptanoid and gingerol biosynthesis	35	0.336538	109.834	23	0.186992	61.0273	23	0.294872	96.2354	28	0.291667	95.1894	44	0.00306407
Cyanoamino acid metabolism	12	0.115385	38.5331	8	0.0650407	21.7206	3	0.0384615	12.8444	9	0.09375	31.3081	43	0.00299443
Circadian rhythm - plant	5	0.0480769	16.4377	7	0.0569106	19.458	0	0	0	7	0.0729167	24.9306	42	0.00292479
DNA replication	1	0.00961538	3.36773	7	0.0569106	19.9326	0	0	0	1	0.0104167	3.64837	41	0.00285515
Basal transcription factors	1	0.00961538	3.36773	0	0	0	0	0	0	1	0.0104167	3.64837	41	0.00285515
N-Glycan biosynthesis	5	0.0480769	17.2596	1	0.00813008	2.9187	0	0	0	0	0	0	40	0.00278552
Arginine biosynthesis	3	0.0288462	10.3558	10	0.0813008	29.187	0	0	0	9	0.09375	33.6562	40	0.00278552
SNARE interactions in vesicular transport	2	0.0192308	7.26721	2	0.0162602	6.14463	0	0	0	0	0	0	38	0.00264624
Tropane, piperidine and pyridine alkaloid biosynthesis	6	0.0576923	21.8016	11	0.0894309	33.7955	11	0.141026	53.2928	0	0	0	38	0.00264624
Viral life cycle - HIV-1	0	0	0	0	0	0	3	0.0384615	14.5344	0	0	0	38	0.00264624
Steroid biosynthesis	0	0	0	7	0.0569106	22.701	0	0	0	7	0.0729167	29.0856	36	0.00250696
Lipoic acid metabolism	0	0	0	2	0.0162602	6.486	12	0.153846	61.3675	5	0.0520833	20.7755	36	0.00250696
Autophagy - other	1	0.00961538	3.83547	0	0	0	0	0	0	0	0	0	36	0.00250696
Sulfur metabolism	7	0.0673077	26.8483	10	0.0813008	32.43	7	0.0897436	35.7977	2	0.0208333	8.31019	36	0.00250696
Carotenoid biosynthesis	12	0.115385	47.3407	8	0.0650407	26.6852	5	0.0641026	26.3004	6	0.0625	25.6429	35	0.00243733
Fatty acid elongation	21	0.201923	82.8462	21	0.170732	70.0488	0	0	0	21	0.21875	89.75	35	0.00243733
Cutin, suberine and wax biosynthesis	3	0.0288462	12.1833	1	0.00813008	3.43376	8	0.102564	43.3183	8	0.0833333	35.1961	34	0.00236769
Nitrogen metabolism	5	0.0480769	20.9207	13	0.105691	45.9916	0	0	0	16	0.166667	72.5253	33	0.00229805
Mismatch repair	0	0	0	3	0.0243902	10.9451	0	0	0	0	0	0	32	0.00222841
Sphingolipid metabolism	0	0	0	4	0.0325203	15.5664	1	0.0128205	6.13675	1	0.0104167	4.98611	30	0.00208914
Lysine degradation	2	0.0192308	9.20513	0	0	0	0	0	0	0	0	0	30	0.00208914
Diterpenoid biosynthesis	19	0.182692	90.4642	19	0.154472	76.49	7	0.0897436	44.4385	12	0.125	61.8966	29	0.0020195
Biosynthesis of unsaturated fatty acids	6	0.0576923	28.5676	19	0.154472	76.49	7	0.0897436	44.4385	0	0	0	29	0.0020195
Isoquinoline alkaloid biosynthesis	6	0.0576923	28.5676	6	0.0487805	24.1548	0	0	0	0	0	0	29	0.0020195
Various types of N-glycan biosynthesis	0	0	0	2	0.0162602	8.05158	1	0.0128205	6.34836	0	0	0	29	0.0020195
Ether lipid metabolism	16	0.153846	78.9011	16	0.130081	66.7131	16	0.205128	105.201	0	0	0	28	0.00194986
Butanoate metabolism	1	0.00961538	4.93132	10	0.0813008	41.6957	0	0	0	0	0	0	28	0.00194986
Folate biosynthesis	4	0.0384615	20.4558	5	0.0406504	21.62	4	0.0512821	27.2745	0	0	0	27	0.00188022
Sesquiterpenoid and triterpenoid biosynthesis	1	0.00961538	5.31065	0	0	0	0	0	0	2	0.0208333	11.5064	26	0.00181058
Valine, leucine and isoleucine biosynthesis	0	0	0	9	0.0731707	40.4128	6	0.0769231	42.4852	5	0.0520833	28.766	26	0.00181058
Glycosylphosphatidylinositol(GPI)-anchor biosynthesis	0	0	0	0	0	0	0	0	0	0	0	0	26	0.00181058
Nicotinate and nicotinamide metabolism	2	0.0192308	11.0462	2	0.0162602	9.33984	0	0	0	1	0.0104167	5.98333	25	0.00174095
Photosynthesis - antenna proteins	0	0	0	3	0.0243902	14.0098	0	0	0	15	0.15625	89.75	25	0.00174095
Thiamine metabolism	0	0	0	6	0.0487805	30.456	0	0	0	0	0	0	23	0.00160167
Cytoskeleton in muscle cells	2	0.0192308	13.1502	15	0.121951	83.3914	0	0	0	0	0	0	21	0.0014624
Biotin metabolism	7	0.0673077	48.3269	9	0.0731707	52.5366	0	0	0	0	0	0	20	0.00139276
One carbon pool by folate	0	0	0	5	0.0406504	30.7231	0	0	0	9	0.09375	70.8553	19	0.00132312
Riboflavin metabolism	3	0.0288462	21.8016	7	0.0569106	43.0124	3	0.0384615	29.0688	4	0.0416667	31.4912	19	0.00132312
Histidine metabolism	0	0	0	0	0	0	0	0	0	0	0	0	19	0.00132312
Linoleic acid metabolism	9	0.0865385	69.0385	0	0	0	9	0.115385	92.0513	6	0.0625	49.8611	18	0.00125348
Selenocompound metabolism	2	0.0192308	16.2443	5	0.0406504	34.3376	2	0.025641	21.6591	0	0	0	17	0.00118384
Glycosaminoglycan degradation	0	0	0	1	0.00813008	6.86753	1	0.0128205	10.8296	1	0.0104167	8.79902	17	0.00118384
Other glycan degradation	2	0.0192308	19.7253	4	0.0325203	33.3566	3	0.0384615	39.4505	2	0.0208333	21.369	14	0.00097493
Brassinosteroid biosynthesis	2	0.0192308	19.7253	2	0.0162602	16.6783	3	0.0384615	39.4505	2	0.0208333	21.369	14	0.00097493
Vitamin B6 metabolism	2	0.0192308	21.2426	5	0.0406504	44.9031	0	0	0	0	0	0	13	0.000905292
Taurine and hypotaurine metabolism	7	0.0673077	80.5449	5	0.0406504	48.645	0	0	0	0	0	0	12	0.000835655
Monoterpenoid biosynthesis	0	0	0	0	0	0	0	0	0	0	0	0	11	0.000766017
Lysine biosynthesis	0	0	0	2	0.0162602	21.2269	0	0	0	2	0.0208333	27.197	11	0.000766017
Arachidonic acid metabolism	2	0.0192308	25.1049	0	0	0	0	0	0	0	0	0	11	0.000766017
Other types of O-glycan biosynthesis	0	0	0	0	0	0	0	0	0	0	0	0	11	0.000766017
Sulfur relay system	0	0	0	0	0	0	0	0	0	0	0	0	11	0.000766017
Monobactam biosynthesis	0	0	0	3	0.0243902	35.0244	0	0	0	2	0.0208333	29.9167	10	0.000696379
C5-Branched dibasic acid metabolism	0	0	0	5	0.0406504	64.86	0	0	0	0	0	0	9	0.000626741
Glycosphingolipid biosynthesis - globo and isoglobo series	3	0.0288462	46.0256	3	0.0243902	38.916	0	0	0	3	0.03125	49.8611	9	0.000626741
Glucosinolate biosynthesis	0	0	0	0	0	0	6	0.0769231	122.735	0	0	0	9	0.000626741
Non-homologous end-joining	0	0	0	0	0	0	0	0	0	0	0	0	7	0.000487465
D-Amino acid metabolism	0	0	0	0	0	0	0	0	0	0	0	0	7	0.000487465
Betalain biosynthesis	2	0.0192308	55.2308	0	0	0	0	0	0	2	0.0208333	59.8333	5	0.000348189
Flavone and flavonol biosynthesis	1	0.00961538	34.5192	1	0.00813008	29.187	0	0	0	0	0	0	4	0.000278552
Glycosphingolipid biosynthesis - ganglio series	0	0	0	1	0.00813008	29.187	1	0.0128205	46.0256	1	0.0104167	37.3958	4	0.000278552
Exopolysaccharide biosynthesis	0	0	0	4	0.0325203	116.748	0	0	0	0	0	0	4	0.000278552
Phosphonate and phosphinate metabolism	0	0	0	3	0.0243902	87.561	0	0	0	0	0	0	4	0.000278552
Glycosphingolipid biosynthesis - lacto and neolacto series	3	0.0288462	138.077	0	0	0	0	0	0	3	0.03125	149.583	3	0.000208914
Caffeine metabolism	0	0	0	0	0	0	0	0	0	0	0	0	3	0.000208914
Isoflavonoid biosynthesis	0	0	0	1	0.00813008	116.748	0	0	0	1	0.0104167	149.583	1	6.96379e-05
