# Supplementary material for: Transcriptomic Profiling Reveals Regulatory Pathways of Tomato in Resistance to Verticillium Wilt Triggered by VdR3e
Source: Plants (Basel). 2025 Apr 19;14(8):1243. doi: 10.3390/plants14081243 (PMC12030594; doi:10.3390/plants14081243)
Supplement: Supplementary file 1 [file plants-14-01243-s001.zip › TableS5 DEGs involved in plant-pathogen interaction.xlsx]

## Sheet: Sheet1
TableS5 DEGs involved in plant-pathogen interaction
Ko_name	Ko_id	Ko_definition	Tr_id	Name	log2FoldChange(male parent PBS-CK)	Padj	(male parent VdR3e-CK)	Padj	log2FoldChange(female parent PBS-CK)	Padj	log2FoldChange(female parent VdR3e-CK)	Padj	Gene start	Gene end	Gene stand	Transcript length	CDS length	GO enrichment	InterPro
CNGCs	K05391	cyclic nucleotide gated channel, plant	Solyc06g051920.4.1		NA	NA	-8.49399	2.60805e-09	NA	NA	NA	NA	33365619	33371361	+	2659	1920	{GO:0005216; ion channel activity; molecular_function} {GO:0006811; ion transport; biological_process} {GO:0016020; membrane; cellular_component} {GO:0055085; transmembrane transport; biological_process}	{IPR000595; Cyclic nucleotide-binding domain} {IPR005821; Ion transport domain} {IPR014710; RmlC-like jelly roll fold} {IPR018490; Cyclic nucleotide-binding-like}
			Solyc05g050360.3.1		NA	NA	1.31127	9.06712e-05	-1.18511	9.7855e-05	NA	NA	59853150	59859175	+	2383	2160	{GO:0005216; ion channel activity; molecular_function} {GO:0006811; ion transport; biological_process} {GO:0016020; membrane; cellular_component} {GO:0055085; transmembrane transport; biological_process}	{IPR000595; Cyclic nucleotide-binding domain} {IPR005821; Ion transport domain} {IPR014710; RmlC-like jelly roll fold} {IPR018490; Cyclic nucleotide-binding-like}
CaMCML	K02183	calmodulin	Solyc06g069740.1.1		NA	NA	1.70835	0.000486639	NA	NA	1.49937	0.000319187	41065523	41066080	-	558	558	{GO:0005509; calcium ion binding; molecular_function}	{IPR002048; EF-hand domain} {IPR011992; EF-hand domain pair} {IPR018247; EF-Hand 1, calcium-binding site}
			Solyc01g058720.4.1	SlCALM	1.56948	3.54116e-07	2.30504	2.87507e-29	NA	NA	1.25622	8.11245e-06	61158289	61159119	-	727	432	{GO:0005509; calcium ion binding; molecular_function}	{IPR002048; EF-hand domain} {IPR011992; EF-hand domain pair} {IPR018247; EF-Hand 1, calcium-binding site}
	K13448	calcium-binding protein CML	Solyc02g065000.1.1		NA	NA	-1.17047	2.722e-12	NA	NA	NA	NA	34152257	34152778	+	522	522	{GO:0005509; calcium ion binding; molecular_function}	{IPR002048; EF-hand domain} {IPR011992; EF-hand domain pair} {IPR018247; EF-Hand 1, calcium-binding site}
			Solyc06g073830.1.1	SlCML	NA	NA	1.11261	1.78458e-07	NA	NA	NA	NA	43254470	43255024	-	555	555	{GO:0005509; calcium ion binding; molecular_function}	{IPR002048; EF-hand domain} {IPR011992; EF-hand domain pair} {IPR018247; EF-Hand 1, calcium-binding site}
FLS2	K13420	LRR receptor-like serine/threonine-protein kinase FLS2	Solyc02g072440.4.1		NA	NA	1.09104	0.0164492	NA	NA	NA	NA	39654152	39658235	+	3447	3129	{GO:0004672; protein kinase activity; molecular_function} {GO:0005515; protein binding; molecular_function} {GO:0005524; ATP binding; molecular_function} {GO:0006468; protein phosphorylation; biological_process}	{IPR000719; Protein kinase domain} {IPR001611; Leucine-rich repeat} {IPR003591; Leucine-rich repeat, typical subtype} {IPR008271; Serine/threonine-protein kinase, active site} {IPR011009; Protein kinase-like domain superfamily} {IPR017441; Protein kinase, ATP binding site} {IPR032675; Leucine-rich repeat domain superfamily}
			Solyc02g072470.4.1		NA	NA	1.09592	4.46761e-10	NA	NA	NA	NA	39676398	39680485	+	3828	3639	{GO:0004672; protein kinase activity; molecular_function} {GO:0005515; protein binding; molecular_function} {GO:0005524; ATP binding; molecular_function} {GO:0006468; protein phosphorylation; biological_process}	{IPR000719; Protein kinase domain} {IPR001611; Leucine-rich repeat} {IPR003591; Leucine-rich repeat, typical subtype} {IPR008271; Serine/threonine-protein kinase, active site} {IPR011009; Protein kinase-like domain superfamily} {IPR013210; Leucine-rich repeat-containing N-terminal, plant-type} {IPR017441; Protein kinase, ATP binding site} {IPR032675; Leucine-rich repeat domain superfamily}
			Solyc05g012430.1.1		NA	NA	1.75587	3.72961e-06	NA	NA	NA	NA	5762605	5765799	+	1416	1416	{GO:0005515; protein binding; molecular_function}	{IPR001611; Leucine-rich repeat} {IPR013210; Leucine-rich repeat-containing N-terminal, plant-type} {IPR032675; Leucine-rich repeat domain superfamily}
WRKY22	K13425	WRKY transcription factor 22	Solyc02g021680.3.1		NA	NA	3.08194	0.00576679	NA	NA	NA	NA	21935921	21938921	+	1580	1146	{GO:0003700; DNA-binding transcription factor activity; molecular_function} {GO:0006355; regulation of transcription, DNA-templated; biological_process} {GO:0043565; sequence-specific DNA binding; molecular_function}	{IPR003657; WRKY domain} {IPR036576; WRKY domain superfamily} {IPR044810; WRKY transcription factor, plant}
PR1	K13449	pathogenesis-related protein 1	Solyc09g007010.1.1	SlPR1	NA	NA	4.91522	2.44794e-16	3.78164	4.78238e-17	2.58426	1.77552e-08	705564	706043	+	480	480	{GO:0005576; extracellular region; cellular_component}	{IPR001283; Cysteine-rich secretory protein-related} {IPR014044; CAP domain} {IPR018244; Allergen V5/Tpx-1-related, conserved site} {IPR035940; CAP superfamily}
EFR	K02358	elongation factor Tu	Solyc06g071790.3.1		NA	NA	-1.1561	3.1595e-38	NA	NA	NA	NA	41877316	41879140	-	1741	1473	{GO:0003746; translation elongation factor activity; molecular_function} {GO:0003924; GTPase activity; molecular_function} {GO:0005525; GTP binding; molecular_function} {GO:0006414; translational elongation; biological_process}	{IPR000795; Translational (tr)-type GTP-binding domain} {IPR004160; Translation elongation factor EFTu/EF1A, C-terminal} {IPR004161; Translation elongation factor EFTu-like, domain 2} {IPR004541; Translation elongation factor EFTu/EF1A, bacterial/organelle} {IPR005225; Small GTP-binding protein domain} {IPR009000; Translation protein, beta-barrel domain superfamily} {IPR009001; Translation elonga…
Prf	K13453	disease resistance protein	Solyc04g007490.3.1		NA	NA	NA	NA	NA	NA	1.61786	0.0175502	1197536	1202222	-	4060	3582	{GO:0006952; defense response; biological_process} {GO:0043531; ADP binding; molecular_function}	{IPR002182; NB-ARC} {IPR021929; Late blight resistance protein R1} {IPR027417; P-loop containing nucleoside triphosphate hydrolase} {IPR032675; Leucine-rich repeat domain superfamily} {IPR036388; Winged helix-like DNA-binding domain superfamily} {IPR038005; Virus X resistance protein-like, coiled-coil domain} {IPR041118; Rx, N-terminal} {IPR042197; Apoptotic protease-activating factors, helical d…
Pit1	K13436	pto-interacting protein 1	Solyc05g053230.3.1	SlPTI1	NA	NA	1.22253	3.36628e-25	NA	NA	NA	NA	62748330	62754158	-	1614	1083	{GO:0004672; protein kinase activity; molecular_function} {GO:0005524; ATP binding; molecular_function} {GO:0006468; protein phosphorylation; biological_process}	{IPR000719; Protein kinase domain} {IPR001245; Serine-threonine/tyrosine-protein kinase, catalytic domain} {IPR008271; Serine/threonine-protein kinase, active site} {IPR011009; Protein kinase-like domain superfamily} {IPR017441; Protein kinase, ATP binding site}
EIX1/2	K13465	ethylene-1,4-beta-xylanase	Solyc12g005620.1.1		NA	NA	1.36393	0.000169228	NA	NA	NA	NA	343116	344849	+	1734	1734	{GO:0005515; protein binding; molecular_function}	{IPR001611; Leucine-rich repeat} {IPR032675; Leucine-rich repeat domain superfamily}
SGT1	K12795	suppressor of G2 allele of SKP1	Solyc06g036420.3.1	SlSGT1	NA	NA	5.00075	0.0303617	NA	NA	NA	NA	23817941	23820870	+	940	903	{GO:0051087; chaperone binding; molecular_function}	{IPR007052; CS domain} {IPR007699; SGS domain} {IPR008978; HSP20-like chaperone} {IPR044563; Protein Sgt1-like}
RPM1	K13457	disease resistance protein RPM1	Solyc04g009250.1.1		NA	NA	-6.49049	0.0224657	NA	NA	NA	NA	2755013	2757535	-	2523	2523	{GO:0006952; defense response; biological_process} {GO:0043531; ADP binding; molecular_function}	{IPR002182; NB-ARC} {IPR027417; P-loop containing nucleoside triphosphate hydrolase} {IPR032675; Leucine-rich repeat domain superfamily} {IPR036388; Winged helix-like DNA-binding domain superfamily} {IPR038005; Virus X resistance protein-like, coiled-coil domain} {IPR041118; Rx, N-terminal} {IPR042197; Apoptotic protease-activating factors, helical domain} {IPR044974; Disease resistance protein, …
			Solyc07g045420.4.1		NA	NA	1.30529	7.47486e-07	NA	NA	NA	NA	58394641	58402982	-	2591	2109	NA	{IPR004147; UbiB domain} {IPR011009; Protein kinase-like domain superfamily}
HSP90	K09487	heat shock protein 90kDa beta	Solyc04g081570.3.1	SlHSP90B	NA	NA	1.09112	2.9832e-45	NA	NA	NA	NA	63488633	63494125	-	2829	2439	{GO:0005524; ATP binding; molecular_function} {GO:0006457; protein folding; biological_process} {GO:0016887; ATPase activity; molecular_function} {GO:0051082; unfolded protein binding; molecular_function}	{IPR001404; Heat shock protein Hsp90 family} {IPR003594; Histidine kinase/HSP90-like ATPase} {IPR019805; Heat shock protein Hsp90, conserved site} {IPR020568; Ribosomal protein S5 domain 2-type fold} {IPR020575; Heat shock protein Hsp90, N-terminal} {IPR036890; Histidine kinase/HSP90-like ATPase superfamily} {IPR037196; HSP90, C-terminal domain}
	K04079	molecular chaperone HtpG	Solyc12g015880.2.1	SlHSP90A	NA	NA	1.108	3.71185e-29	NA	NA	NA	NA	5895570	5898641	-	2136	2100	{GO:0005524; ATP binding; molecular_function} {GO:0006457; protein folding; biological_process} {GO:0016887; ATPase activity; molecular_function} {GO:0051082; unfolded protein binding; molecular_function}	{IPR001404; Heat shock protein Hsp90 family} {IPR003594; Histidine kinase/HSP90-like ATPase} {IPR019805; Heat shock protein Hsp90, conserved site} {IPR020568; Ribosomal protein S5 domain 2-type fold} {IPR020575; Heat shock protein Hsp90, N-terminal} {IPR036890; Histidine kinase/HSP90-like ATPase superfamily} {IPR037196; HSP90, C-terminal domain}
KCS1/10	K15397	3-ketoacyl-CoA synthase	Solyc05g009270.4.1		-1.51816	0.000240763	-2.50935	2.28775e-09	NA	NA	-2.18471	0.00180322	3460844	3463738	-	1756	1062	{GO:0006633; fatty acid biosynthetic process; biological_process} {GO:0016020; membrane; cellular_component} {GO:0016746; transferase activity, transferring acyl groups; molecular_function} {GO:0016747; transferase activity, transferring acyl groups other than amino-acyl groups; molecular_function}	{IPR012392; Very-long-chain 3-ketoacyl-CoA synthase} {IPR013601; FAE1/Type III polyketide synthase-like protein} {IPR013747; 3-Oxoacyl-[acyl-carrier-protein (ACP)] synthase III, C-terminal} {IPR016039; Thiolase-like}
			Solyc09g065780.3.1		NA	NA	-1.18982	0.00158057	NA	NA	NA	NA	60156869	60158438	-	1497	1329	{GO:0006633; fatty acid biosynthetic process; biological_process} {GO:0016020; membrane; cellular_component} {GO:0016746; transferase activity, transferring acyl groups; molecular_function} {GO:0016747; transferase activity, transferring acyl groups other than amino-acyl groups; molecular_function}	{IPR012392; Very-long-chain 3-ketoacyl-CoA synthase} {IPR013601; FAE1/Type III polyketide synthase-like protein} {IPR013747; 3-Oxoacyl-[acyl-carrier-protein (ACP)] synthase III, C-terminal} {IPR016039; Thiolase-like}
			Solyc11g072980.1.1		NA	NA	-1.70679	7.92732e-05	NA	NA	NA	NA	54187410	54188804	-	1395	1395	{GO:0006633; fatty acid biosynthetic process; biological_process} {GO:0016020; membrane; cellular_component} {GO:0016746; transferase activity, transferring acyl groups; molecular_function} {GO:0016747; transferase activity, transferring acyl groups other than amino-acyl groups; molecular_function}	{IPR012392; Very-long-chain 3-ketoacyl-CoA synthase} {IPR013601; FAE1/Type III polyketide synthase-like protein} {IPR013747; 3-Oxoacyl-[acyl-carrier-protein (ACP)] synthase III, C-terminal} {IPR016039; Thiolase-like}
