# Supplementary material for: Transcriptomic Profiling Reveals Regulatory Pathways of Tomato in Resistance to Verticillium Wilt Triggered by VdR3e
Source: Plants (Basel). 2025 Apr 19;14(8):1243. doi: 10.3390/plants14081243 (PMC12030594; doi:10.3390/plants14081243)
Supplement: Supplementary file 1 [file plants-14-01243-s001.zip › TableS6 DEGs involved in plant hormone signal transduction.xlsx]

## Sheet: Sheet1
TableS6 DEGs involved in plant hormone signal transduction
Ko_name	Ko_id	Ko_definition	Tr_id	Name	log2FoldChange(male parent PBS-CK)	Padj	(male parent VdR3e-CK)	Padj	log2FoldChange(female parent PBS-CK)	Padj	log2FoldChange(female parent VdR3e-CK)	Padj	Gene start	Gene end	Gene stand	Transcript length	CDS length	GO enrichment	InterPro
TIR1	K14485	transport inhibitor response 1	Solyc02g079190.3.1		NA	NA	-1.04803	2.44793e-07	NA	NA	NA	NA	41784889	41790204	+	2675	1770	{GO:0005515; protein binding; molecular_function}	{IPR001810; F-box domain} {IPR006553; Leucine-rich repeat, cysteine-containing subtype} {IPR032675; Leucine-rich repeat domain superfamily} {IPR041101; Transport inhibitor response 1 domain} {IPR041567; COI1, F-box}
AUX/IAA	K14484	auxin-responsive protein IAA	Solyc01g097290.4.1		NA	NA	-1.03654	1.27354e-18	NA	NA	NA	NA	80455211	80458069	+	1100	756	{GO:0005515; protein binding; molecular_function} {GO:0005634; nucleus; cellular_component} {GO:0006355; regulation of transcription, DNA-templated; biological_process}	{IPR000270; PB1 domain} {IPR003311; AUX/IAA protein} {IPR033389; AUX/IAA domain}
			Solyc03g120380.3.1		NA	NA	-2.48402	0.000200946	NA	NA	-1.90373	0.0479874	63245834	63247624	+	980	579	{GO:0005515; protein binding; molecular_function} {GO:0005634; nucleus; cellular_component} {GO:0006355; regulation of transcription, DNA-templated; biological_process}	{IPR000270; PB1 domain} {IPR003311; AUX/IAA protein} {IPR033389; AUX/IAA domain}
			Solyc06g008590.3.1		NA	NA	-1.54465	0.000272789	NA	NA	NA	NA	2510794	2513913	+	965	627	{GO:0005515; protein binding; molecular_function} {GO:0005634; nucleus; cellular_component} {GO:0006355; regulation of transcription, DNA-templated; biological_process}	{IPR000270; PB1 domain} {IPR003311; AUX/IAA protein} {IPR033389; AUX/IAA domain}
			Solyc06g053840.3.1		NA	NA	-1.23435	2.98746e-11	NA	NA	NA	NA	34499622	34500942	+	1130	573	{GO:0005515; protein binding; molecular_function} {GO:0005634; nucleus; cellular_component} {GO:0006355; regulation of transcription, DNA-templated; biological_process}	{IPR000270; PB1 domain} {IPR003311; AUX/IAA protein} {IPR033389; AUX/IAA domain}
			Solyc06g066020.3.1		NA	NA	-2.13387	0.00522122	NA	NA	NA	NA	39015202	39017603	+	1012	729	{GO:0005515; protein binding; molecular_function} {GO:0005634; nucleus; cellular_component} {GO:0006355; regulation of transcription, DNA-templated; biological_process}	{IPR000270; PB1 domain} {IPR003311; AUX/IAA protein} {IPR033389; AUX/IAA domain}
			Solyc06g053830.3.1		-1.61269	2.0835e-20	-1.89826	3.17789e-17	NA	NA	-1.77903	8.49998e-09	34473392	34475772	-	1117	657	{GO:0005515; protein binding; molecular_function} {GO:0005634; nucleus; cellular_component} {GO:0006355; regulation of transcription, DNA-templated; biological_process}	{IPR000270; PB1 domain} {IPR003311; AUX/IAA protein} {IPR033389; AUX/IAA domain}
			Solyc08g021820.3.1		-2.12382	1.50319e-22	-1.9875	2.71836e-16	NA	NA	-1.76514	2.6138e-24	34318897	34320408	+	849	684	{GO:0005515; protein binding; molecular_function} {GO:0005634; nucleus; cellular_component} {GO:0006355; regulation of transcription, DNA-templated; biological_process}	{IPR000270; PB1 domain} {IPR003311; AUX/IAA protein} {IPR033389; AUX/IAA domain}
ARF	K14486	auxin response factor	Solyc07g016180.3.1		NA	NA	-1.0286	2.11738e-21	NA	NA	NA	NA	6475051	6482604	-	4141	3339	{GO:0003677; DNA binding; molecular_function} {GO:0005515; protein binding; molecular_function} {GO:0005634; nucleus; cellular_component} {GO:0006355; regulation of transcription, DNA-templated; biological_process} {GO:0009725; response to hormone; biological_process}	{IPR000270; PB1 domain} {IPR003340; B3 DNA binding domain} {IPR010525; Auxin response factor domain} {IPR015300; DNA-binding pseudobarrel domain superfamily} {IPR033389; AUX/IAA domain} {IPR044835; Auxin response factor}
			Solyc07g042260.4.1		NA	NA	-1.12854	1.81336e-07	NA	NA	NA	NA	55179909	55187268	-	3632	3279	{GO:0003677; DNA binding; molecular_function} {GO:0005515; protein binding; molecular_function} {GO:0005634; nucleus; cellular_component} {GO:0006355; regulation of transcription, DNA-templated; biological_process} {GO:0009725; response to hormone; biological_process}	{IPR000270; PB1 domain} {IPR003340; B3 DNA binding domain} {IPR010525; Auxin response factor domain} {IPR015300; DNA-binding pseudobarrel domain superfamily} {IPR033389; AUX/IAA domain} {IPR044835; Auxin response factor}
			Solyc08g082630.3.1		NA	NA	-1.31411	0.0200103	-1.1864	0.00724364	-1.29803	0.0448273	63509540	63514164	+	2727	1977	{GO:0003677; DNA binding; molecular_function} {GO:0005515; protein binding; molecular_function} {GO:0005634; nucleus; cellular_component} {GO:0006355; regulation of transcription, DNA-templated; biological_process} {GO:0009725; response to hormone; biological_process}	{IPR000270; PB1 domain} {IPR003340; B3 DNA binding domain} {IPR010525; Auxin response factor domain} {IPR015300; DNA-binding pseudobarrel domain superfamily} {IPR033389; AUX/IAA domain} {IPR044835; Auxin response factor}
			Solyc04g081240.2.1		1.25634	4.9368e-11	1.19554	4.72926e-13	NA	NA	1.15007	0.000309125	63197184	63203418	-	4044	2793	{GO:0003677; DNA binding; molecular_function} {GO:0005515; protein binding; molecular_function} {GO:0005634; nucleus; cellular_component} {GO:0006355; regulation of transcription, DNA-templated; biological_process} {GO:0009725; response to hormone; biological_process}	{IPR000270; PB1 domain} {IPR003340; B3 DNA binding domain} {IPR010525; Auxin response factor domain} {IPR015300; DNA-binding pseudobarrel domain superfamily} {IPR033389; AUX/IAA domain} {IPR044835; Auxin response factor}
GH3	K14487	auxin responsive GH3 gene family	Solyc07g054580.3.1		NA	NA	-1.93443	0.000267909	NA	NA	NA	NA	62775048	62778873	-	1943	1803	NA	{IPR004993; GH3 family}
			Solyc10g008520.3.1		NA	NA	-1.24432	1.01766e-17	NA	NA	NA	NA	2513645	2518853	+	2029	1809	NA	{IPR004993; GH3 family}
SAUR	K14488	SAUR family protein	Solyc01g110580.2.1		NA	NA	-1.49607	0.00531765	NA	NA	NA	NA	89579018	89579575	-	558	291	{GO:0009733; response to auxin; biological_process}	{IPR003676; Small auxin-up RNA}
			Solyc03g082530.1.1		NA	NA	1.1326	0.00225915	-1.04746	0.0407743	NA	NA	47031986	47032354	-	369	369	{GO:0009733; response to auxin; biological_process}	{IPR003676; Small auxin-up RNA}
			Solyc05g025985.1.1		NA	NA	3.52402	0.0443485	NA	NA	NA	NA	39061870	39062805	+	936	333	{GO:0009733; response to auxin; biological_process}	{IPR003676; Small auxin-up RNA}
EIN3	K14514	ethylene-insensitive protein 3	Solyc01g009170.4.1		NA	NA	-1.5014	0.0196783	NA	NA	NA	NA	3148567	3151060	-	2494	1845	{GO:0003700; DNA-binding transcription factor activity; molecular_function} {GO:0005634; nucleus; cellular_component}	{IPR006957; Ethylene insensitive 3} {IPR023278; Ethylene insensitive 3-like protein, DNA-binding domain superfamily}
ERF1/2	K14516	ethylene-responsive transcription factor 1	Solyc11g011740.1.1		NA	NA	3.72428	0.0284338	NA	NA	NA	NA	4770917	4771447	+	531	531	{GO:0003677; DNA binding; molecular_function} {GO:0003700; DNA-binding transcription factor activity; molecular_function} {GO:0006355; regulation of transcription, DNA-templated; biological_process} {GO:0009873; ethylene-activated signaling pathway; biological_process}	{IPR001471; AP2/ERF domain} {IPR016177; DNA-binding domain superfamily} {IPR036955; AP2/ERF domain superfamily} {IPR044808; Ethylene-responsive transcription factor}
			Solyc04g014530.1.1	SlERF1	NA	NA	NA	NA	NA	NA	1.07716	0.00540334	4826573	4827274	+	702	702	{GO:0003677; DNA binding; molecular_function} {GO:0003700; DNA-binding transcription factor activity; molecular_function} {GO:0006355; regulation of transcription, DNA-templated; biological_process} {GO:0009873; ethylene-activated signaling pathway; biological_process}	{IPR001471; AP2/ERF domain} {IPR016177; DNA-binding domain superfamily} {IPR036955; AP2/ERF domain superfamily} {IPR044808; Ethylene-responsive transcription factor}
A-ARR	K14492	two-component response regulator ARR-A family	Solyc03g113720.3.1		NA	NA	-1.4605	6.70462e-08	-2.40123	1.7105e-24	-1.80437	3.25679e-06	58208179	58210067	-	1051	588	{GO:0000160; phosphorelay signal transduction system; biological_process}	{IPR001789; Signal transduction response regulator, receiver domain} {IPR011006; CheY-like superfamily}
B-ARR	K14491	two-component response regulator ARR-B family	Solyc05g014260.3.1		NA	NA	-1.39373	1.55184e-29	NA	NA	NA	NA	8109420	8113407	+	1826	1749	{GO:0000160; phosphorelay signal transduction system; biological_process} {GO:0003677; DNA binding; molecular_function} {GO:0003700; DNA-binding transcription factor activity; molecular_function} {GO:0007165; signal transduction; biological_process}	{IPR001789; Signal transduction response regulator, receiver domain} {IPR006447; Myb domain, plants} {IPR009057; Homeobox-like domain superfamily} {IPR011006; CheY-like superfamily} {IPR017053; Response regulator B-type, plant} {IPR017930; Myb domain}
PR1	K13449	pathogenesis-related protein 1	Solyc09g007010.1.1		NA	NA	4.91522	2.44794e-16	3.78164	4.78238e-17	2.58426	1.77552e-08	705564	706043	+	480	480	{GO:0005576; extracellular region; cellular_component}	{IPR001283; Cysteine-rich secretory protein-related} {IPR014044; CAP domain} {IPR018244; Allergen V5/Tpx-1-related, conserved site} {IPR035940; CAP superfamily}
PYL	K14496	abscisic acid receptor PYR/PYL family	Solyc12g095970.3.1	SlPYL	NA	NA	-2.29607	0.0364576	NA	NA	NA	NA	64589254	64590458	-	573	573	NA	{IPR019587; Polyketide cyclase/dehydrase} {IPR023393; START-like domain superfamily}
PP2C	K14497	protein phosphatase 2C	Solyc05g007630.3.1		NA	NA	3.72884	1.10164e-05	NA	NA	NA	NA	2193514	2197640	-	3915	3714	{GO:0006952; defense response; biological_process} {GO:0043531; ADP binding; molecular_function}	{IPR002182; NB-ARC} {IPR021929; Late blight resistance protein R1} {IPR027417; P-loop containing nucleoside triphosphate hydrolase} {IPR032675; Leucine-rich repeat domain superfamily} {IPR036388; Winged helix-like DNA-binding domain superfamily} {IPR038005; Virus X resistance protein-like, coiled-coil domain} {IPR042197; Apoptotic protease-activating factors, helical domain} {IPR044974; Disease r…
CYCD3	K14505	cyclin D3, plant	Solyc01g107730.3.1	SlCYCD	NA	NA	NA	NA	NA	NA	1.08276	0.0165719	87487460	87489341	-	1586	1095	NA	{IPR004367; Cyclin, C-terminal domain} {IPR006671; Cyclin, N-terminal} {IPR013763; Cyclin-like} {IPR036915; Cyclin-like superfamily} {IPR039361; Cyclin}
GS2	K01915	glutamine synthetase	Solyc04g014510.3.1		NA	NA	-1.60474	6.80202e-09	NA	NA	-1.06964	0.000252851	4804291	4808633	+	1528	1071	{GO:0003824; catalytic activity; molecular_function} {GO:0004356; glutamate-ammonia ligase activity; molecular_function} {GO:0006542; glutamine biosynthetic process; biological_process} {GO:0006807; nitrogen compound metabolic process; biological_process}	{IPR008146; Glutamine synthetase, catalytic domain} {IPR008147; Glutamine synthetase, beta-Grasp domain} {IPR014746; Glutamine synthetase/guanido kinase, catalytic domain} {IPR027302; Glutamine synthetase, N-terminal conserved site} {IPR027303; Glutamine synthetase, glycine-rich site} {IPR036651; Glutamine synthetase, N-terminal domain superfamily}
			Solyc11g011380.2.1		2.0399	4.59693e-35	1.94754	6.95459e-81	NA	NA	1.1143	8.84249e-20	4486640	4491313	+	1581	1065	{GO:0003824; catalytic activity; molecular_function} {GO:0004356; glutamate-ammonia ligase activity; molecular_function} {GO:0006542; glutamine biosynthetic process; biological_process} {GO:0006807; nitrogen compound metabolic process; biological_process}	{IPR008146; Glutamine synthetase, catalytic domain} {IPR008147; Glutamine synthetase, beta-Grasp domain} {IPR014746; Glutamine synthetase/guanido kinase, catalytic domain} {IPR027302; Glutamine synthetase, N-terminal conserved site} {IPR027303; Glutamine synthetase, glycine-rich site} {IPR036651; Glutamine synthetase, N-terminal domain superfamily}
CaM	K02183	calmodulin	Solyc06g069740.1.1		NA	NA	1.70835	0.000486639	NA	NA	1.49937	0.000319187	41065523	41066080	-	558	558	{GO:0005509; calcium ion binding; molecular_function}	{IPR002048; EF-hand domain} {IPR011992; EF-hand domain pair} {IPR018247; EF-Hand 1, calcium-binding site}
			Solyc01g058720.4.1		1.56948	3.54116e-07	2.30504	2.87507e-29	NA	NA	1.25622	8.11245e-06	61158289	61159119	-	727	432	{GO:0005509; calcium ion binding; molecular_function}	{IPR002048; EF-hand domain} {IPR011992; EF-hand domain pair} {IPR018247; EF-Hand 1, calcium-binding site}
