# Supplementary material for: Transcriptomic Profiling Reveals Regulatory Pathways of Tomato in Resistance to Verticillium Wilt Triggered by VdR3e
Source: Plants (Basel). 2025 Apr 19;14(8):1243. doi: 10.3390/plants14081243 (PMC12030594; doi:10.3390/plants14081243)
Supplement: Supplementary file 1 [file plants-14-01243-s001.zip › TableS7 List of primers used in this study.xlsx]

## Sheet: Sheet1
TableS7 List of primers used in this study
Primer	Sequence (5’-3’)
qPCR-NbPR1-F	CCGCCTTCCCTCAACTCAAC
qPCR-NbPR1-R	GCACAACCAAGACGTACTGAG
qPCR-NbPR2-F	AGGTGTTTGCTATGGAATGC
qPCR-NbPR2-R	TCTGTACCCACCATCTTGC
qPCR-NbPR4-F	GGCCAAGATTCCTGTGGTAGAT
qPCR-NbPR4-R	CACTGTTGTTTGAGTTCCTGTTCCT
qPCR-NbPR5-F	GGGCCAATCTTGGAGCATTA
qPCR-NbPR5-R	CAGTCTCCAGTCTCACAATTACC
qPCR-NbLOX-F	AAAACCTATGCCTCAAGAAC
qPCR-NbLOX-R	ACTGCTGCATAGGCTTTGG
qPCR-NbPDF1.2-F	GTCTCAGAGCCACCGTTTCA
qPCR-NbPDF1.2-R	CCTTCGGTCAAACAGACGGT
qPCR-NbHSR203-F	GGCAGTGGAGGAGCTTAAAT
qPCR-NbHSR203-R	GCTATGTCCCACTCCATTGTTA
qPCR-NbERF1-F	GCTCTTAACGTCGGATGGTC
qPCR-NbERF1-R	AGCCAAACCCTAGCTCCATT
qPCR-NbEIN2-F	CGTCAACTATGCTGAACCATTTG
qPCR-NbEIN2-R	ACGGGCTGCATGGAATTAT
NbEF-1α-F	AGGATACAACCCTGACAAGA
NbEF-1α-R	GTGGGACCAAAAGTAACAAC
